# Supplementary material for: The Evolution of Facultative Conformity Based on Similarity
Source: PLoS One. 2016 Dec 21;11(12):e0168551. doi: 10.1371/journal.pone.0168551 (PMC5176289; doi:10.1371/journal.pone.0168551)
Supplement: S1 Data — (TXT) [file pone.0168551.s006.txt]

Period	Subject	Group	Profit	TotalProfit	numMatchingGroups	numIndLearners	numSocLearners	numPeriodsIndLearning	numRepetitionsConcordant	numSubjects	indLearner	lowPoints	highPoints	optArmProb	subOptArmProb	indHighPointsGivenRed	concordantFirst	concordant	numPeriods	chooseLeft	leftOnTop	numIndLeft	numIndRight	win	matchingGroupIdx	socLearner	socHighPointsGivenRed	leftOptIndLearners	leftOptSocLearners	leftOptSelf	opaque	between	prior	uniqueSubjectNum
1	1	1	0	0	2	5	6	5	10	22	0	0	100	0.75	0.25	0	1	1	100	-99	0	3	2	-99	1	1	0	0	0	0	0	0	1	1
1	2	1	0	0	2	5	6	5	10	22	1	0	100	0.75	0.25	0	0	0	100	1	0	2	3	0	2	0	1	0	1	0	0	0	1	2
1	3	1	0	0	2	5	6	5	10	22	0	0	100	0.75	0.25	0	1	1	100	-99	0	3	2	-99	1	1	0	0	0	0	0	0	1	3
1	4	1	100	100	2	5	6	5	10	22	1	0	100	0.75	0.25	0	0	0	100	0	1	2	3	1	2	0	1	0	1	0	0	0	1	4
1	5	1	100	100	2	5	6	5	10	22	1	0	100	0.75	0.25	0	0	0	100	0	1	2	3	1	2	0	1	0	1	0	0	0	1	5
1	6	1	100	100	2	5	6	5	10	22	1	0	100	0.75	0.25	0	0	0	100	1	1	2	3	1	2	0	1	0	1	0	0	0	1	6
1	7	1	0	0	2	5	6	5	10	22	0	0	100	0.75	0.25	0	0	0	100	-99	1	2	3	-99	2	1	1	0	1	1	0	0	1	7
1	8	1	0	0	2	5	6	5	10	22	0	0	100	0.75	0.25	0	0	0	100	-99	0	2	3	-99	2	1	1	0	1	1	0	0	1	8
1	9	1	0	0	2	5	6	5	10	22	0	0	100	0.75	0.25	0	0	0	100	-99	1	2	3	-99	2	1	1	0	1	1	0	0	1	9
1	10	1	0	0	2	5	6	5	10	22	0	0	100	0.75	0.25	0	1	1	100	-99	0	3	2	-99	1	1	0	0	0	0	0	0	1	10
1	11	1	0	0	2	5	6	5	10	22	0	0	100	0.75	0.25	0	1	1	100	-99	0	3	2	-99	1	1	0	0	0	0	0	0	1	11
1	12	1	0	0	2	5	6	5	10	22	1	0	100	0.75	0.25	0	1	1	100	1	0	3	2	0	1	0	0	0	0	0	0	0	1	12
1	13	1	0	0	2	5	6	5	10	22	1	0	100	0.75	0.25	0	1	1	100	1	1	3	2	0	1	0	0	0	0	0	0	0	1	13
1	14	1	0	0	2	5	6	5	10	22	0	0	100	0.75	0.25	0	1	1	100	-99	0	3	2	-99	1	1	0	0	0	0	0	0	1	14
1	15	1	0	0	2	5	6	5	10	22	1	0	100	0.75	0.25	0	1	1	100	0	1	3	2	0	1	0	0	0	0	0	0	0	1	15
1	16	1	0	0	2	5	6	5	10	22	0	0	100	0.75	0.25	0	0	0	100	-99	0	2	3	-99	2	1	1	0	1	1	0	0	1	16
1	17	1	0	0	2	5	6	5	10	22	1	0	100	0.75	0.25	0	1	1	100	0	0	3	2	0	1	0	0	0	0	0	0	0	1	17
1	18	1	0	0	2	5	6	5	10	22	0	0	100	0.75	0.25	0	0	0	100	-99	0	2	3	-99	2	1	1	0	1	1	0	0	1	18
1	19	1	0	0	2	5	6	5	10	22	0	0	100	0.75	0.25	0	0	0	100	-99	0	2	3	-99	2	1	1	0	1	1	0	0	1	19
1	20	1	100	100	2	5	6	5	10	22	1	0	100	0.75	0.25	0	0	0	100	0	0	2	3	1	2	0	1	0	1	0	0	0	1	20
1	21	1	0	0	2	5	6	5	10	22	1	0	100	0.75	0.25	0	1	1	100	1	0	3	2	0	1	0	0	0	0	0	0	0	1	21
1	22	1	0	0	2	5	6	5	10	22	0	0	100	0.75	0.25	0	1	1	100	-99	0	3	2	-99	1	1	0	0	0	0	0	0	1	22
2	1	1	0	0	2	5	6	5	10	22	0	0	100	0.75	0.25	0	1	1	100	-99	1	5	0	-99	1	1	0	0	0	0	0	0	1	1
2	2	1	0	0	2	5	6	5	10	22	1	0	100	0.75	0.25	0	0	0	100	0	1	1	4	0	2	0	1	0	1	0	0	0	1	2
2	3	1	0	0	2	5	6	5	10	22	0	0	100	0.75	0.25	0	1	1	100	-99	0	5	0	-99	1	1	0	0	0	0	0	0	1	3
2	4	1	100	200	2	5	6	5	10	22	1	0	100	0.75	0.25	0	0	0	100	0	0	1	4	1	2	0	1	0	1	0	0	0	1	4
2	5	1	100	200	2	5	6	5	10	22	1	0	100	0.75	0.25	0	0	0	100	0	0	1	4	1	2	0	1	0	1	0	0	0	1	5
2	6	1	0	100	2	5	6	5	10	22	1	0	100	0.75	0.25	0	0	0	100	1	0	1	4	0	2	0	1	0	1	0	0	0	1	6
2	7	1	0	0	2	5	6	5	10	22	0	0	100	0.75	0.25	0	0	0	100	-99	1	1	4	-99	2	1	1	0	1	1	0	0	1	7
2	8	1	0	0	2	5	6	5	10	22	0	0	100	0.75	0.25	0	0	0	100	-99	1	1	4	-99	2	1	1	0	1	1	0	0	1	8
2	9	1	0	0	2	5	6	5	10	22	0	0	100	0.75	0.25	0	0	0	100	-99	1	1	4	-99	2	1	1	0	1	1	0	0	1	9
2	10	1	0	0	2	5	6	5	10	22	0	0	100	0.75	0.25	0	1	1	100	-99	0	5	0	-99	1	1	0	0	0	0	0	0	1	10
2	11	1	0	0	2	5	6	5	10	22	0	0	100	0.75	0.25	0	1	1	100	-99	1	5	0	-99	1	1	0	0	0	0	0	0	1	11
2	12	1	0	0	2	5	6	5	10	22	1	0	100	0.75	0.25	0	1	1	100	1	1	5	0	0	1	0	0	0	0	0	0	0	1	12
2	13	1	0	0	2	5	6	5	10	22	1	0	100	0.75	0.25	0	1	1	100	1	0	5	0	0	1	0	0	0	0	0	0	0	1	13
2	14	1	0	0	2	5	6	5	10	22	0	0	100	0.75	0.25	0	1	1	100	-99	1	5	0	-99	1	1	0	0	0	0	0	0	1	14
2	15	1	0	0	2	5	6	5	10	22	1	0	100	0.75	0.25	0	1	1	100	1	0	5	0	0	1	0	0	0	0	0	0	0	1	15
2	16	1	0	0	2	5	6	5	10	22	0	0	100	0.75	0.25	0	0	0	100	-99	0	1	4	-99	2	1	1	0	1	1	0	0	1	16
2	17	1	0	0	2	5	6	5	10	22	1	0	100	0.75	0.25	0	1	1	100	1	0	5	0	0	1	0	0	0	0	0	0	0	1	17
2	18	1	0	0	2	5	6	5	10	22	0	0	100	0.75	0.25	0	0	0	100	-99	0	1	4	-99	2	1	1	0	1	1	0	0	1	18
2	19	1	0	0	2	5	6	5	10	22	0	0	100	0.75	0.25	0	0	0	100	-99	0	1	4	-99	2	1	1	0	1	1	0	0	1	19
2	20	1	0	100	2	5	6	5	10	22	1	0	100	0.75	0.25	0	0	0	100	0	0	1	4	0	2	0	1	0	1	0	0	0	1	20
2	21	1	0	0	2	5	6	5	10	22	1	0	100	0.75	0.25	0	1	1	100	1	0	5	0	0	1	0	0	0	0	0	0	0	1	21
2	22	1	0	0	2	5	6	5	10	22	0	0	100	0.75	0.25	0	1	1	100	-99	1	5	0	-99	1	1	0	0	0	0	0	0	1	22
3	1	1	0	0	2	5	6	5	10	22	0	0	100	0.75	0.25	0	1	1	100	-99	1	2	3	-99	1	1	0	0	0	0	0	0	1	1
3	2	1	100	100	2	5	6	5	10	22	1	0	100	0.75	0.25	0	0	0	100	1	1	2	3	1	2	0	1	0	1	0	0	0	1	2
3	3	1	0	0	2	5	6	5	10	22	0	0	100	0.75	0.25	0	1	1	100	-99	0	2	3	-99	1	1	0	0	0	0	0	0	1	3
3	4	1	100	300	2	5	6	5	10	22	1	0	100	0.75	0.25	0	0	0	100	0	1	2	3	1	2	0	1	0	1	0	0	0	1	4
3	5	1	100	300	2	5	6	5	10	22	1	0	100	0.75	0.25	0	0	0	100	0	0	2	3	1	2	0	1	0	1	0	0	0	1	5
3	6	1	100	200	2	5	6	5	10	22	1	0	100	0.75	0.25	0	0	0	100	1	0	2	3	1	2	0	1	0	1	0	0	0	1	6
3	7	1	0	0	2	5	6	5	10	22	0	0	100	0.75	0.25	0	0	0	100	-99	1	2	3	-99	2	1	1	0	1	1	0	0	1	7
3	8	1	0	0	2	5	6	5	10	22	0	0	100	0.75	0.25	0	0	0	100	-99	0	2	3	-99	2	1	1	0	1	1	0	0	1	8
3	9	1	0	0	2	5	6	5	10	22	0	0	100	0.75	0.25	0	0	0	100	-99	0	2	3	-99	2	1	1	0	1	1	0	0	1	9
3	10	1	0	0	2	5	6	5	10	22	0	0	100	0.75	0.25	0	1	1	100	-99	1	2	3	-99	1	1	0	0	0	0	0	0	1	10
3	11	1	0	0	2	5	6	5	10	22	0	0	100	0.75	0.25	0	1	1	100	-99	1	2	3	-99	1	1	0	0	0	0	0	0	1	11
3	12	1	100	100	2	5	6	5	10	22	1	0	100	0.75	0.25	0	1	1	100	0	1	2	3	1	1	0	0	0	0	0	0	0	1	12
3	13	1	100	100	2	5	6	5	10	22	1	0	100	0.75	0.25	0	1	1	100	0	0	2	3	1	1	0	0	0	0	0	0	0	1	13
3	14	1	0	0	2	5	6	5	10	22	0	0	100	0.75	0.25	0	1	1	100	-99	0	2	3	-99	1	1	0	0	0	0	0	0	1	14
3	15	1	0	0	2	5	6	5	10	22	1	0	100	0.75	0.25	0	1	1	100	1	1	2	3	0	1	0	0	0	0	0	0	0	1	15
3	16	1	0	0	2	5	6	5	10	22	0	0	100	0.75	0.25	0	0	0	100	-99	0	2	3	-99	2	1	1	0	1	1	0	0	1	16
3	17	1	100	100	2	5	6	5	10	22	1	0	100	0.75	0.25	0	1	1	100	0	1	2	3	1	1	0	0	0	0	0	0	0	1	17
3	18	1	0	0	2	5	6	5	10	22	0	0	100	0.75	0.25	0	0	0	100	-99	1	2	3	-99	2	1	1	0	1	1	0	0	1	18
3	19	1	0	0	2	5	6	5	10	22	0	0	100	0.75	0.25	0	0	0	100	-99	1	2	3	-99	2	1	1	0	1	1	0	0	1	19
3	20	1	100	200	2	5	6	5	10	22	1	0	100	0.75	0.25	0	0	0	100	0	1	2	3	1	2	0	1	0	1	0	0	0	1	20
3	21	1	0	0	2	5	6	5	10	22	1	0	100	0.75	0.25	0	1	1	100	1	0	2	3	0	1	0	0	0	0	0	0	0	1	21
3	22	1	0	0	2	5	6	5	10	22	0	0	100	0.75	0.25	0	1	1	100	-99	0	2	3	-99	1	1	0	0	0	0	0	0	1	22
4	1	1	0	0	2	5	6	5	10	22	0	0	100	0.75	0.25	0	1	1	100	-99	1	0	5	-99	1	1	0	0	0	0	0	0	1	1
4	2	1	0	100	2	5	6	5	10	22	1	0	100	0.75	0.25	0	0	0	100	1	1	3	2	0	2	0	1	0	1	0	0	0	1	2
4	3	1	0	0	2	5	6	5	10	22	0	0	100	0.75	0.25	0	1	1	100	-99	1	0	5	-99	1	1	0	0	0	0	0	0	1	3
4	4	1	0	300	2	5	6	5	10	22	1	0	100	0.75	0.25	0	0	0	100	0	0	3	2	0	2	0	1	0	1	0	0	0	1	4
4	5	1	100	400	2	5	6	5	10	22	1	0	100	0.75	0.25	0	0	0	100	0	1	3	2	1	2	0	1	0	1	0	0	0	1	5
4	6	1	0	200	2	5	6	5	10	22	1	0	100	0.75	0.25	0	0	0	100	1	1	3	2	0	2	0	1	0	1	0	0	0	1	6
4	7	1	0	0	2	5	6	5	10	22	0	0	100	0.75	0.25	0	0	0	100	-99	0	3	2	-99	2	1	1	0	1	1	0	0	1	7
4	8	1	0	0	2	5	6	5	10	22	0	0	100	0.75	0.25	0	0	0	100	-99	1	3	2	-99	2	1	1	0	1	1	0	0	1	8
4	9	1	0	0	2	5	6	5	10	22	0	0	100	0.75	0.25	0	0	0	100	-99	0	3	2	-99	2	1	1	0	1	1	0	0	1	9
4	10	1	0	0	2	5	6	5	10	22	0	0	100	0.75	0.25	0	1	1	100	-99	1	0	5	-99	1	1	0	0	0	0	0	0	1	10
4	11	1	0	0	2	5	6	5	10	22	0	0	100	0.75	0.25	0	1	1	100	-99	0	0	5	-99	1	1	0	0	0	0	0	0	1	11
4	12	1	100	200	2	5	6	5	10	22	1	0	100	0.75	0.25	0	1	1	100	0	0	0	5	1	1	0	0	0	0	0	0	0	1	12
4	13	1	100	200	2	5	6	5	10	22	1	0	100	0.75	0.25	0	1	1	100	0	1	0	5	1	1	0	0	0	0	0	0	0	1	13
4	14	1	0	0	2	5	6	5	10	22	0	0	100	0.75	0.25	0	1	1	100	-99	1	0	5	-99	1	1	0	0	0	0	0	0	1	14
4	15	1	0	0	2	5	6	5	10	22	1	0	100	0.75	0.25	0	1	1	100	0	0	0	5	0	1	0	0	0	0	0	0	0	1	15
4	16	1	0	0	2	5	6	5	10	22	0	0	100	0.75	0.25	0	0	0	100	-99	0	3	2	-99	2	1	1	0	1	1	0	0	1	16
4	17	1	100	200	2	5	6	5	10	22	1	0	100	0.75	0.25	0	1	1	100	0	0	0	5	1	1	0	0	0	0	0	0	0	1	17
4	18	1	0	0	2	5	6	5	10	22	0	0	100	0.75	0.25	0	0	0	100	-99	1	3	2	-99	2	1	1	0	1	1	0	0	1	18
4	19	1	0	0	2	5	6	5	10	22	0	0	100	0.75	0.25	0	0	0	100	-99	1	3	2	-99	2	1	1	0	1	1	0	0	1	19
4	20	1	100	300	2	5	6	5	10	22	1	0	100	0.75	0.25	0	0	0	100	1	1	3	2	1	2	0	1	0	1	0	0	0	1	20
4	21	1	100	100	2	5	6	5	10	22	1	0	100	0.75	0.25	0	1	1	100	0	1	0	5	1	1	0	0	0	0	0	0	0	1	21
4	22	1	0	0	2	5	6	5	10	22	0	0	100	0.75	0.25	0	1	1	100	-99	1	0	5	-99	1	1	0	0	0	0	0	0	1	22
5	1	1	500	500	2	5	6	5	10	22	0	0	100	0.75	0.25	0	1	1	100	0	0	0	5	-99	1	1	0	0	0	0	0	0	1	1
5	2	1	0	100	2	5	6	5	10	22	1	0	100	0.75	0.25	0	0	0	100	1	1	3	2	0	2	0	1	0	1	0	0	0	1	2
5	3	1	400	400	2	5	6	5	10	22	0	0	100	0.75	0.25	0	1	1	100	0	1	0	5	-99	1	1	0	0	0	0	0	0	1	3
5	4	1	0	300	2	5	6	5	10	22	1	0	100	0.75	0.25	0	0	0	100	0	1	3	2	0	2	0	1	0	1	0	0	0	1	4
5	5	1	100	500	2	5	6	5	10	22	1	0	100	0.75	0.25	0	0	0	100	0	1	3	2	1	2	0	1	0	1	0	0	0	1	5
5	6	1	0	200	2	5	6	5	10	22	1	0	100	0.75	0.25	0	0	0	100	1	0	3	2	0	2	0	1	0	1	0	0	0	1	6
5	7	1	300	300	2	5	6	5	10	22	0	0	100	0.75	0.25	0	0	0	100	0	0	3	2	-99	2	1	1	0	1	1	0	0	1	7
5	8	1	0	0	2	5	6	5	10	22	0	0	100	0.75	0.25	0	0	0	100	0	0	3	2	-99	2	1	1	0	1	1	0	0	1	8
5	9	1	200	200	2	5	6	5	10	22	0	0	100	0.75	0.25	0	0	0	100	0	0	3	2	-99	2	1	1	0	1	1	0	0	1	9
5	10	1	400	400	2	5	6	5	10	22	0	0	100	0.75	0.25	0	1	1	100	0	0	0	5	-99	1	1	0	0	0	0	0	0	1	10
5	11	1	400	400	2	5	6	5	10	22	0	0	100	0.75	0.25	0	1	1	100	0	1	0	5	-99	1	1	0	0	0	0	0	0	1	11
5	12	1	0	200	2	5	6	5	10	22	1	0	100	0.75	0.25	0	1	1	100	0	0	0	5	0	1	0	0	0	0	0	0	0	1	12
5	13	1	100	300	2	5	6	5	10	22	1	0	100	0.75	0.25	0	1	1	100	0	0	0	5	1	1	0	0	0	0	0	0	0	1	13
5	14	1	400	400	2	5	6	5	10	22	0	0	100	0.75	0.25	0	1	1	100	0	0	0	5	-99	1	1	0	0	0	0	0	0	1	14
5	15	1	100	100	2	5	6	5	10	22	1	0	100	0.75	0.25	0	1	1	100	0	1	0	5	1	1	0	0	0	0	0	0	0	1	15
5	16	1	0	0	2	5	6	5	10	22	0	0	100	0.75	0.25	0	0	0	100	0	0	3	2	-99	2	1	1	0	1	1	0	0	1	16
5	17	1	100	300	2	5	6	5	10	22	1	0	100	0.75	0.25	0	1	1	100	0	0	0	5	1	1	0	0	0	0	0	0	0	1	17
5	18	1	100	100	2	5	6	5	10	22	0	0	100	0.75	0.25	0	0	0	100	0	1	3	2	-99	2	1	1	0	1	1	0	0	1	18
5	19	1	300	300	2	5	6	5	10	22	0	0	100	0.75	0.25	0	0	0	100	0	1	3	2	-99	2	1	1	0	1	1	0	0	1	19
5	20	1	100	400	2	5	6	5	10	22	1	0	100	0.75	0.25	0	0	0	100	1	0	3	2	1	2	0	1	0	1	0	0	0	1	20
5	21	1	100	200	2	5	6	5	10	22	1	0	100	0.75	0.25	0	1	1	100	0	1	0	5	1	1	0	0	0	0	0	0	0	1	21
5	22	1	400	400	2	5	6	5	10	22	0	0	100	0.75	0.25	0	1	1	100	0	0	0	5	-99	1	1	0	0	0	0	0	0	1	22
6	1	1	0	500	2	5	6	5	10	22	0	0	100	0.75	0.25	0	1	0	100	-99	1	1	4	-99	1	1	1	0	1	1	0	0	1	1
6	2	1	0	100	2	5	6	5	10	22	1	0	100	0.75	0.25	0	0	1	100	1	0	2	3	0	2	0	0	1	1	1	0	0	1	2
6	3	1	0	400	2	5	6	5	10	22	0	0	100	0.75	0.25	0	1	0	100	-99	0	1	4	-99	1	1	1	0	1	1	0	0	1	3
6	4	1	100	400	2	5	6	5	10	22	1	0	100	0.75	0.25	0	0	1	100	0	0	2	3	1	2	0	0	1	1	1	0	0	1	4
6	5	1	0	500	2	5	6	5	10	22	1	0	100	0.75	0.25	0	0	1	100	0	1	2	3	0	2	0	0	1	1	1	0	0	1	5
6	6	1	100	300	2	5	6	5	10	22	1	0	100	0.75	0.25	0	0	1	100	1	0	2	3	1	2	0	0	1	1	1	0	0	1	6
6	7	1	0	300	2	5	6	5	10	22	0	0	100	0.75	0.25	0	0	1	100	-99	0	2	3	-99	2	1	0	1	1	1	0	0	1	7
6	8	1	0	0	2	5	6	5	10	22	0	0	100	0.75	0.25	0	0	1	100	-99	0	2	3	-99	2	1	0	1	1	1	0	0	1	8
6	9	1	0	200	2	5	6	5	10	22	0	0	100	0.75	0.25	0	0	1	100	-99	0	2	3	-99	2	1	0	1	1	1	0	0	1	9
6	10	1	0	400	2	5	6	5	10	22	0	0	100	0.75	0.25	0	1	0	100	-99	0	1	4	-99	1	1	1	0	1	1	0	0	1	10
6	11	1	0	400	2	5	6	5	10	22	0	0	100	0.75	0.25	0	1	0	100	-99	0	1	4	-99	1	1	1	0	1	1	0	0	1	11
6	12	1	0	200	2	5	6	5	10	22	1	0	100	0.75	0.25	0	1	0	100	1	0	1	4	0	1	0	1	0	1	0	0	0	1	12
6	13	1	100	400	2	5	6	5	10	22	1	0	100	0.75	0.25	0	1	0	100	0	1	1	4	1	1	0	1	0	1	0	0	0	1	13
6	14	1	0	400	2	5	6	5	10	22	0	0	100	0.75	0.25	0	1	0	100	-99	1	1	4	-99	1	1	1	0	1	1	0	0	1	14
6	15	1	100	200	2	5	6	5	10	22	1	0	100	0.75	0.25	0	1	0	100	0	0	1	4	1	1	0	1	0	1	0	0	0	1	15
6	16	1	0	0	2	5	6	5	10	22	0	0	100	0.75	0.25	0	0	1	100	-99	0	2	3	-99	2	1	0	1	1	1	0	0	1	16
6	17	1	100	400	2	5	6	5	10	22	1	0	100	0.75	0.25	0	1	0	100	0	0	1	4	1	1	0	1	0	1	0	0	0	1	17
6	18	1	0	100	2	5	6	5	10	22	0	0	100	0.75	0.25	0	0	1	100	-99	0	2	3	-99	2	1	0	1	1	1	0	0	1	18
6	19	1	0	300	2	5	6	5	10	22	0	0	100	0.75	0.25	0	0	1	100	-99	0	2	3	-99	2	1	0	1	1	1	0	0	1	19
6	20	1	0	400	2	5	6	5	10	22	1	0	100	0.75	0.25	0	0	1	100	0	1	2	3	0	2	0	0	1	1	1	0	0	1	20
6	21	1	100	300	2	5	6	5	10	22	1	0	100	0.75	0.25	0	1	0	100	0	1	1	4	1	1	0	1	0	1	0	0	0	1	21
6	22	1	0	400	2	5	6	5	10	22	0	0	100	0.75	0.25	0	1	0	100	-99	1	1	4	-99	1	1	1	0	1	1	0	0	1	22
7	1	1	0	500	2	5	6	5	10	22	0	0	100	0.75	0.25	0	1	0	100	-99	1	0	5	-99	1	1	1	0	1	1	0	0	1	1
7	2	1	0	100	2	5	6	5	10	22	1	0	100	0.75	0.25	0	0	1	100	0	0	3	2	0	2	0	0	1	1	1	0	0	1	2
7	3	1	0	400	2	5	6	5	10	22	0	0	100	0.75	0.25	0	1	0	100	-99	1	0	5	-99	1	1	1	0	1	1	0	0	1	3
7	4	1	0	400	2	5	6	5	10	22	1	0	100	0.75	0.25	0	0	1	100	0	0	3	2	0	2	0	0	1	1	1	0	0	1	4
7	5	1	100	600	2	5	6	5	10	22	1	0	100	0.75	0.25	0	0	1	100	1	0	3	2	1	2	0	0	1	1	1	0	0	1	5
7	6	1	100	400	2	5	6	5	10	22	1	0	100	0.75	0.25	0	0	1	100	1	0	3	2	1	2	0	0	1	1	1	0	0	1	6
7	7	1	0	300	2	5	6	5	10	22	0	0	100	0.75	0.25	0	0	1	100	-99	1	3	2	-99	2	1	0	1	1	1	0	0	1	7
7	8	1	0	0	2	5	6	5	10	22	0	0	100	0.75	0.25	0	0	1	100	-99	1	3	2	-99	2	1	0	1	1	1	0	0	1	8
7	9	1	0	200	2	5	6	5	10	22	0	0	100	0.75	0.25	0	0	1	100	-99	0	3	2	-99	2	1	0	1	1	1	0	0	1	9
7	10	1	0	400	2	5	6	5	10	22	0	0	100	0.75	0.25	0	1	0	100	-99	0	0	5	-99	1	1	1	0	1	1	0	0	1	10
7	11	1	0	400	2	5	6	5	10	22	0	0	100	0.75	0.25	0	1	0	100	-99	1	0	5	-99	1	1	1	0	1	1	0	0	1	11
7	12	1	0	200	2	5	6	5	10	22	1	0	100	0.75	0.25	0	1	0	100	0	1	0	5	0	1	0	1	0	1	0	0	0	1	12
7	13	1	0	400	2	5	6	5	10	22	1	0	100	0.75	0.25	0	1	0	100	0	0	0	5	0	1	0	1	0	1	0	0	0	1	13
7	14	1	0	400	2	5	6	5	10	22	0	0	100	0.75	0.25	0	1	0	100	-99	0	0	5	-99	1	1	1	0	1	1	0	0	1	14
7	15	1	100	300	2	5	6	5	10	22	1	0	100	0.75	0.25	0	1	0	100	0	1	0	5	1	1	0	1	0	1	0	0	0	1	15
7	16	1	0	0	2	5	6	5	10	22	0	0	100	0.75	0.25	0	0	1	100	-99	0	3	2	-99	2	1	0	1	1	1	0	0	1	16
7	17	1	100	500	2	5	6	5	10	22	1	0	100	0.75	0.25	0	1	0	100	0	1	0	5	1	1	0	1	0	1	0	0	0	1	17
7	18	1	0	100	2	5	6	5	10	22	0	0	100	0.75	0.25	0	0	1	100	-99	0	3	2	-99	2	1	0	1	1	1	0	0	1	18
7	19	1	0	300	2	5	6	5	10	22	0	0	100	0.75	0.25	0	0	1	100	-99	1	3	2	-99	2	1	0	1	1	1	0	0	1	19
7	20	1	100	500	2	5	6	5	10	22	1	0	100	0.75	0.25	0	0	1	100	1	0	3	2	1	2	0	0	1	1	1	0	0	1	20
7	21	1	0	300	2	5	6	5	10	22	1	0	100	0.75	0.25	0	1	0	100	0	0	0	5	0	1	0	1	0	1	0	0	0	1	21
7	22	1	0	400	2	5	6	5	10	22	0	0	100	0.75	0.25	0	1	0	100	-99	0	0	5	-99	1	1	1	0	1	1	0	0	1	22
8	1	1	0	500	2	5	6	5	10	22	0	0	100	0.75	0.25	0	1	0	100	-99	1	1	4	-99	1	1	1	0	1	1	0	0	1	1
8	2	1	100	200	2	5	6	5	10	22	1	0	100	0.75	0.25	0	0	1	100	0	0	3	2	1	2	0	0	1	1	1	0	0	1	2
8	3	1	0	400	2	5	6	5	10	22	0	0	100	0.75	0.25	0	1	0	100	-99	0	1	4	-99	1	1	1	0	1	1	0	0	1	3
8	4	1	0	400	2	5	6	5	10	22	1	0	100	0.75	0.25	0	0	1	100	0	0	3	2	0	2	0	0	1	1	1	0	0	1	4
8	5	1	100	700	2	5	6	5	10	22	1	0	100	0.75	0.25	0	0	1	100	1	1	3	2	1	2	0	0	1	1	1	0	0	1	5
8	6	1	0	400	2	5	6	5	10	22	1	0	100	0.75	0.25	0	0	1	100	1	0	3	2	0	2	0	0	1	1	1	0	0	1	6
8	7	1	0	300	2	5	6	5	10	22	0	0	100	0.75	0.25	0	0	1	100	-99	1	3	2	-99	2	1	0	1	1	1	0	0	1	7
8	8	1	0	0	2	5	6	5	10	22	0	0	100	0.75	0.25	0	0	1	100	-99	1	3	2	-99	2	1	0	1	1	1	0	0	1	8
8	9	1	0	200	2	5	6	5	10	22	0	0	100	0.75	0.25	0	0	1	100	-99	1	3	2	-99	2	1	0	1	1	1	0	0	1	9
8	10	1	0	400	2	5	6	5	10	22	0	0	100	0.75	0.25	0	1	0	100	-99	1	1	4	-99	1	1	1	0	1	1	0	0	1	10
8	11	1	0	400	2	5	6	5	10	22	0	0	100	0.75	0.25	0	1	0	100	-99	1	1	4	-99	1	1	1	0	1	1	0	0	1	11
8	12	1	0	200	2	5	6	5	10	22	1	0	100	0.75	0.25	0	1	0	100	1	1	1	4	0	1	0	1	0	1	0	0	0	1	12
8	13	1	100	500	2	5	6	5	10	22	1	0	100	0.75	0.25	0	1	0	100	0	0	1	4	1	1	0	1	0	1	0	0	0	1	13
8	14	1	0	400	2	5	6	5	10	22	0	0	100	0.75	0.25	0	1	0	100	-99	1	1	4	-99	1	1	1	0	1	1	0	0	1	14
8	15	1	100	400	2	5	6	5	10	22	1	0	100	0.75	0.25	0	1	0	100	0	0	1	4	1	1	0	1	0	1	0	0	0	1	15
8	16	1	0	0	2	5	6	5	10	22	0	0	100	0.75	0.25	0	0	1	100	-99	1	3	2	-99	2	1	0	1	1	1	0	0	1	16
8	17	1	100	600	2	5	6	5	10	22	1	0	100	0.75	0.25	0	1	0	100	0	1	1	4	1	1	0	1	0	1	0	0	0	1	17
8	18	1	0	100	2	5	6	5	10	22	0	0	100	0.75	0.25	0	0	1	100	-99	0	3	2	-99	2	1	0	1	1	1	0	0	1	18
8	19	1	0	300	2	5	6	5	10	22	0	0	100	0.75	0.25	0	0	1	100	-99	1	3	2	-99	2	1	0	1	1	1	0	0	1	19
8	20	1	0	500	2	5	6	5	10	22	1	0	100	0.75	0.25	0	0	1	100	1	1	3	2	0	2	0	0	1	1	1	0	0	1	20
8	21	1	100	400	2	5	6	5	10	22	1	0	100	0.75	0.25	0	1	0	100	0	1	1	4	1	1	0	1	0	1	0	0	0	1	21
8	22	1	0	400	2	5	6	5	10	22	0	0	100	0.75	0.25	0	1	0	100	-99	0	1	4	-99	1	1	1	0	1	1	0	0	1	22
9	1	1	0	500	2	5	6	5	10	22	0	0	100	0.75	0.25	0	1	0	100	-99	0	0	5	-99	1	1	1	0	1	1	0	0	1	1
9	2	1	0	200	2	5	6	5	10	22	1	0	100	0.75	0.25	0	0	1	100	0	1	3	2	0	2	0	0	1	1	1	0	0	1	2
9	3	1	0	400	2	5	6	5	10	22	0	0	100	0.75	0.25	0	1	0	100	-99	0	0	5	-99	1	1	1	0	1	1	0	0	1	3
9	4	1	100	500	2	5	6	5	10	22	1	0	100	0.75	0.25	0	0	1	100	0	1	3	2	1	2	0	0	1	1	1	0	0	1	4
9	5	1	100	800	2	5	6	5	10	22	1	0	100	0.75	0.25	0	0	1	100	1	1	3	2	1	2	0	0	1	1	1	0	0	1	5
9	6	1	100	500	2	5	6	5	10	22	1	0	100	0.75	0.25	0	0	1	100	1	0	3	2	1	2	0	0	1	1	1	0	0	1	6
9	7	1	0	300	2	5	6	5	10	22	0	0	100	0.75	0.25	0	0	1	100	-99	0	3	2	-99	2	1	0	1	1	1	0	0	1	7
9	8	1	0	0	2	5	6	5	10	22	0	0	100	0.75	0.25	0	0	1	100	-99	0	3	2	-99	2	1	0	1	1	1	0	0	1	8
9	9	1	0	200	2	5	6	5	10	22	0	0	100	0.75	0.25	0	0	1	100	-99	1	3	2	-99	2	1	0	1	1	1	0	0	1	9
9	10	1	0	400	2	5	6	5	10	22	0	0	100	0.75	0.25	0	1	0	100	-99	1	0	5	-99	1	1	1	0	1	1	0	0	1	10
9	11	1	0	400	2	5	6	5	10	22	0	0	100	0.75	0.25	0	1	0	100	-99	1	0	5	-99	1	1	1	0	1	1	0	0	1	11
9	12	1	100	300	2	5	6	5	10	22	1	0	100	0.75	0.25	0	1	0	100	0	1	0	5	1	1	0	1	0	1	0	0	0	1	12
9	13	1	100	600	2	5	6	5	10	22	1	0	100	0.75	0.25	0	1	0	100	0	0	0	5	1	1	0	1	0	1	0	0	0	1	13
9	14	1	0	400	2	5	6	5	10	22	0	0	100	0.75	0.25	0	1	0	100	-99	1	0	5	-99	1	1	1	0	1	1	0	0	1	14
9	15	1	100	500	2	5	6	5	10	22	1	0	100	0.75	0.25	0	1	0	100	0	1	0	5	1	1	0	1	0	1	0	0	0	1	15
9	16	1	0	0	2	5	6	5	10	22	0	0	100	0.75	0.25	0	0	1	100	-99	0	3	2	-99	2	1	0	1	1	1	0	0	1	16
9	17	1	0	600	2	5	6	5	10	22	1	0	100	0.75	0.25	0	1	0	100	0	1	0	5	0	1	0	1	0	1	0	0	0	1	17
9	18	1	0	100	2	5	6	5	10	22	0	0	100	0.75	0.25	0	0	1	100	-99	0	3	2	-99	2	1	0	1	1	1	0	0	1	18
9	19	1	0	300	2	5	6	5	10	22	0	0	100	0.75	0.25	0	0	1	100	-99	0	3	2	-99	2	1	0	1	1	1	0	0	1	19
9	20	1	100	600	2	5	6	5	10	22	1	0	100	0.75	0.25	0	0	1	100	1	1	3	2	1	2	0	0	1	1	1	0	0	1	20
9	21	1	100	500	2	5	6	5	10	22	1	0	100	0.75	0.25	0	1	0	100	0	0	0	5	1	1	0	1	0	1	0	0	0	1	21
9	22	1	0	400	2	5	6	5	10	22	0	0	100	0.75	0.25	0	1	0	100	-99	1	0	5	-99	1	1	1	0	1	1	0	0	1	22
10	1	1	400	900	2	5	6	5	10	22	0	0	100	0.75	0.25	0	1	0	100	1	0	0	5	-99	1	1	1	0	1	1	0	0	1	1
10	2	1	100	300	2	5	6	5	10	22	1	0	100	0.75	0.25	0	0	1	100	1	0	3	2	1	2	0	0	1	1	1	0	0	1	2
10	3	1	300	700	2	5	6	5	10	22	0	0	100	0.75	0.25	0	1	0	100	1	1	0	5	-99	1	1	1	0	1	1	0	0	1	3
10	4	1	100	600	2	5	6	5	10	22	1	0	100	0.75	0.25	0	0	1	100	0	1	3	2	1	2	0	0	1	1	1	0	0	1	4
10	5	1	100	900	2	5	6	5	10	22	1	0	100	0.75	0.25	0	0	1	100	1	0	3	2	1	2	0	0	1	1	1	0	0	1	5
10	6	1	0	500	2	5	6	5	10	22	1	0	100	0.75	0.25	0	0	1	100	1	0	3	2	0	2	0	0	1	1	1	0	0	1	6
10	7	1	100	400	2	5	6	5	10	22	0	0	100	0.75	0.25	0	0	1	100	1	0	3	2	-99	2	1	0	1	1	1	0	0	1	7
10	8	1	500	500	2	5	6	5	10	22	0	0	100	0.75	0.25	0	0	1	100	1	0	3	2	-99	2	1	0	1	1	1	0	0	1	8
10	9	1	400	600	2	5	6	5	10	22	0	0	100	0.75	0.25	0	0	1	100	1	0	3	2	-99	2	1	0	1	1	1	0	0	1	9
10	10	1	400	800	2	5	6	5	10	22	0	0	100	0.75	0.25	0	1	0	100	1	1	0	5	-99	1	1	1	0	1	1	0	0	1	10
10	11	1	400	800	2	5	6	5	10	22	0	0	100	0.75	0.25	0	1	0	100	1	0	0	5	-99	1	1	1	0	1	1	0	0	1	11
10	12	1	100	400	2	5	6	5	10	22	1	0	100	0.75	0.25	0	1	0	100	0	0	0	5	1	1	0	1	0	1	0	0	0	1	12
10	13	1	0	600	2	5	6	5	10	22	1	0	100	0.75	0.25	0	1	0	100	0	1	0	5	0	1	0	1	0	1	0	0	0	1	13
10	14	1	200	600	2	5	6	5	10	22	0	0	100	0.75	0.25	0	1	0	100	1	0	0	5	-99	1	1	1	0	1	1	0	0	1	14
10	15	1	100	600	2	5	6	5	10	22	1	0	100	0.75	0.25	0	1	0	100	0	0	0	5	1	1	0	1	0	1	0	0	0	1	15
10	16	1	500	500	2	5	6	5	10	22	0	0	100	0.75	0.25	0	0	1	100	1	1	3	2	-99	2	1	0	1	1	1	0	0	1	16
10	17	1	0	600	2	5	6	5	10	22	1	0	100	0.75	0.25	0	1	0	100	0	1	0	5	0	1	0	1	0	1	0	0	0	1	17
10	18	1	100	200	2	5	6	5	10	22	0	0	100	0.75	0.25	0	0	1	100	0	0	3	2	-99	2	1	0	1	1	1	0	0	1	18
10	19	1	400	700	2	5	6	5	10	22	0	0	100	0.75	0.25	0	0	1	100	1	1	3	2	-99	2	1	0	1	1	1	0	0	1	19
10	20	1	0	600	2	5	6	5	10	22	1	0	100	0.75	0.25	0	0	1	100	0	1	3	2	0	2	0	0	1	1	1	0	0	1	20
10	21	1	100	600	2	5	6	5	10	22	1	0	100	0.75	0.25	0	1	0	100	0	0	0	5	1	1	0	1	0	1	0	0	0	1	21
10	22	1	400	800	2	5	6	5	10	22	0	0	100	0.75	0.25	0	1	0	100	1	1	0	5	-99	1	1	1	0	1	1	0	0	1	22
11	1	1	0	900	2	5	6	5	10	22	0	0	100	0.75	0.25	0	1	1	100	-99	0	2	3	-99	1	1	0	1	1	1	0	0	1	1
11	2	1	100	400	2	5	6	5	10	22	1	0	100	0.75	0.25	0	0	0	100	1	0	3	2	1	2	0	1	1	0	1	0	0	1	2
11	3	1	0	700	2	5	6	5	10	22	0	0	100	0.75	0.25	0	1	1	100	-99	1	2	3	-99	1	1	0	1	1	1	0	0	1	3
11	4	1	0	600	2	5	6	5	10	22	1	0	100	0.75	0.25	0	0	0	100	0	0	3	2	0	2	0	1	1	0	1	0	0	1	4
11	5	1	100	1000	2	5	6	5	10	22	1	0	100	0.75	0.25	0	0	0	100	1	1	3	2	1	2	0	1	1	0	1	0	0	1	5
11	6	1	100	600	2	5	6	5	10	22	1	0	100	0.75	0.25	0	0	0	100	1	1	3	2	1	2	0	1	1	0	1	0	0	1	6
11	7	1	0	400	2	5	6	5	10	22	0	0	100	0.75	0.25	0	0	0	100	-99	1	3	2	-99	2	1	1	1	0	0	0	0	1	7
11	8	1	0	500	2	5	6	5	10	22	0	0	100	0.75	0.25	0	0	0	100	-99	0	3	2	-99	2	1	1	1	0	0	0	0	1	8
11	9	1	0	600	2	5	6	5	10	22	0	0	100	0.75	0.25	0	0	0	100	-99	0	3	2	-99	2	1	1	1	0	0	0	0	1	9
11	10	1	0	800	2	5	6	5	10	22	0	0	100	0.75	0.25	0	1	1	100	-99	0	2	3	-99	1	1	0	1	1	1	0	0	1	10
11	11	1	0	800	2	5	6	5	10	22	0	0	100	0.75	0.25	0	1	1	100	-99	1	2	3	-99	1	1	0	1	1	1	0	0	1	11
11	12	1	100	500	2	5	6	5	10	22	1	0	100	0.75	0.25	0	1	1	100	1	1	2	3	1	1	0	0	1	1	1	0	0	1	12
11	13	1	100	700	2	5	6	5	10	22	1	0	100	0.75	0.25	0	1	1	100	0	1	2	3	1	1	0	0	1	1	1	0	0	1	13
11	14	1	0	600	2	5	6	5	10	22	0	0	100	0.75	0.25	0	1	1	100	-99	1	2	3	-99	1	1	0	1	1	1	0	0	1	14
11	15	1	0	600	2	5	6	5	10	22	1	0	100	0.75	0.25	0	1	1	100	0	0	2	3	0	1	0	0	1	1	1	0	0	1	15
11	16	1	0	500	2	5	6	5	10	22	0	0	100	0.75	0.25	0	0	0	100	-99	1	3	2	-99	2	1	1	1	0	0	0	0	1	16
11	17	1	100	700	2	5	6	5	10	22	1	0	100	0.75	0.25	0	1	1	100	1	0	2	3	1	1	0	0	1	1	1	0	0	1	17
11	18	1	0	200	2	5	6	5	10	22	0	0	100	0.75	0.25	0	0	0	100	-99	1	3	2	-99	2	1	1	1	0	0	0	0	1	18
11	19	1	0	700	2	5	6	5	10	22	0	0	100	0.75	0.25	0	0	0	100	-99	0	3	2	-99	2	1	1	1	0	0	0	0	1	19
11	20	1	0	600	2	5	6	5	10	22	1	0	100	0.75	0.25	0	0	0	100	0	0	3	2	0	2	0	1	1	0	1	0	0	1	20
11	21	1	0	600	2	5	6	5	10	22	1	0	100	0.75	0.25	0	1	1	100	0	0	2	3	0	1	0	0	1	1	1	0	0	1	21
11	22	1	0	800	2	5	6	5	10	22	0	0	100	0.75	0.25	0	1	1	100	-99	1	2	3	-99	1	1	0	1	1	1	0	0	1	22
12	1	1	0	900	2	5	6	5	10	22	0	0	100	0.75	0.25	0	1	1	100	-99	0	2	3	-99	1	1	0	1	1	1	0	0	1	1
12	2	1	100	500	2	5	6	5	10	22	1	0	100	0.75	0.25	0	0	0	100	1	1	3	2	1	2	0	1	1	0	1	0	0	1	2
12	3	1	0	700	2	5	6	5	10	22	0	0	100	0.75	0.25	0	1	1	100	-99	1	2	3	-99	1	1	0	1	1	1	0	0	1	3
12	4	1	0	600	2	5	6	5	10	22	1	0	100	0.75	0.25	0	0	0	100	0	1	3	2	0	2	0	1	1	0	1	0	0	1	4
12	5	1	100	1100	2	5	6	5	10	22	1	0	100	0.75	0.25	0	0	0	100	1	0	3	2	1	2	0	1	1	0	1	0	0	1	5
12	6	1	100	700	2	5	6	5	10	22	1	0	100	0.75	0.25	0	0	0	100	1	0	3	2	1	2	0	1	1	0	1	0	0	1	6
12	7	1	0	400	2	5	6	5	10	22	0	0	100	0.75	0.25	0	0	0	100	-99	1	3	2	-99	2	1	1	1	0	0	0	0	1	7
12	8	1	0	500	2	5	6	5	10	22	0	0	100	0.75	0.25	0	0	0	100	-99	1	3	2	-99	2	1	1	1	0	0	0	0	1	8
12	9	1	0	600	2	5	6	5	10	22	0	0	100	0.75	0.25	0	0	0	100	-99	0	3	2	-99	2	1	1	1	0	0	0	0	1	9
12	10	1	0	800	2	5	6	5	10	22	0	0	100	0.75	0.25	0	1	1	100	-99	0	2	3	-99	1	1	0	1	1	1	0	0	1	10
12	11	1	0	800	2	5	6	5	10	22	0	0	100	0.75	0.25	0	1	1	100	-99	0	2	3	-99	1	1	0	1	1	1	0	0	1	11
12	12	1	100	600	2	5	6	5	10	22	1	0	100	0.75	0.25	0	1	1	100	1	0	2	3	1	1	0	0	1	1	1	0	0	1	12
12	13	1	0	700	2	5	6	5	10	22	1	0	100	0.75	0.25	0	1	1	100	0	1	2	3	0	1	0	0	1	1	1	0	0	1	13
12	14	1	0	600	2	5	6	5	10	22	0	0	100	0.75	0.25	0	1	1	100	-99	1	2	3	-99	1	1	0	1	1	1	0	0	1	14
12	15	1	0	600	2	5	6	5	10	22	1	0	100	0.75	0.25	0	1	1	100	0	0	2	3	0	1	0	0	1	1	1	0	0	1	15
12	16	1	0	500	2	5	6	5	10	22	0	0	100	0.75	0.25	0	0	0	100	-99	1	3	2	-99	2	1	1	1	0	0	0	0	1	16
12	17	1	0	700	2	5	6	5	10	22	1	0	100	0.75	0.25	0	1	1	100	1	0	2	3	0	1	0	0	1	1	1	0	0	1	17
12	18	1	0	200	2	5	6	5	10	22	0	0	100	0.75	0.25	0	0	0	100	-99	1	3	2	-99	2	1	1	1	0	0	0	0	1	18
12	19	1	0	700	2	5	6	5	10	22	0	0	100	0.75	0.25	0	0	0	100	-99	1	3	2	-99	2	1	1	1	0	0	0	0	1	19
12	20	1	0	600	2	5	6	5	10	22	1	0	100	0.75	0.25	0	0	0	100	0	1	3	2	0	2	0	1	1	0	1	0	0	1	20
12	21	1	0	600	2	5	6	5	10	22	1	0	100	0.75	0.25	0	1	1	100	0	0	2	3	0	1	0	0	1	1	1	0	0	1	21
12	22	1	0	800	2	5	6	5	10	22	0	0	100	0.75	0.25	0	1	1	100	-99	0	2	3	-99	1	1	0	1	1	1	0	0	1	22
13	1	1	0	900	2	5	6	5	10	22	0	0	100	0.75	0.25	0	1	1	100	-99	1	3	2	-99	1	1	0	1	1	1	0	0	1	1
13	2	1	100	600	2	5	6	5	10	22	1	0	100	0.75	0.25	0	0	0	100	1	1	5	0	1	2	0	1	1	0	1	0	0	1	2
13	3	1	0	700	2	5	6	5	10	22	0	0	100	0.75	0.25	0	1	1	100	-99	0	3	2	-99	1	1	0	1	1	1	0	0	1	3
13	4	1	0	600	2	5	6	5	10	22	1	0	100	0.75	0.25	0	0	0	100	1	0	5	0	0	2	0	1	1	0	1	0	0	1	4
13	5	1	100	1200	2	5	6	5	10	22	1	0	100	0.75	0.25	0	0	0	100	1	0	5	0	1	2	0	1	1	0	1	0	0	1	5
13	6	1	100	800	2	5	6	5	10	22	1	0	100	0.75	0.25	0	0	0	100	1	0	5	0	1	2	0	1	1	0	1	0	0	1	6
13	7	1	0	400	2	5	6	5	10	22	0	0	100	0.75	0.25	0	0	0	100	-99	0	5	0	-99	2	1	1	1	0	0	0	0	1	7
13	8	1	0	500	2	5	6	5	10	22	0	0	100	0.75	0.25	0	0	0	100	-99	0	5	0	-99	2	1	1	1	0	0	0	0	1	8
13	9	1	0	600	2	5	6	5	10	22	0	0	100	0.75	0.25	0	0	0	100	-99	0	5	0	-99	2	1	1	1	0	0	0	0	1	9
13	10	1	0	800	2	5	6	5	10	22	0	0	100	0.75	0.25	0	1	1	100	-99	0	3	2	-99	1	1	0	1	1	1	0	0	1	10
13	11	1	0	800	2	5	6	5	10	22	0	0	100	0.75	0.25	0	1	1	100	-99	0	3	2	-99	1	1	0	1	1	1	0	0	1	11
13	12	1	100	700	2	5	6	5	10	22	1	0	100	0.75	0.25	0	1	1	100	1	1	3	2	1	1	0	0	1	1	1	0	0	1	12
13	13	1	0	700	2	5	6	5	10	22	1	0	100	0.75	0.25	0	1	1	100	0	0	3	2	0	1	0	0	1	1	1	0	0	1	13
13	14	1	0	600	2	5	6	5	10	22	0	0	100	0.75	0.25	0	1	1	100	-99	1	3	2	-99	1	1	0	1	1	1	0	0	1	14
13	15	1	0	600	2	5	6	5	10	22	1	0	100	0.75	0.25	0	1	1	100	0	1	3	2	0	1	0	0	1	1	1	0	0	1	15
13	16	1	0	500	2	5	6	5	10	22	0	0	100	0.75	0.25	0	0	0	100	-99	1	5	0	-99	2	1	1	1	0	0	0	0	1	16
13	17	1	100	800	2	5	6	5	10	22	1	0	100	0.75	0.25	0	1	1	100	1	0	3	2	1	1	0	0	1	1	1	0	0	1	17
13	18	1	0	200	2	5	6	5	10	22	0	0	100	0.75	0.25	0	0	0	100	-99	1	5	0	-99	2	1	1	1	0	0	0	0	1	18
13	19	1	0	700	2	5	6	5	10	22	0	0	100	0.75	0.25	0	0	0	100	-99	0	5	0	-99	2	1	1	1	0	0	0	0	1	19
13	20	1	0	600	2	5	6	5	10	22	1	0	100	0.75	0.25	0	0	0	100	1	1	5	0	0	2	0	1	1	0	1	0	0	1	20
13	21	1	100	700	2	5	6	5	10	22	1	0	100	0.75	0.25	0	1	1	100	1	1	3	2	1	1	0	0	1	1	1	0	0	1	21
13	22	1	0	800	2	5	6	5	10	22	0	0	100	0.75	0.25	0	1	1	100	-99	0	3	2	-99	1	1	0	1	1	1	0	0	1	22
14	1	1	0	900	2	5	6	5	10	22	0	0	100	0.75	0.25	0	1	1	100	-99	0	4	1	-99	1	1	0	1	1	1	0	0	1	1
14	2	1	0	600	2	5	6	5	10	22	1	0	100	0.75	0.25	0	0	0	100	1	1	4	1	0	2	0	1	1	0	1	0	0	1	2
14	3	1	0	700	2	5	6	5	10	22	0	0	100	0.75	0.25	0	1	1	100	-99	1	4	1	-99	1	1	0	1	1	1	0	0	1	3
14	4	1	100	700	2	5	6	5	10	22	1	0	100	0.75	0.25	0	0	0	100	1	1	4	1	1	2	0	1	1	0	1	0	0	1	4
14	5	1	100	1300	2	5	6	5	10	22	1	0	100	0.75	0.25	0	0	0	100	1	1	4	1	1	2	0	1	1	0	1	0	0	1	5
14	6	1	100	900	2	5	6	5	10	22	1	0	100	0.75	0.25	0	0	0	100	1	1	4	1	1	2	0	1	1	0	1	0	0	1	6
14	7	1	0	400	2	5	6	5	10	22	0	0	100	0.75	0.25	0	0	0	100	-99	0	4	1	-99	2	1	1	1	0	0	0	0	1	7
14	8	1	0	500	2	5	6	5	10	22	0	0	100	0.75	0.25	0	0	0	100	-99	0	4	1	-99	2	1	1	1	0	0	0	0	1	8
14	9	1	0	600	2	5	6	5	10	22	0	0	100	0.75	0.25	0	0	0	100	-99	0	4	1	-99	2	1	1	1	0	0	0	0	1	9
14	10	1	0	800	2	5	6	5	10	22	0	0	100	0.75	0.25	0	1	1	100	-99	0	4	1	-99	1	1	0	1	1	1	0	0	1	10
14	11	1	0	800	2	5	6	5	10	22	0	0	100	0.75	0.25	0	1	1	100	-99	1	4	1	-99	1	1	0	1	1	1	0	0	1	11
14	12	1	100	800	2	5	6	5	10	22	1	0	100	0.75	0.25	0	1	1	100	1	1	4	1	1	1	0	0	1	1	1	0	0	1	12
14	13	1	100	800	2	5	6	5	10	22	1	0	100	0.75	0.25	0	1	1	100	0	1	4	1	1	1	0	0	1	1	1	0	0	1	13
14	14	1	0	600	2	5	6	5	10	22	0	0	100	0.75	0.25	0	1	1	100	-99	0	4	1	-99	1	1	0	1	1	1	0	0	1	14
14	15	1	100	700	2	5	6	5	10	22	1	0	100	0.75	0.25	0	1	1	100	1	1	4	1	1	1	0	0	1	1	1	0	0	1	15
14	16	1	0	500	2	5	6	5	10	22	0	0	100	0.75	0.25	0	0	0	100	-99	1	4	1	-99	2	1	1	1	0	0	0	0	1	16
14	17	1	100	900	2	5	6	5	10	22	1	0	100	0.75	0.25	0	1	1	100	1	1	4	1	1	1	0	0	1	1	1	0	0	1	17
14	18	1	0	200	2	5	6	5	10	22	0	0	100	0.75	0.25	0	0	0	100	-99	0	4	1	-99	2	1	1	1	0	0	0	0	1	18
14	19	1	0	700	2	5	6	5	10	22	0	0	100	0.75	0.25	0	0	0	100	-99	1	4	1	-99	2	1	1	1	0	0	0	0	1	19
14	20	1	0	600	2	5	6	5	10	22	1	0	100	0.75	0.25	0	0	0	100	0	1	4	1	0	2	0	1	1	0	1	0	0	1	20
14	21	1	0	700	2	5	6	5	10	22	1	0	100	0.75	0.25	0	1	1	100	1	0	4	1	0	1	0	0	1	1	1	0	0	1	21
14	22	1	0	800	2	5	6	5	10	22	0	0	100	0.75	0.25	0	1	1	100	-99	0	4	1	-99	1	1	0	1	1	1	0	0	1	22
15	1	1	300	1200	2	5	6	5	10	22	0	0	100	0.75	0.25	0	1	1	100	1	0	4	1	-99	1	1	0	1	1	1	0	0	1	1
15	2	1	100	700	2	5	6	5	10	22	1	0	100	0.75	0.25	0	0	0	100	1	1	5	0	1	2	0	1	1	0	1	0	0	1	2
15	3	1	300	1000	2	5	6	5	10	22	0	0	100	0.75	0.25	0	1	1	100	1	1	4	1	-99	1	1	0	1	1	1	0	0	1	3
15	4	1	100	800	2	5	6	5	10	22	1	0	100	0.75	0.25	0	0	0	100	1	1	5	0	1	2	0	1	1	0	1	0	0	1	4
15	5	1	100	1400	2	5	6	5	10	22	1	0	100	0.75	0.25	0	0	0	100	1	1	5	0	1	2	0	1	1	0	1	0	0	1	5
15	6	1	0	900	2	5	6	5	10	22	1	0	100	0.75	0.25	0	0	0	100	1	0	5	0	0	2	0	1	1	0	1	0	0	1	6
15	7	1	400	800	2	5	6	5	10	22	0	0	100	0.75	0.25	0	0	0	100	0	1	5	0	-99	2	1	1	1	0	0	0	0	1	7
15	8	1	300	800	2	5	6	5	10	22	0	0	100	0.75	0.25	0	0	0	100	0	1	5	0	-99	2	1	1	1	0	0	0	0	1	8
15	9	1	300	900	2	5	6	5	10	22	0	0	100	0.75	0.25	0	0	0	100	0	0	5	0	-99	2	1	1	1	0	0	0	0	1	9
15	10	1	500	1300	2	5	6	5	10	22	0	0	100	0.75	0.25	0	1	1	100	1	0	4	1	-99	1	1	0	1	1	1	0	0	1	10
15	11	1	400	1200	2	5	6	5	10	22	0	0	100	0.75	0.25	0	1	1	100	1	1	4	1	-99	1	1	0	1	1	1	0	0	1	11
15	12	1	100	900	2	5	6	5	10	22	1	0	100	0.75	0.25	0	1	1	100	1	1	4	1	1	1	0	0	1	1	1	0	0	1	12
15	13	1	0	800	2	5	6	5	10	22	1	0	100	0.75	0.25	0	1	1	100	0	0	4	1	0	1	0	0	1	1	1	0	0	1	13
15	14	1	400	1000	2	5	6	5	10	22	0	0	100	0.75	0.25	0	1	1	100	1	0	4	1	-99	1	1	0	1	1	1	0	0	1	14
15	15	1	100	800	2	5	6	5	10	22	1	0	100	0.75	0.25	0	1	1	100	1	0	4	1	1	1	0	0	1	1	1	0	0	1	15
15	16	1	400	900	2	5	6	5	10	22	0	0	100	0.75	0.25	0	0	0	100	0	0	5	0	-99	2	1	1	1	0	0	0	0	1	16
15	17	1	100	1000	2	5	6	5	10	22	1	0	100	0.75	0.25	0	1	1	100	1	1	4	1	1	1	0	0	1	1	1	0	0	1	17
15	18	1	400	600	2	5	6	5	10	22	0	0	100	0.75	0.25	0	0	0	100	0	0	5	0	-99	2	1	1	1	0	0	0	0	1	18
15	19	1	300	1000	2	5	6	5	10	22	0	0	100	0.75	0.25	0	0	0	100	0	0	5	0	-99	2	1	1	1	0	0	0	0	1	19
15	20	1	100	700	2	5	6	5	10	22	1	0	100	0.75	0.25	0	0	0	100	1	1	5	0	1	2	0	1	1	0	1	0	0	1	20
15	21	1	100	800	2	5	6	5	10	22	1	0	100	0.75	0.25	0	1	1	100	1	1	4	1	1	1	0	0	1	1	1	0	0	1	21
15	22	1	400	1200	2	5	6	5	10	22	0	0	100	0.75	0.25	0	1	1	100	1	0	4	1	-99	1	1	0	1	1	1	0	0	1	22
16	1	1	0	1200	2	5	6	5	10	22	0	0	100	0.75	0.25	0	1	0	100	-99	1	1	4	-99	1	1	1	0	1	1	0	0	1	1
16	2	1	0	700	2	5	6	5	10	22	1	0	100	0.75	0.25	0	0	1	100	1	0	3	2	0	2	0	0	0	0	0	0	0	1	2
16	3	1	0	1000	2	5	6	5	10	22	0	0	100	0.75	0.25	0	1	0	100	-99	1	1	4	-99	1	1	1	0	1	1	0	0	1	3
16	4	1	100	900	2	5	6	5	10	22	1	0	100	0.75	0.25	0	0	1	100	0	0	3	2	1	2	0	0	0	0	0	0	0	1	4
16	5	1	0	1400	2	5	6	5	10	22	1	0	100	0.75	0.25	0	0	1	100	1	1	3	2	0	2	0	0	0	0	0	0	0	1	5
16	6	1	0	900	2	5	6	5	10	22	1	0	100	0.75	0.25	0	0	1	100	1	0	3	2	0	2	0	0	0	0	0	0	0	1	6
16	7	1	0	800	2	5	6	5	10	22	0	0	100	0.75	0.25	0	0	1	100	-99	1	3	2	-99	2	1	0	0	0	0	0	0	1	7
16	8	1	0	800	2	5	6	5	10	22	0	0	100	0.75	0.25	0	0	1	100	-99	0	3	2	-99	2	1	0	0	0	0	0	0	1	8
16	9	1	0	900	2	5	6	5	10	22	0	0	100	0.75	0.25	0	0	1	100	-99	0	3	2	-99	2	1	0	0	0	0	0	0	1	9
16	10	1	0	1300	2	5	6	5	10	22	0	0	100	0.75	0.25	0	1	0	100	-99	1	1	4	-99	1	1	1	0	1	1	0	0	1	10
16	11	1	0	1200	2	5	6	5	10	22	0	0	100	0.75	0.25	0	1	0	100	-99	0	1	4	-99	1	1	1	0	1	1	0	0	1	11
16	12	1	100	1000	2	5	6	5	10	22	1	0	100	0.75	0.25	0	1	0	100	0	0	1	4	1	1	0	1	0	1	0	0	0	1	12
16	13	1	100	900	2	5	6	5	10	22	1	0	100	0.75	0.25	0	1	0	100	0	1	1	4	1	1	0	1	0	1	0	0	0	1	13
16	14	1	0	1000	2	5	6	5	10	22	0	0	100	0.75	0.25	0	1	0	100	-99	1	1	4	-99	1	1	1	0	1	1	0	0	1	14
16	15	1	0	800	2	5	6	5	10	22	1	0	100	0.75	0.25	0	1	0	100	0	0	1	4	0	1	0	1	0	1	0	0	0	1	15
16	16	1	0	900	2	5	6	5	10	22	0	0	100	0.75	0.25	0	0	1	100	-99	1	3	2	-99	2	1	0	0	0	0	0	0	1	16
16	17	1	100	1100	2	5	6	5	10	22	1	0	100	0.75	0.25	0	1	0	100	0	0	1	4	1	1	0	1	0	1	0	0	0	1	17
16	18	1	0	600	2	5	6	5	10	22	0	0	100	0.75	0.25	0	0	1	100	-99	1	3	2	-99	2	1	0	0	0	0	0	0	1	18
16	19	1	0	1000	2	5	6	5	10	22	0	0	100	0.75	0.25	0	0	1	100	-99	1	3	2	-99	2	1	0	0	0	0	0	0	1	19
16	20	1	100	800	2	5	6	5	10	22	1	0	100	0.75	0.25	0	0	1	100	0	0	3	2	1	2	0	0	0	0	0	0	0	1	20
16	21	1	0	800	2	5	6	5	10	22	1	0	100	0.75	0.25	0	1	0	100	1	0	1	4	0	1	0	1	0	1	0	0	0	1	21
16	22	1	0	1200	2	5	6	5	10	22	0	0	100	0.75	0.25	0	1	0	100	-99	1	1	4	-99	1	1	1	0	1	1	0	0	1	22
17	1	1	0	1200	2	5	6	5	10	22	0	0	100	0.75	0.25	0	1	0	100	-99	1	1	4	-99	1	1	1	0	1	1	0	0	1	1
17	2	1	100	800	2	5	6	5	10	22	1	0	100	0.75	0.25	0	0	1	100	1	0	2	3	1	2	0	0	0	0	0	0	0	1	2
17	3	1	0	1000	2	5	6	5	10	22	0	0	100	0.75	0.25	0	1	0	100	-99	1	1	4	-99	1	1	1	0	1	1	0	0	1	3
17	4	1	100	1000	2	5	6	5	10	22	1	0	100	0.75	0.25	0	0	1	100	0	0	2	3	1	2	0	0	0	0	0	0	0	1	4
17	5	1	0	1400	2	5	6	5	10	22	1	0	100	0.75	0.25	0	0	1	100	0	0	2	3	0	2	0	0	0	0	0	0	0	1	5
17	6	1	0	900	2	5	6	5	10	22	1	0	100	0.75	0.25	0	0	1	100	1	0	2	3	0	2	0	0	0	0	0	0	0	1	6
17	7	1	0	800	2	5	6	5	10	22	0	0	100	0.75	0.25	0	0	1	100	-99	0	2	3	-99	2	1	0	0	0	0	0	0	1	7
17	8	1	0	800	2	5	6	5	10	22	0	0	100	0.75	0.25	0	0	1	100	-99	1	2	3	-99	2	1	0	0	0	0	0	0	1	8
17	9	1	0	900	2	5	6	5	10	22	0	0	100	0.75	0.25	0	0	1	100	-99	0	2	3	-99	2	1	0	0	0	0	0	0	1	9
17	10	1	0	1300	2	5	6	5	10	22	0	0	100	0.75	0.25	0	1	0	100	-99	0	1	4	-99	1	1	1	0	1	1	0	0	1	10
17	11	1	0	1200	2	5	6	5	10	22	0	0	100	0.75	0.25	0	1	0	100	-99	0	1	4	-99	1	1	1	0	1	1	0	0	1	11
17	12	1	0	1000	2	5	6	5	10	22	1	0	100	0.75	0.25	0	1	0	100	0	0	1	4	0	1	0	1	0	1	0	0	0	1	12
17	13	1	100	1000	2	5	6	5	10	22	1	0	100	0.75	0.25	0	1	0	100	0	0	1	4	1	1	0	1	0	1	0	0	0	1	13
17	14	1	0	1000	2	5	6	5	10	22	0	0	100	0.75	0.25	0	1	0	100	-99	0	1	4	-99	1	1	1	0	1	1	0	0	1	14
17	15	1	0	800	2	5	6	5	10	22	1	0	100	0.75	0.25	0	1	0	100	0	0	1	4	0	1	0	1	0	1	0	0	0	1	15
17	16	1	0	900	2	5	6	5	10	22	0	0	100	0.75	0.25	0	0	1	100	-99	0	2	3	-99	2	1	0	0	0	0	0	0	1	16
17	17	1	100	1200	2	5	6	5	10	22	1	0	100	0.75	0.25	0	1	0	100	0	1	1	4	1	1	0	1	0	1	0	0	0	1	17
17	18	1	0	600	2	5	6	5	10	22	0	0	100	0.75	0.25	0	0	1	100	-99	0	2	3	-99	2	1	0	0	0	0	0	0	1	18
17	19	1	0	1000	2	5	6	5	10	22	0	0	100	0.75	0.25	0	0	1	100	-99	0	2	3	-99	2	1	0	0	0	0	0	0	1	19
17	20	1	100	900	2	5	6	5	10	22	1	0	100	0.75	0.25	0	0	1	100	0	1	2	3	1	2	0	0	0	0	0	0	0	1	20
17	21	1	0	800	2	5	6	5	10	22	1	0	100	0.75	0.25	0	1	0	100	1	0	1	4	0	1	0	1	0	1	0	0	0	1	21
17	22	1	0	1200	2	5	6	5	10	22	0	0	100	0.75	0.25	0	1	0	100	-99	1	1	4	-99	1	1	1	0	1	1	0	0	1	22
18	1	1	0	1200	2	5	6	5	10	22	0	0	100	0.75	0.25	0	1	0	100	-99	1	1	4	-99	1	1	1	0	1	1	0	0	1	1
18	2	1	0	800	2	5	6	5	10	22	1	0	100	0.75	0.25	0	0	1	100	1	0	3	2	0	2	0	0	0	0	0	0	0	1	2
18	3	1	0	1000	2	5	6	5	10	22	0	0	100	0.75	0.25	0	1	0	100	-99	0	1	4	-99	1	1	1	0	1	1	0	0	1	3
18	4	1	100	1100	2	5	6	5	10	22	1	0	100	0.75	0.25	0	0	1	100	0	0	3	2	1	2	0	0	0	0	0	0	0	1	4
18	5	1	0	1400	2	5	6	5	10	22	1	0	100	0.75	0.25	0	0	1	100	1	0	3	2	0	2	0	0	0	0	0	0	0	1	5
18	6	1	0	900	2	5	6	5	10	22	1	0	100	0.75	0.25	0	0	1	100	1	0	3	2	0	2	0	0	0	0	0	0	0	1	6
18	7	1	0	800	2	5	6	5	10	22	0	0	100	0.75	0.25	0	0	1	100	-99	1	3	2	-99	2	1	0	0	0	0	0	0	1	7
18	8	1	0	800	2	5	6	5	10	22	0	0	100	0.75	0.25	0	0	1	100	-99	1	3	2	-99	2	1	0	0	0	0	0	0	1	8
18	9	1	0	900	2	5	6	5	10	22	0	0	100	0.75	0.25	0	0	1	100	-99	1	3	2	-99	2	1	0	0	0	0	0	0	1	9
18	10	1	0	1300	2	5	6	5	10	22	0	0	100	0.75	0.25	0	1	0	100	-99	0	1	4	-99	1	1	1	0	1	1	0	0	1	10
18	11	1	0	1200	2	5	6	5	10	22	0	0	100	0.75	0.25	0	1	0	100	-99	1	1	4	-99	1	1	1	0	1	1	0	0	1	11
18	12	1	100	1100	2	5	6	5	10	22	1	0	100	0.75	0.25	0	1	0	100	0	1	1	4	1	1	0	1	0	1	0	0	0	1	12
18	13	1	100	1100	2	5	6	5	10	22	1	0	100	0.75	0.25	0	1	0	100	0	0	1	4	1	1	0	1	0	1	0	0	0	1	13
18	14	1	0	1000	2	5	6	5	10	22	0	0	100	0.75	0.25	0	1	0	100	-99	0	1	4	-99	1	1	1	0	1	1	0	0	1	14
18	15	1	0	800	2	5	6	5	10	22	1	0	100	0.75	0.25	0	1	0	100	1	0	1	4	0	1	0	1	0	1	0	0	0	1	15
18	16	1	0	900	2	5	6	5	10	22	0	0	100	0.75	0.25	0	0	1	100	-99	0	3	2	-99	2	1	0	0	0	0	0	0	1	16
18	17	1	100	1300	2	5	6	5	10	22	1	0	100	0.75	0.25	0	1	0	100	0	1	1	4	1	1	0	1	0	1	0	0	0	1	17
18	18	1	0	600	2	5	6	5	10	22	0	0	100	0.75	0.25	0	0	1	100	-99	0	3	2	-99	2	1	0	0	0	0	0	0	1	18
18	19	1	0	1000	2	5	6	5	10	22	0	0	100	0.75	0.25	0	0	1	100	-99	1	3	2	-99	2	1	0	0	0	0	0	0	1	19
18	20	1	100	1000	2	5	6	5	10	22	1	0	100	0.75	0.25	0	0	1	100	0	1	3	2	1	2	0	0	0	0	0	0	0	1	20
18	21	1	0	800	2	5	6	5	10	22	1	0	100	0.75	0.25	0	1	0	100	0	0	1	4	0	1	0	1	0	1	0	0	0	1	21
18	22	1	0	1200	2	5	6	5	10	22	0	0	100	0.75	0.25	0	1	0	100	-99	1	1	4	-99	1	1	1	0	1	1	0	0	1	22
19	1	1	0	1200	2	5	6	5	10	22	0	0	100	0.75	0.25	0	1	0	100	-99	0	1	4	-99	1	1	1	0	1	1	0	0	1	1
19	2	1	100	900	2	5	6	5	10	22	1	0	100	0.75	0.25	0	0	1	100	0	1	1	4	1	2	0	0	0	0	0	0	0	1	2
19	3	1	0	1000	2	5	6	5	10	22	0	0	100	0.75	0.25	0	1	0	100	-99	0	1	4	-99	1	1	1	0	1	1	0	0	1	3
19	4	1	100	1200	2	5	6	5	10	22	1	0	100	0.75	0.25	0	0	1	100	0	0	1	4	1	2	0	0	0	0	0	0	0	1	4
19	5	1	100	1500	2	5	6	5	10	22	1	0	100	0.75	0.25	0	0	1	100	0	1	1	4	1	2	0	0	0	0	0	0	0	1	5
19	6	1	0	900	2	5	6	5	10	22	1	0	100	0.75	0.25	0	0	1	100	1	1	1	4	0	2	0	0	0	0	0	0	0	1	6
19	7	1	0	800	2	5	6	5	10	22	0	0	100	0.75	0.25	0	0	1	100	-99	1	1	4	-99	2	1	0	0	0	0	0	0	1	7
19	8	1	0	800	2	5	6	5	10	22	0	0	100	0.75	0.25	0	0	1	100	-99	0	1	4	-99	2	1	0	0	0	0	0	0	1	8
19	9	1	0	900	2	5	6	5	10	22	0	0	100	0.75	0.25	0	0	1	100	-99	0	1	4	-99	2	1	0	0	0	0	0	0	1	9
19	10	1	0	1300	2	5	6	5	10	22	0	0	100	0.75	0.25	0	1	0	100	-99	0	1	4	-99	1	1	1	0	1	1	0	0	1	10
19	11	1	0	1200	2	5	6	5	10	22	0	0	100	0.75	0.25	0	1	0	100	-99	0	1	4	-99	1	1	1	0	1	1	0	0	1	11
19	12	1	0	1100	2	5	6	5	10	22	1	0	100	0.75	0.25	0	1	0	100	0	1	1	4	0	1	0	1	0	1	0	0	0	1	12
19	13	1	0	1100	2	5	6	5	10	22	1	0	100	0.75	0.25	0	1	0	100	0	1	1	4	0	1	0	1	0	1	0	0	0	1	13
19	14	1	0	1000	2	5	6	5	10	22	0	0	100	0.75	0.25	0	1	0	100	-99	1	1	4	-99	1	1	1	0	1	1	0	0	1	14
19	15	1	0	800	2	5	6	5	10	22	1	0	100	0.75	0.25	0	1	0	100	1	0	1	4	0	1	0	1	0	1	0	0	0	1	15
19	16	1	0	900	2	5	6	5	10	22	0	0	100	0.75	0.25	0	0	1	100	-99	1	1	4	-99	2	1	0	0	0	0	0	0	1	16
19	17	1	100	1400	2	5	6	5	10	22	1	0	100	0.75	0.25	0	1	0	100	0	1	1	4	1	1	0	1	0	1	0	0	0	1	17
19	18	1	0	600	2	5	6	5	10	22	0	0	100	0.75	0.25	0	0	1	100	-99	1	1	4	-99	2	1	0	0	0	0	0	0	1	18
19	19	1	0	1000	2	5	6	5	10	22	0	0	100	0.75	0.25	0	0	1	100	-99	0	1	4	-99	2	1	0	0	0	0	0	0	1	19
19	20	1	100	1100	2	5	6	5	10	22	1	0	100	0.75	0.25	0	0	1	100	0	0	1	4	1	2	0	0	0	0	0	0	0	1	20
19	21	1	100	900	2	5	6	5	10	22	1	0	100	0.75	0.25	0	1	0	100	0	1	1	4	1	1	0	1	0	1	0	0	0	1	21
19	22	1	0	1200	2	5	6	5	10	22	0	0	100	0.75	0.25	0	1	0	100	-99	0	1	4	-99	1	1	1	0	1	1	0	0	1	22
20	1	1	400	1600	2	5	6	5	10	22	0	0	100	0.75	0.25	0	1	0	100	1	1	0	5	-99	1	1	1	0	1	1	0	0	1	1
20	2	1	100	1000	2	5	6	5	10	22	1	0	100	0.75	0.25	0	0	1	100	0	0	1	4	1	2	0	0	0	0	0	0	0	1	2
20	3	1	200	1200	2	5	6	5	10	22	0	0	100	0.75	0.25	0	1	0	100	1	1	0	5	-99	1	1	1	0	1	1	0	0	1	3
20	4	1	100	1300	2	5	6	5	10	22	1	0	100	0.75	0.25	0	0	1	100	0	0	1	4	1	2	0	0	0	0	0	0	0	1	4
20	5	1	100	1600	2	5	6	5	10	22	1	0	100	0.75	0.25	0	0	1	100	0	0	1	4	1	2	0	0	0	0	0	0	0	1	5
20	6	1	100	1000	2	5	6	5	10	22	1	0	100	0.75	0.25	0	0	1	100	1	0	1	4	1	2	0	0	0	0	0	0	0	1	6
20	7	1	300	1100	2	5	6	5	10	22	0	0	100	0.75	0.25	0	0	1	100	0	0	1	4	-99	2	1	0	0	0	0	0	0	1	7
20	8	1	300	1100	2	5	6	5	10	22	0	0	100	0.75	0.25	0	0	1	100	0	1	1	4	-99	2	1	0	0	0	0	0	0	1	8
20	9	1	400	1300	2	5	6	5	10	22	0	0	100	0.75	0.25	0	0	1	100	0	0	1	4	-99	2	1	0	0	0	0	0	0	1	9
20	10	1	400	1700	2	5	6	5	10	22	0	0	100	0.75	0.25	0	1	0	100	1	0	0	5	-99	1	1	1	0	1	1	0	0	1	10
20	11	1	500	1700	2	5	6	5	10	22	0	0	100	0.75	0.25	0	1	0	100	1	0	0	5	-99	1	1	1	0	1	1	0	0	1	11
20	12	1	0	1100	2	5	6	5	10	22	1	0	100	0.75	0.25	0	1	0	100	0	0	0	5	0	1	0	1	0	1	0	0	0	1	12
20	13	1	100	1200	2	5	6	5	10	22	1	0	100	0.75	0.25	0	1	0	100	0	1	0	5	1	1	0	1	0	1	0	0	0	1	13
20	14	1	400	1400	2	5	6	5	10	22	0	0	100	0.75	0.25	0	1	0	100	1	0	0	5	-99	1	1	1	0	1	1	0	0	1	14
20	15	1	100	900	2	5	6	5	10	22	1	0	100	0.75	0.25	0	1	0	100	0	0	0	5	1	1	0	1	0	1	0	0	0	1	15
20	16	1	400	1300	2	5	6	5	10	22	0	0	100	0.75	0.25	0	0	1	100	0	0	1	4	-99	2	1	0	0	0	0	0	0	1	16
20	17	1	100	1500	2	5	6	5	10	22	1	0	100	0.75	0.25	0	1	0	100	0	0	0	5	1	1	0	1	0	1	0	0	0	1	17
20	18	1	0	600	2	5	6	5	10	22	0	0	100	0.75	0.25	0	0	1	100	1	1	1	4	-99	2	1	0	0	0	0	0	0	1	18
20	19	1	400	1400	2	5	6	5	10	22	0	0	100	0.75	0.25	0	0	1	100	0	1	1	4	-99	2	1	0	0	0	0	0	0	1	19
20	20	1	100	1200	2	5	6	5	10	22	1	0	100	0.75	0.25	0	0	1	100	0	0	1	4	1	2	0	0	0	0	0	0	0	1	20
20	21	1	100	1000	2	5	6	5	10	22	1	0	100	0.75	0.25	0	1	0	100	0	1	0	5	1	1	0	1	0	1	0	0	0	1	21
20	22	1	400	1600	2	5	6	5	10	22	0	0	100	0.75	0.25	0	1	0	100	1	1	0	5	-99	1	1	1	0	1	1	0	0	1	22
21	1	1	0	1600	2	5	6	5	10	22	0	0	100	0.75	0.25	0	1	1	100	-99	0	3	2	-99	1	1	0	0	0	0	0	0	1	1
21	2	1	100	1100	2	5	6	5	10	22	1	0	100	0.75	0.25	0	0	0	100	1	1	4	1	1	2	0	1	1	0	1	0	0	1	2
21	3	1	0	1200	2	5	6	5	10	22	0	0	100	0.75	0.25	0	1	1	100	-99	1	3	2	-99	1	1	0	0	0	0	0	0	1	3
21	4	1	0	1300	2	5	6	5	10	22	1	0	100	0.75	0.25	0	0	0	100	1	1	4	1	0	2	0	1	1	0	1	0	0	1	4
21	5	1	0	1600	2	5	6	5	10	22	1	0	100	0.75	0.25	0	0	0	100	1	1	4	1	0	2	0	1	1	0	1	0	0	1	5
21	6	1	0	1000	2	5	6	5	10	22	1	0	100	0.75	0.25	0	0	0	100	1	0	4	1	0	2	0	1	1	0	1	0	0	1	6
21	7	1	0	1100	2	5	6	5	10	22	0	0	100	0.75	0.25	0	0	0	100	-99	0	4	1	-99	2	1	1	1	0	0	0	0	1	7
21	8	1	0	1100	2	5	6	5	10	22	0	0	100	0.75	0.25	0	0	0	100	-99	1	4	1	-99	2	1	1	1	0	0	0	0	1	8
21	9	1	0	1300	2	5	6	5	10	22	0	0	100	0.75	0.25	0	0	0	100	-99	1	4	1	-99	2	1	1	1	0	0	0	0	1	9
21	10	1	0	1700	2	5	6	5	10	22	0	0	100	0.75	0.25	0	1	1	100	-99	1	3	2	-99	1	1	0	0	0	0	0	0	1	10
21	11	1	0	1700	2	5	6	5	10	22	0	0	100	0.75	0.25	0	1	1	100	-99	0	3	2	-99	1	1	0	0	0	0	0	0	1	11
21	12	1	100	1200	2	5	6	5	10	22	1	0	100	0.75	0.25	0	1	1	100	1	0	3	2	1	1	0	0	0	0	0	0	0	1	12
21	13	1	100	1300	2	5	6	5	10	22	1	0	100	0.75	0.25	0	1	1	100	0	1	3	2	1	1	0	0	0	0	0	0	0	1	13
21	14	1	0	1400	2	5	6	5	10	22	0	0	100	0.75	0.25	0	1	1	100	-99	0	3	2	-99	1	1	0	0	0	0	0	0	1	14
21	15	1	0	900	2	5	6	5	10	22	1	0	100	0.75	0.25	0	1	1	100	1	1	3	2	0	1	0	0	0	0	0	0	0	1	15
21	16	1	0	1300	2	5	6	5	10	22	0	0	100	0.75	0.25	0	0	0	100	-99	0	4	1	-99	2	1	1	1	0	0	0	0	1	16
21	17	1	0	1500	2	5	6	5	10	22	1	0	100	0.75	0.25	0	1	1	100	1	0	3	2	0	1	0	0	0	0	0	0	0	1	17
21	18	1	0	600	2	5	6	5	10	22	0	0	100	0.75	0.25	0	0	0	100	-99	0	4	1	-99	2	1	1	1	0	0	0	0	1	18
21	19	1	0	1400	2	5	6	5	10	22	0	0	100	0.75	0.25	0	0	0	100	-99	1	4	1	-99	2	1	1	1	0	0	0	0	1	19
21	20	1	0	1200	2	5	6	5	10	22	1	0	100	0.75	0.25	0	0	0	100	0	1	4	1	0	2	0	1	1	0	1	0	0	1	20
21	21	1	100	1100	2	5	6	5	10	22	1	0	100	0.75	0.25	0	1	1	100	0	0	3	2	1	1	0	0	0	0	0	0	0	1	21
21	22	1	0	1600	2	5	6	5	10	22	0	0	100	0.75	0.25	0	1	1	100	-99	1	3	2	-99	1	1	0	0	0	0	0	0	1	22
22	1	1	0	1600	2	5	6	5	10	22	0	0	100	0.75	0.25	0	1	1	100	-99	0	1	4	-99	1	1	0	0	0	0	0	0	1	1
22	2	1	100	1200	2	5	6	5	10	22	1	0	100	0.75	0.25	0	0	0	100	1	1	3	2	1	2	0	1	1	0	1	0	0	1	2
22	3	1	0	1200	2	5	6	5	10	22	0	0	100	0.75	0.25	0	1	1	100	-99	0	1	4	-99	1	1	0	0	0	0	0	0	1	3
22	4	1	100	1400	2	5	6	5	10	22	1	0	100	0.75	0.25	0	0	0	100	0	1	3	2	1	2	0	1	1	0	1	0	0	1	4
22	5	1	0	1600	2	5	6	5	10	22	1	0	100	0.75	0.25	0	0	0	100	0	0	3	2	0	2	0	1	1	0	1	0	0	1	5
22	6	1	100	1100	2	5	6	5	10	22	1	0	100	0.75	0.25	0	0	0	100	1	0	3	2	1	2	0	1	1	0	1	0	0	1	6
22	7	1	0	1100	2	5	6	5	10	22	0	0	100	0.75	0.25	0	0	0	100	-99	0	3	2	-99	2	1	1	1	0	0	0	0	1	7
22	8	1	0	1100	2	5	6	5	10	22	0	0	100	0.75	0.25	0	0	0	100	-99	1	3	2	-99	2	1	1	1	0	0	0	0	1	8
22	9	1	0	1300	2	5	6	5	10	22	0	0	100	0.75	0.25	0	0	0	100	-99	0	3	2	-99	2	1	1	1	0	0	0	0	1	9
22	10	1	0	1700	2	5	6	5	10	22	0	0	100	0.75	0.25	0	1	1	100	-99	0	1	4	-99	1	1	0	0	0	0	0	0	1	10
22	11	1	0	1700	2	5	6	5	10	22	0	0	100	0.75	0.25	0	1	1	100	-99	1	1	4	-99	1	1	0	0	0	0	0	0	1	11
22	12	1	100	1300	2	5	6	5	10	22	1	0	100	0.75	0.25	0	1	1	100	1	1	1	4	1	1	0	0	0	0	0	0	0	1	12
22	13	1	100	1400	2	5	6	5	10	22	1	0	100	0.75	0.25	0	1	1	100	0	1	1	4	1	1	0	0	0	0	0	0	0	1	13
22	14	1	0	1400	2	5	6	5	10	22	0	0	100	0.75	0.25	0	1	1	100	-99	1	1	4	-99	1	1	0	0	0	0	0	0	1	14
22	15	1	100	1000	2	5	6	5	10	22	1	0	100	0.75	0.25	0	1	1	100	0	1	1	4	1	1	0	0	0	0	0	0	0	1	15
22	16	1	0	1300	2	5	6	5	10	22	0	0	100	0.75	0.25	0	0	0	100	-99	0	3	2	-99	2	1	1	1	0	0	0	0	1	16
22	17	1	100	1600	2	5	6	5	10	22	1	0	100	0.75	0.25	0	1	1	100	0	1	1	4	1	1	0	0	0	0	0	0	0	1	17
22	18	1	0	600	2	5	6	5	10	22	0	0	100	0.75	0.25	0	0	0	100	-99	1	3	2	-99	2	1	1	1	0	0	0	0	1	18
22	19	1	0	1400	2	5	6	5	10	22	0	0	100	0.75	0.25	0	0	0	100	-99	0	3	2	-99	2	1	1	1	0	0	0	0	1	19
22	20	1	100	1300	2	5	6	5	10	22	1	0	100	0.75	0.25	0	0	0	100	1	1	3	2	1	2	0	1	1	0	1	0	0	1	20
22	21	1	0	1100	2	5	6	5	10	22	1	0	100	0.75	0.25	0	1	1	100	0	0	1	4	0	1	0	0	0	0	0	0	0	1	21
22	22	1	0	1600	2	5	6	5	10	22	0	0	100	0.75	0.25	0	1	1	100	-99	0	1	4	-99	1	1	0	0	0	0	0	0	1	22
23	1	1	0	1600	2	5	6	5	10	22	0	0	100	0.75	0.25	0	1	1	100	-99	1	1	4	-99	1	1	0	0	0	0	0	0	1	1
23	2	1	100	1300	2	5	6	5	10	22	1	0	100	0.75	0.25	0	0	0	100	1	1	5	0	1	2	0	1	1	0	1	0	0	1	2
23	3	1	0	1200	2	5	6	5	10	22	0	0	100	0.75	0.25	0	1	1	100	-99	1	1	4	-99	1	1	0	0	0	0	0	0	1	3
23	4	1	100	1500	2	5	6	5	10	22	1	0	100	0.75	0.25	0	0	0	100	1	0	5	0	1	2	0	1	1	0	1	0	0	1	4
23	5	1	100	1700	2	5	6	5	10	22	1	0	100	0.75	0.25	0	0	0	100	1	1	5	0	1	2	0	1	1	0	1	0	0	1	5
23	6	1	100	1200	2	5	6	5	10	22	1	0	100	0.75	0.25	0	0	0	100	1	0	5	0	1	2	0	1	1	0	1	0	0	1	6
23	7	1	0	1100	2	5	6	5	10	22	0	0	100	0.75	0.25	0	0	0	100	-99	0	5	0	-99	2	1	1	1	0	0	0	0	1	7
23	8	1	0	1100	2	5	6	5	10	22	0	0	100	0.75	0.25	0	0	0	100	-99	1	5	0	-99	2	1	1	1	0	0	0	0	1	8
23	9	1	0	1300	2	5	6	5	10	22	0	0	100	0.75	0.25	0	0	0	100	-99	0	5	0	-99	2	1	1	1	0	0	0	0	1	9
23	10	1	0	1700	2	5	6	5	10	22	0	0	100	0.75	0.25	0	1	1	100	-99	0	1	4	-99	1	1	0	0	0	0	0	0	1	10
23	11	1	0	1700	2	5	6	5	10	22	0	0	100	0.75	0.25	0	1	1	100	-99	0	1	4	-99	1	1	0	0	0	0	0	0	1	11
23	12	1	100	1400	2	5	6	5	10	22	1	0	100	0.75	0.25	0	1	1	100	1	0	1	4	1	1	0	0	0	0	0	0	0	1	12
23	13	1	0	1400	2	5	6	5	10	22	1	0	100	0.75	0.25	0	1	1	100	0	0	1	4	0	1	0	0	0	0	0	0	0	1	13
23	14	1	0	1400	2	5	6	5	10	22	0	0	100	0.75	0.25	0	1	1	100	-99	1	1	4	-99	1	1	0	0	0	0	0	0	1	14
23	15	1	100	1100	2	5	6	5	10	22	1	0	100	0.75	0.25	0	1	1	100	0	0	1	4	1	1	0	0	0	0	0	0	0	1	15
23	16	1	0	1300	2	5	6	5	10	22	0	0	100	0.75	0.25	0	0	0	100	-99	0	5	0	-99	2	1	1	1	0	0	0	0	1	16
23	17	1	100	1700	2	5	6	5	10	22	1	0	100	0.75	0.25	0	1	1	100	0	0	1	4	1	1	0	0	0	0	0	0	0	1	17
23	18	1	0	600	2	5	6	5	10	22	0	0	100	0.75	0.25	0	0	0	100	-99	0	5	0	-99	2	1	1	1	0	0	0	0	1	18
23	19	1	0	1400	2	5	6	5	10	22	0	0	100	0.75	0.25	0	0	0	100	-99	0	5	0	-99	2	1	1	1	0	0	0	0	1	19
23	20	1	100	1400	2	5	6	5	10	22	1	0	100	0.75	0.25	0	0	0	100	1	1	5	0	1	2	0	1	1	0	1	0	0	1	20
23	21	1	100	1200	2	5	6	5	10	22	1	0	100	0.75	0.25	0	1	1	100	0	0	1	4	1	1	0	0	0	0	0	0	0	1	21
23	22	1	0	1600	2	5	6	5	10	22	0	0	100	0.75	0.25	0	1	1	100	-99	1	1	4	-99	1	1	0	0	0	0	0	0	1	22
24	1	1	0	1600	2	5	6	5	10	22	0	0	100	0.75	0.25	0	1	1	100	-99	0	1	4	-99	1	1	0	0	0	0	0	0	1	1
24	2	1	0	1300	2	5	6	5	10	22	1	0	100	0.75	0.25	0	0	0	100	1	1	4	1	0	2	0	1	1	0	1	0	0	1	2
24	3	1	0	1200	2	5	6	5	10	22	0	0	100	0.75	0.25	0	1	1	100	-99	0	1	4	-99	1	1	0	0	0	0	0	0	1	3
24	4	1	100	1600	2	5	6	5	10	22	1	0	100	0.75	0.25	0	0	0	100	0	0	4	1	1	2	0	1	1	0	1	0	0	1	4
24	5	1	100	1800	2	5	6	5	10	22	1	0	100	0.75	0.25	0	0	0	100	1	1	4	1	1	2	0	1	1	0	1	0	0	1	5
24	6	1	100	1300	2	5	6	5	10	22	1	0	100	0.75	0.25	0	0	0	100	1	0	4	1	1	2	0	1	1	0	1	0	0	1	6
24	7	1	0	1100	2	5	6	5	10	22	0	0	100	0.75	0.25	0	0	0	100	-99	0	4	1	-99	2	1	1	1	0	0	0	0	1	7
24	8	1	0	1100	2	5	6	5	10	22	0	0	100	0.75	0.25	0	0	0	100	-99	0	4	1	-99	2	1	1	1	0	0	0	0	1	8
24	9	1	0	1300	2	5	6	5	10	22	0	0	100	0.75	0.25	0	0	0	100	-99	1	4	1	-99	2	1	1	1	0	0	0	0	1	9
24	10	1	0	1700	2	5	6	5	10	22	0	0	100	0.75	0.25	0	1	1	100	-99	1	1	4	-99	1	1	0	0	0	0	0	0	1	10
24	11	1	0	1700	2	5	6	5	10	22	0	0	100	0.75	0.25	0	1	1	100	-99	0	1	4	-99	1	1	0	0	0	0	0	0	1	11
24	12	1	0	1400	2	5	6	5	10	22	1	0	100	0.75	0.25	0	1	1	100	1	1	1	4	0	1	0	0	0	0	0	0	0	1	12
24	13	1	100	1500	2	5	6	5	10	22	1	0	100	0.75	0.25	0	1	1	100	0	0	1	4	1	1	0	0	0	0	0	0	0	1	13
24	14	1	0	1400	2	5	6	5	10	22	0	0	100	0.75	0.25	0	1	1	100	-99	1	1	4	-99	1	1	0	0	0	0	0	0	1	14
24	15	1	0	1100	2	5	6	5	10	22	1	0	100	0.75	0.25	0	1	1	100	0	1	1	4	0	1	0	0	0	0	0	0	0	1	15
24	16	1	0	1300	2	5	6	5	10	22	0	0	100	0.75	0.25	0	0	0	100	-99	0	4	1	-99	2	1	1	1	0	0	0	0	1	16
24	17	1	0	1700	2	5	6	5	10	22	1	0	100	0.75	0.25	0	1	1	100	0	0	1	4	0	1	0	0	0	0	0	0	0	1	17
24	18	1	0	600	2	5	6	5	10	22	0	0	100	0.75	0.25	0	0	0	100	-99	1	4	1	-99	2	1	1	1	0	0	0	0	1	18
24	19	1	0	1400	2	5	6	5	10	22	0	0	100	0.75	0.25	0	0	0	100	-99	1	4	1	-99	2	1	1	1	0	0	0	0	1	19
24	20	1	100	1500	2	5	6	5	10	22	1	0	100	0.75	0.25	0	0	0	100	1	0	4	1	1	2	0	1	1	0	1	0	0	1	20
24	21	1	100	1300	2	5	6	5	10	22	1	0	100	0.75	0.25	0	1	1	100	0	0	1	4	1	1	0	0	0	0	0	0	0	1	21
24	22	1	0	1600	2	5	6	5	10	22	0	0	100	0.75	0.25	0	1	1	100	-99	1	1	4	-99	1	1	0	0	0	0	0	0	1	22
25	1	1	500	2100	2	5	6	5	10	22	0	0	100	0.75	0.25	0	1	1	100	0	0	1	4	-99	1	1	0	0	0	0	0	0	1	1
25	2	1	100	1400	2	5	6	5	10	22	1	0	100	0.75	0.25	0	0	0	100	1	1	4	1	1	2	0	1	1	0	1	0	0	1	2
25	3	1	500	1700	2	5	6	5	10	22	0	0	100	0.75	0.25	0	1	1	100	0	1	1	4	-99	1	1	0	0	0	0	0	0	1	3
25	4	1	0	1600	2	5	6	5	10	22	1	0	100	0.75	0.25	0	0	0	100	0	0	4	1	0	2	0	1	1	0	1	0	0	1	4
25	5	1	100	1900	2	5	6	5	10	22	1	0	100	0.75	0.25	0	0	0	100	1	1	4	1	1	2	0	1	1	0	1	0	0	1	5
25	6	1	0	1300	2	5	6	5	10	22	1	0	100	0.75	0.25	0	0	0	100	1	1	4	1	0	2	0	1	1	0	1	0	0	1	6
25	7	1	200	1300	2	5	6	5	10	22	0	0	100	0.75	0.25	0	0	0	100	1	1	4	1	-99	2	1	1	1	0	0	0	0	1	7
25	8	1	300	1400	2	5	6	5	10	22	0	0	100	0.75	0.25	0	0	0	100	0	0	4	1	-99	2	1	1	1	0	0	0	0	1	8
25	9	1	500	1800	2	5	6	5	10	22	0	0	100	0.75	0.25	0	0	0	100	0	0	4	1	-99	2	1	1	1	0	0	0	0	1	9
25	10	1	100	1800	2	5	6	5	10	22	0	0	100	0.75	0.25	0	1	1	100	1	1	1	4	-99	1	1	0	0	0	0	0	0	1	10
25	11	1	400	2100	2	5	6	5	10	22	0	0	100	0.75	0.25	0	1	1	100	0	1	1	4	-99	1	1	0	0	0	0	0	0	1	11
25	12	1	0	1400	2	5	6	5	10	22	1	0	100	0.75	0.25	0	1	1	100	1	1	1	4	0	1	0	0	0	0	0	0	0	1	12
25	13	1	100	1600	2	5	6	5	10	22	1	0	100	0.75	0.25	0	1	1	100	0	1	1	4	1	1	0	0	0	0	0	0	0	1	13
25	14	1	300	1700	2	5	6	5	10	22	0	0	100	0.75	0.25	0	1	1	100	0	1	1	4	-99	1	1	0	0	0	0	0	0	1	14
25	15	1	100	1200	2	5	6	5	10	22	1	0	100	0.75	0.25	0	1	1	100	0	0	1	4	1	1	0	0	0	0	0	0	0	1	15
25	16	1	500	1800	2	5	6	5	10	22	0	0	100	0.75	0.25	0	0	0	100	0	1	4	1	-99	2	1	1	1	0	0	0	0	1	16
25	17	1	100	1800	2	5	6	5	10	22	1	0	100	0.75	0.25	0	1	1	100	0	0	1	4	1	1	0	0	0	0	0	0	0	1	17
25	18	1	400	1000	2	5	6	5	10	22	0	0	100	0.75	0.25	0	0	0	100	0	1	4	1	-99	2	1	1	1	0	0	0	0	1	18
25	19	1	500	1900	2	5	6	5	10	22	0	0	100	0.75	0.25	0	0	0	100	0	0	4	1	-99	2	1	1	1	0	0	0	0	1	19
25	20	1	100	1600	2	5	6	5	10	22	1	0	100	0.75	0.25	0	0	0	100	1	0	4	1	1	2	0	1	1	0	1	0	0	1	20
25	21	1	100	1400	2	5	6	5	10	22	1	0	100	0.75	0.25	0	1	1	100	0	0	1	4	1	1	0	0	0	0	0	0	0	1	21
25	22	1	400	2000	2	5	6	5	10	22	0	0	100	0.75	0.25	0	1	1	100	0	1	1	4	-99	1	1	0	0	0	0	0	0	1	22
26	1	1	0	2100	2	5	6	5	10	22	0	0	100	0.75	0.25	0	1	0	100	-99	1	1	4	-99	1	1	1	1	0	0	0	0	1	1
26	2	1	0	1400	2	5	6	5	10	22	1	0	100	0.75	0.25	0	0	1	100	1	0	3	2	0	2	0	0	0	0	0	0	0	1	2
26	3	1	0	1700	2	5	6	5	10	22	0	0	100	0.75	0.25	0	1	0	100	-99	0	1	4	-99	1	1	1	1	0	0	0	0	1	3
26	4	1	100	1700	2	5	6	5	10	22	1	0	100	0.75	0.25	0	0	1	100	0	0	3	2	1	2	0	0	0	0	0	0	0	1	4
26	5	1	0	1900	2	5	6	5	10	22	1	0	100	0.75	0.25	0	0	1	100	1	0	3	2	0	2	0	0	0	0	0	0	0	1	5
26	6	1	0	1300	2	5	6	5	10	22	1	0	100	0.75	0.25	0	0	1	100	1	1	3	2	0	2	0	0	0	0	0	0	0	1	6
26	7	1	0	1300	2	5	6	5	10	22	0	0	100	0.75	0.25	0	0	1	100	-99	0	3	2	-99	2	1	0	0	0	0	0	0	1	7
26	8	1	0	1400	2	5	6	5	10	22	0	0	100	0.75	0.25	0	0	1	100	-99	0	3	2	-99	2	1	0	0	0	0	0	0	1	8
26	9	1	0	1800	2	5	6	5	10	22	0	0	100	0.75	0.25	0	0	1	100	-99	1	3	2	-99	2	1	0	0	0	0	0	0	1	9
26	10	1	0	1800	2	5	6	5	10	22	0	0	100	0.75	0.25	0	1	0	100	-99	1	1	4	-99	1	1	1	1	0	0	0	0	1	10
26	11	1	0	2100	2	5	6	5	10	22	0	0	100	0.75	0.25	0	1	0	100	-99	0	1	4	-99	1	1	1	1	0	0	0	0	1	11
26	12	1	0	1400	2	5	6	5	10	22	1	0	100	0.75	0.25	0	1	0	100	0	1	1	4	0	1	0	1	1	0	1	0	0	1	12
26	13	1	0	1600	2	5	6	5	10	22	1	0	100	0.75	0.25	0	1	0	100	0	0	1	4	0	1	0	1	1	0	1	0	0	1	13
26	14	1	0	1700	2	5	6	5	10	22	0	0	100	0.75	0.25	0	1	0	100	-99	0	1	4	-99	1	1	1	1	0	0	0	0	1	14
26	15	1	100	1300	2	5	6	5	10	22	1	0	100	0.75	0.25	0	1	0	100	0	0	1	4	1	1	0	1	1	0	1	0	0	1	15
26	16	1	0	1800	2	5	6	5	10	22	0	0	100	0.75	0.25	0	0	1	100	-99	1	3	2	-99	2	1	0	0	0	0	0	0	1	16
26	17	1	100	1900	2	5	6	5	10	22	1	0	100	0.75	0.25	0	1	0	100	1	1	1	4	1	1	0	1	1	0	1	0	0	1	17
26	18	1	0	1000	2	5	6	5	10	22	0	0	100	0.75	0.25	0	0	1	100	-99	0	3	2	-99	2	1	0	0	0	0	0	0	1	18
26	19	1	0	1900	2	5	6	5	10	22	0	0	100	0.75	0.25	0	0	1	100	-99	0	3	2	-99	2	1	0	0	0	0	0	0	1	19
26	20	1	100	1700	2	5	6	5	10	22	1	0	100	0.75	0.25	0	0	1	100	0	0	3	2	1	2	0	0	0	0	0	0	0	1	20
26	21	1	0	1400	2	5	6	5	10	22	1	0	100	0.75	0.25	0	1	0	100	0	0	1	4	0	1	0	1	1	0	1	0	0	1	21
26	22	1	0	2000	2	5	6	5	10	22	0	0	100	0.75	0.25	0	1	0	100	-99	0	1	4	-99	1	1	1	1	0	0	0	0	1	22
27	1	1	0	2100	2	5	6	5	10	22	0	0	100	0.75	0.25	0	1	0	100	-99	1	1	4	-99	1	1	1	1	0	0	0	0	1	1
27	2	1	0	1400	2	5	6	5	10	22	1	0	100	0.75	0.25	0	0	1	100	1	1	2	3	0	2	0	0	0	0	0	0	0	1	2
27	3	1	0	1700	2	5	6	5	10	22	0	0	100	0.75	0.25	0	1	0	100	-99	0	1	4	-99	1	1	1	1	0	0	0	0	1	3
27	4	1	100	1800	2	5	6	5	10	22	1	0	100	0.75	0.25	0	0	1	100	0	1	2	3	1	2	0	0	0	0	0	0	0	1	4
27	5	1	100	2000	2	5	6	5	10	22	1	0	100	0.75	0.25	0	0	1	100	0	1	2	3	1	2	0	0	0	0	0	0	0	1	5
27	6	1	0	1300	2	5	6	5	10	22	1	0	100	0.75	0.25	0	0	1	100	1	0	2	3	0	2	0	0	0	0	0	0	0	1	6
27	7	1	0	1300	2	5	6	5	10	22	0	0	100	0.75	0.25	0	0	1	100	-99	0	2	3	-99	2	1	0	0	0	0	0	0	1	7
27	8	1	0	1400	2	5	6	5	10	22	0	0	100	0.75	0.25	0	0	1	100	-99	0	2	3	-99	2	1	0	0	0	0	0	0	1	8
27	9	1	0	1800	2	5	6	5	10	22	0	0	100	0.75	0.25	0	0	1	100	-99	0	2	3	-99	2	1	0	0	0	0	0	0	1	9
27	10	1	0	1800	2	5	6	5	10	22	0	0	100	0.75	0.25	0	1	0	100	-99	1	1	4	-99	1	1	1	1	0	0	0	0	1	10
27	11	1	0	2100	2	5	6	5	10	22	0	0	100	0.75	0.25	0	1	0	100	-99	0	1	4	-99	1	1	1	1	0	0	0	0	1	11
27	12	1	0	1400	2	5	6	5	10	22	1	0	100	0.75	0.25	0	1	0	100	0	1	1	4	0	1	0	1	1	0	1	0	0	1	12
27	13	1	0	1600	2	5	6	5	10	22	1	0	100	0.75	0.25	0	1	0	100	0	0	1	4	0	1	0	1	1	0	1	0	0	1	13
27	14	1	0	1700	2	5	6	5	10	22	0	0	100	0.75	0.25	0	1	0	100	-99	1	1	4	-99	1	1	1	1	0	0	0	0	1	14
27	15	1	0	1300	2	5	6	5	10	22	1	0	100	0.75	0.25	0	1	0	100	0	1	1	4	0	1	0	1	1	0	1	0	0	1	15
27	16	1	0	1800	2	5	6	5	10	22	0	0	100	0.75	0.25	0	0	1	100	-99	0	2	3	-99	2	1	0	0	0	0	0	0	1	16
27	17	1	100	2000	2	5	6	5	10	22	1	0	100	0.75	0.25	0	1	0	100	1	1	1	4	1	1	0	1	1	0	1	0	0	1	17
27	18	1	0	1000	2	5	6	5	10	22	0	0	100	0.75	0.25	0	0	1	100	-99	1	2	3	-99	2	1	0	0	0	0	0	0	1	18
27	19	1	0	1900	2	5	6	5	10	22	0	0	100	0.75	0.25	0	0	1	100	-99	0	2	3	-99	2	1	0	0	0	0	0	0	1	19
27	20	1	100	1800	2	5	6	5	10	22	1	0	100	0.75	0.25	0	0	1	100	0	1	2	3	1	2	0	0	0	0	0	0	0	1	20
27	21	1	0	1400	2	5	6	5	10	22	1	0	100	0.75	0.25	0	1	0	100	0	1	1	4	0	1	0	1	1	0	1	0	0	1	21
27	22	1	0	2000	2	5	6	5	10	22	0	0	100	0.75	0.25	0	1	0	100	-99	0	1	4	-99	1	1	1	1	0	0	0	0	1	22
28	1	1	0	2100	2	5	6	5	10	22	0	0	100	0.75	0.25	0	1	0	100	-99	0	3	2	-99	1	1	1	1	0	0	0	0	1	1
28	2	1	100	1500	2	5	6	5	10	22	1	0	100	0.75	0.25	0	0	1	100	0	0	1	4	1	2	0	0	0	0	0	0	0	1	2
28	3	1	0	1700	2	5	6	5	10	22	0	0	100	0.75	0.25	0	1	0	100	-99	0	3	2	-99	1	1	1	1	0	0	0	0	1	3
28	4	1	100	1900	2	5	6	5	10	22	1	0	100	0.75	0.25	0	0	1	100	0	1	1	4	1	2	0	0	0	0	0	0	0	1	4
28	5	1	100	2100	2	5	6	5	10	22	1	0	100	0.75	0.25	0	0	1	100	0	1	1	4	1	2	0	0	0	0	0	0	0	1	5
28	6	1	100	1400	2	5	6	5	10	22	1	0	100	0.75	0.25	0	0	1	100	1	1	1	4	1	2	0	0	0	0	0	0	0	1	6
28	7	1	0	1300	2	5	6	5	10	22	0	0	100	0.75	0.25	0	0	1	100	-99	0	1	4	-99	2	1	0	0	0	0	0	0	1	7
28	8	1	0	1400	2	5	6	5	10	22	0	0	100	0.75	0.25	0	0	1	100	-99	1	1	4	-99	2	1	0	0	0	0	0	0	1	8
28	9	1	0	1800	2	5	6	5	10	22	0	0	100	0.75	0.25	0	0	1	100	-99	1	1	4	-99	2	1	0	0	0	0	0	0	1	9
28	10	1	0	1800	2	5	6	5	10	22	0	0	100	0.75	0.25	0	1	0	100	-99	0	3	2	-99	1	1	1	1	0	0	0	0	1	10
28	11	1	0	2100	2	5	6	5	10	22	0	0	100	0.75	0.25	0	1	0	100	-99	1	3	2	-99	1	1	1	1	0	0	0	0	1	11
28	12	1	100	1500	2	5	6	5	10	22	1	0	100	0.75	0.25	0	1	0	100	1	0	3	2	1	1	0	1	1	0	1	0	0	1	12
28	13	1	0	1600	2	5	6	5	10	22	1	0	100	0.75	0.25	0	1	0	100	0	0	3	2	0	1	0	1	1	0	1	0	0	1	13
28	14	1	0	1700	2	5	6	5	10	22	0	0	100	0.75	0.25	0	1	0	100	-99	0	3	2	-99	1	1	1	1	0	0	0	0	1	14
28	15	1	0	1300	2	5	6	5	10	22	1	0	100	0.75	0.25	0	1	0	100	0	1	3	2	0	1	0	1	1	0	1	0	0	1	15
28	16	1	0	1800	2	5	6	5	10	22	0	0	100	0.75	0.25	0	0	1	100	-99	1	1	4	-99	2	1	0	0	0	0	0	0	1	16
28	17	1	100	2100	2	5	6	5	10	22	1	0	100	0.75	0.25	0	1	0	100	1	1	3	2	1	1	0	1	1	0	1	0	0	1	17
28	18	1	0	1000	2	5	6	5	10	22	0	0	100	0.75	0.25	0	0	1	100	-99	1	1	4	-99	2	1	0	0	0	0	0	0	1	18
28	19	1	0	1900	2	5	6	5	10	22	0	0	100	0.75	0.25	0	0	1	100	-99	1	1	4	-99	2	1	0	0	0	0	0	0	1	19
28	20	1	0	1800	2	5	6	5	10	22	1	0	100	0.75	0.25	0	0	1	100	0	1	1	4	0	2	0	0	0	0	0	0	0	1	20
28	21	1	100	1500	2	5	6	5	10	22	1	0	100	0.75	0.25	0	1	0	100	1	0	3	2	1	1	0	1	1	0	1	0	0	1	21
28	22	1	0	2000	2	5	6	5	10	22	0	0	100	0.75	0.25	0	1	0	100	-99	1	3	2	-99	1	1	1	1	0	0	0	0	1	22
29	1	1	0	2100	2	5	6	5	10	22	0	0	100	0.75	0.25	0	1	0	100	-99	1	4	1	-99	1	1	1	1	0	0	0	0	1	1
29	2	1	100	1600	2	5	6	5	10	22	1	0	100	0.75	0.25	0	0	1	100	0	0	1	4	1	2	0	0	0	0	0	0	0	1	2
29	3	1	0	1700	2	5	6	5	10	22	0	0	100	0.75	0.25	0	1	0	100	-99	0	4	1	-99	1	1	1	1	0	0	0	0	1	3
29	4	1	0	1900	2	5	6	5	10	22	1	0	100	0.75	0.25	0	0	1	100	0	0	1	4	0	2	0	0	0	0	0	0	0	1	4
29	5	1	100	2200	2	5	6	5	10	22	1	0	100	0.75	0.25	0	0	1	100	0	0	1	4	1	2	0	0	0	0	0	0	0	1	5
29	6	1	0	1400	2	5	6	5	10	22	1	0	100	0.75	0.25	0	0	1	100	1	0	1	4	0	2	0	0	0	0	0	0	0	1	6
29	7	1	0	1300	2	5	6	5	10	22	0	0	100	0.75	0.25	0	0	1	100	-99	1	1	4	-99	2	1	0	0	0	0	0	0	1	7
29	8	1	0	1400	2	5	6	5	10	22	0	0	100	0.75	0.25	0	0	1	100	-99	1	1	4	-99	2	1	0	0	0	0	0	0	1	8
29	9	1	0	1800	2	5	6	5	10	22	0	0	100	0.75	0.25	0	0	1	100	-99	1	1	4	-99	2	1	0	0	0	0	0	0	1	9
29	10	1	0	1800	2	5	6	5	10	22	0	0	100	0.75	0.25	0	1	0	100	-99	0	4	1	-99	1	1	1	1	0	0	0	0	1	10
29	11	1	0	2100	2	5	6	5	10	22	0	0	100	0.75	0.25	0	1	0	100	-99	1	4	1	-99	1	1	1	1	0	0	0	0	1	11
29	12	1	0	1500	2	5	6	5	10	22	1	0	100	0.75	0.25	0	1	0	100	1	0	4	1	0	1	0	1	1	0	1	0	0	1	12
29	13	1	0	1600	2	5	6	5	10	22	1	0	100	0.75	0.25	0	1	0	100	0	0	4	1	0	1	0	1	1	0	1	0	0	1	13
29	14	1	0	1700	2	5	6	5	10	22	0	0	100	0.75	0.25	0	1	0	100	-99	0	4	1	-99	1	1	1	1	0	0	0	0	1	14
29	15	1	100	1400	2	5	6	5	10	22	1	0	100	0.75	0.25	0	1	0	100	1	1	4	1	1	1	0	1	1	0	1	0	0	1	15
29	16	1	0	1800	2	5	6	5	10	22	0	0	100	0.75	0.25	0	0	1	100	-99	0	1	4	-99	2	1	0	0	0	0	0	0	1	16
29	17	1	0	2100	2	5	6	5	10	22	1	0	100	0.75	0.25	0	1	0	100	1	1	4	1	0	1	0	1	1	0	1	0	0	1	17
29	18	1	0	1000	2	5	6	5	10	22	0	0	100	0.75	0.25	0	0	1	100	-99	0	1	4	-99	2	1	0	0	0	0	0	0	1	18
29	19	1	0	1900	2	5	6	5	10	22	0	0	100	0.75	0.25	0	0	1	100	-99	1	1	4	-99	2	1	0	0	0	0	0	0	1	19
29	20	1	100	1900	2	5	6	5	10	22	1	0	100	0.75	0.25	0	0	1	100	0	0	1	4	1	2	0	0	0	0	0	0	0	1	20
29	21	1	100	1600	2	5	6	5	10	22	1	0	100	0.75	0.25	0	1	0	100	1	0	4	1	1	1	0	1	1	0	1	0	0	1	21
29	22	1	0	2000	2	5	6	5	10	22	0	0	100	0.75	0.25	0	1	0	100	-99	0	4	1	-99	1	1	1	1	0	0	0	0	1	22
30	1	1	400	2500	2	5	6	5	10	22	0	0	100	0.75	0.25	0	1	0	100	0	1	5	0	-99	1	1	1	1	0	0	0	0	1	1
30	2	1	100	1700	2	5	6	5	10	22	1	0	100	0.75	0.25	0	0	1	100	0	0	1	4	1	2	0	0	0	0	0	0	0	1	2
30	3	1	500	2200	2	5	6	5	10	22	0	0	100	0.75	0.25	0	1	0	100	0	1	5	0	-99	1	1	1	1	0	0	0	0	1	3
30	4	1	0	1900	2	5	6	5	10	22	1	0	100	0.75	0.25	0	0	1	100	0	1	1	4	0	2	0	0	0	0	0	0	0	1	4
30	5	1	0	2200	2	5	6	5	10	22	1	0	100	0.75	0.25	0	0	1	100	0	0	1	4	0	2	0	0	0	0	0	0	0	1	5
30	6	1	100	1500	2	5	6	5	10	22	1	0	100	0.75	0.25	0	0	1	100	1	0	1	4	1	2	0	0	0	0	0	0	0	1	6
30	7	1	500	1800	2	5	6	5	10	22	0	0	100	0.75	0.25	0	0	1	100	0	1	1	4	-99	2	1	0	0	0	0	0	0	1	7
30	8	1	300	1700	2	5	6	5	10	22	0	0	100	0.75	0.25	0	0	1	100	0	0	1	4	-99	2	1	0	0	0	0	0	0	1	8
30	9	1	400	2200	2	5	6	5	10	22	0	0	100	0.75	0.25	0	0	1	100	0	0	1	4	-99	2	1	0	0	0	0	0	0	1	9
30	10	1	200	2000	2	5	6	5	10	22	0	0	100	0.75	0.25	0	1	0	100	1	1	5	0	-99	1	1	1	1	0	0	0	0	1	10
30	11	1	400	2500	2	5	6	5	10	22	0	0	100	0.75	0.25	0	1	0	100	0	1	5	0	-99	1	1	1	1	0	0	0	0	1	11
30	12	1	100	1600	2	5	6	5	10	22	1	0	100	0.75	0.25	0	1	0	100	1	1	5	0	1	1	0	1	1	0	1	0	0	1	12
30	13	1	0	1600	2	5	6	5	10	22	1	0	100	0.75	0.25	0	1	0	100	1	1	5	0	0	1	0	1	1	0	1	0	0	1	13
30	14	1	400	2100	2	5	6	5	10	22	0	0	100	0.75	0.25	0	1	0	100	0	1	5	0	-99	1	1	1	1	0	0	0	0	1	14
30	15	1	0	1400	2	5	6	5	10	22	1	0	100	0.75	0.25	0	1	0	100	1	0	5	0	0	1	0	1	1	0	1	0	0	1	15
30	16	1	500	2300	2	5	6	5	10	22	0	0	100	0.75	0.25	0	0	1	100	0	0	1	4	-99	2	1	0	0	0	0	0	0	1	16
30	17	1	100	2200	2	5	6	5	10	22	1	0	100	0.75	0.25	0	1	0	100	1	0	5	0	1	1	0	1	1	0	1	0	0	1	17
30	18	1	500	1500	2	5	6	5	10	22	0	0	100	0.75	0.25	0	0	1	100	0	1	1	4	-99	2	1	0	0	0	0	0	0	1	18
30	19	1	400	2300	2	5	6	5	10	22	0	0	100	0.75	0.25	0	0	1	100	0	0	1	4	-99	2	1	0	0	0	0	0	0	1	19
30	20	1	0	1900	2	5	6	5	10	22	1	0	100	0.75	0.25	0	0	1	100	0	1	1	4	0	2	0	0	0	0	0	0	0	1	20
30	21	1	100	1700	2	5	6	5	10	22	1	0	100	0.75	0.25	0	1	0	100	1	1	5	0	1	1	0	1	1	0	1	0	0	1	21
30	22	1	300	2300	2	5	6	5	10	22	0	0	100	0.75	0.25	0	1	0	100	0	0	5	0	-99	1	1	1	1	0	0	0	0	1	22
31	1	1	0	2500	2	5	6	5	10	22	0	0	100	0.75	0.25	0	1	1	100	-99	1	2	3	-99	1	1	0	1	1	1	0	0	1	1
31	2	1	0	1700	2	5	6	5	10	22	1	0	100	0.75	0.25	0	0	0	100	1	1	3	2	0	2	0	1	0	1	0	0	0	1	2
31	3	1	0	2200	2	5	6	5	10	22	0	0	100	0.75	0.25	0	1	1	100	-99	1	2	3	-99	1	1	0	1	1	1	0	0	1	3
31	4	1	100	2000	2	5	6	5	10	22	1	0	100	0.75	0.25	0	0	0	100	0	0	3	2	1	2	0	1	0	1	0	0	0	1	4
31	5	1	100	2300	2	5	6	5	10	22	1	0	100	0.75	0.25	0	0	0	100	0	1	3	2	1	2	0	1	0	1	0	0	0	1	5
31	6	1	0	1500	2	5	6	5	10	22	1	0	100	0.75	0.25	0	0	0	100	1	1	3	2	0	2	0	1	0	1	0	0	0	1	6
31	7	1	0	1800	2	5	6	5	10	22	0	0	100	0.75	0.25	0	0	0	100	-99	1	3	2	-99	2	1	1	0	1	1	0	0	1	7
31	8	1	0	1700	2	5	6	5	10	22	0	0	100	0.75	0.25	0	0	0	100	-99	1	3	2	-99	2	1	1	0	1	1	0	0	1	8
31	9	1	0	2200	2	5	6	5	10	22	0	0	100	0.75	0.25	0	0	0	100	-99	0	3	2	-99	2	1	1	0	1	1	0	0	1	9
31	10	1	0	2000	2	5	6	5	10	22	0	0	100	0.75	0.25	0	1	1	100	-99	0	2	3	-99	1	1	0	1	1	1	0	0	1	10
31	11	1	0	2500	2	5	6	5	10	22	0	0	100	0.75	0.25	0	1	1	100	-99	1	2	3	-99	1	1	0	1	1	1	0	0	1	11
31	12	1	0	1600	2	5	6	5	10	22	1	0	100	0.75	0.25	0	1	1	100	0	0	2	3	0	1	0	0	1	1	1	0	0	1	12
31	13	1	0	1600	2	5	6	5	10	22	1	0	100	0.75	0.25	0	1	1	100	0	1	2	3	0	1	0	0	1	1	1	0	0	1	13
31	14	1	0	2100	2	5	6	5	10	22	0	0	100	0.75	0.25	0	1	1	100	-99	1	2	3	-99	1	1	0	1	1	1	0	0	1	14
31	15	1	0	1400	2	5	6	5	10	22	1	0	100	0.75	0.25	0	1	1	100	0	0	2	3	0	1	0	0	1	1	1	0	0	1	15
31	16	1	0	2300	2	5	6	5	10	22	0	0	100	0.75	0.25	0	0	0	100	-99	0	3	2	-99	2	1	1	0	1	1	0	0	1	16
31	17	1	0	2200	2	5	6	5	10	22	1	0	100	0.75	0.25	0	1	1	100	1	0	2	3	0	1	0	0	1	1	1	0	0	1	17
31	18	1	0	1500	2	5	6	5	10	22	0	0	100	0.75	0.25	0	0	0	100	-99	0	3	2	-99	2	1	1	0	1	1	0	0	1	18
31	19	1	0	2300	2	5	6	5	10	22	0	0	100	0.75	0.25	0	0	0	100	-99	0	3	2	-99	2	1	1	0	1	1	0	0	1	19
31	20	1	0	1900	2	5	6	5	10	22	1	0	100	0.75	0.25	0	0	0	100	1	1	3	2	0	2	0	1	0	1	0	0	0	1	20
31	21	1	100	1800	2	5	6	5	10	22	1	0	100	0.75	0.25	0	1	1	100	1	1	2	3	1	1	0	0	1	1	1	0	0	1	21
31	22	1	0	2300	2	5	6	5	10	22	0	0	100	0.75	0.25	0	1	1	100	-99	1	2	3	-99	1	1	0	1	1	1	0	0	1	22
32	1	1	0	2500	2	5	6	5	10	22	0	0	100	0.75	0.25	0	1	1	100	-99	0	3	2	-99	1	1	0	1	1	1	0	0	1	1
32	2	1	100	1800	2	5	6	5	10	22	1	0	100	0.75	0.25	0	0	0	100	1	0	3	2	1	2	0	1	0	1	0	0	0	1	2
32	3	1	0	2200	2	5	6	5	10	22	0	0	100	0.75	0.25	0	1	1	100	-99	1	3	2	-99	1	1	0	1	1	1	0	0	1	3
32	4	1	100	2100	2	5	6	5	10	22	1	0	100	0.75	0.25	0	0	0	100	0	0	3	2	1	2	0	1	0	1	0	0	0	1	4
32	5	1	100	2400	2	5	6	5	10	22	1	0	100	0.75	0.25	0	0	0	100	0	1	3	2	1	2	0	1	0	1	0	0	0	1	5
32	6	1	0	1500	2	5	6	5	10	22	1	0	100	0.75	0.25	0	0	0	100	1	0	3	2	0	2	0	1	0	1	0	0	0	1	6
32	7	1	0	1800	2	5	6	5	10	22	0	0	100	0.75	0.25	0	0	0	100	-99	0	3	2	-99	2	1	1	0	1	1	0	0	1	7
32	8	1	0	1700	2	5	6	5	10	22	0	0	100	0.75	0.25	0	0	0	100	-99	0	3	2	-99	2	1	1	0	1	1	0	0	1	8
32	9	1	0	2200	2	5	6	5	10	22	0	0	100	0.75	0.25	0	0	0	100	-99	1	3	2	-99	2	1	1	0	1	1	0	0	1	9
32	10	1	0	2000	2	5	6	5	10	22	0	0	100	0.75	0.25	0	1	1	100	-99	0	3	2	-99	1	1	0	1	1	1	0	0	1	10
32	11	1	0	2500	2	5	6	5	10	22	0	0	100	0.75	0.25	0	1	1	100	-99	0	3	2	-99	1	1	0	1	1	1	0	0	1	11
32	12	1	100	1700	2	5	6	5	10	22	1	0	100	0.75	0.25	0	1	1	100	1	1	3	2	1	1	0	0	1	1	1	0	0	1	12
32	13	1	100	1700	2	5	6	5	10	22	1	0	100	0.75	0.25	0	1	1	100	0	0	3	2	1	1	0	0	1	1	1	0	0	1	13
32	14	1	0	2100	2	5	6	5	10	22	0	0	100	0.75	0.25	0	1	1	100	-99	0	3	2	-99	1	1	0	1	1	1	0	0	1	14
32	15	1	100	1500	2	5	6	5	10	22	1	0	100	0.75	0.25	0	1	1	100	1	0	3	2	1	1	0	0	1	1	1	0	0	1	15
32	16	1	0	2300	2	5	6	5	10	22	0	0	100	0.75	0.25	0	0	0	100	-99	0	3	2	-99	2	1	1	0	1	1	0	0	1	16
32	17	1	0	2200	2	5	6	5	10	22	1	0	100	0.75	0.25	0	1	1	100	0	0	3	2	0	1	0	0	1	1	1	0	0	1	17
32	18	1	0	1500	2	5	6	5	10	22	0	0	100	0.75	0.25	0	0	0	100	-99	1	3	2	-99	2	1	1	0	1	1	0	0	1	18
32	19	1	0	2300	2	5	6	5	10	22	0	0	100	0.75	0.25	0	0	0	100	-99	1	3	2	-99	2	1	1	0	1	1	0	0	1	19
32	20	1	100	2000	2	5	6	5	10	22	1	0	100	0.75	0.25	0	0	0	100	1	0	3	2	1	2	0	1	0	1	0	0	0	1	20
32	21	1	100	1900	2	5	6	5	10	22	1	0	100	0.75	0.25	0	1	1	100	1	0	3	2	1	1	0	0	1	1	1	0	0	1	21
32	22	1	0	2300	2	5	6	5	10	22	0	0	100	0.75	0.25	0	1	1	100	-99	0	3	2	-99	1	1	0	1	1	1	0	0	1	22
33	1	1	0	2500	2	5	6	5	10	22	0	0	100	0.75	0.25	0	1	1	100	-99	1	4	1	-99	1	1	0	1	1	1	0	0	1	1
33	2	1	0	1800	2	5	6	5	10	22	1	0	100	0.75	0.25	0	0	0	100	1	1	3	2	0	2	0	1	0	1	0	0	0	1	2
33	3	1	0	2200	2	5	6	5	10	22	0	0	100	0.75	0.25	0	1	1	100	-99	1	4	1	-99	1	1	0	1	1	1	0	0	1	3
33	4	1	0	2100	2	5	6	5	10	22	1	0	100	0.75	0.25	0	0	0	100	0	1	3	2	0	2	0	1	0	1	0	0	0	1	4
33	5	1	100	2500	2	5	6	5	10	22	1	0	100	0.75	0.25	0	0	0	100	0	1	3	2	1	2	0	1	0	1	0	0	0	1	5
33	6	1	0	1500	2	5	6	5	10	22	1	0	100	0.75	0.25	0	0	0	100	1	1	3	2	0	2	0	1	0	1	0	0	0	1	6
33	7	1	0	1800	2	5	6	5	10	22	0	0	100	0.75	0.25	0	0	0	100	-99	0	3	2	-99	2	1	1	0	1	1	0	0	1	7
33	8	1	0	1700	2	5	6	5	10	22	0	0	100	0.75	0.25	0	0	0	100	-99	0	3	2	-99	2	1	1	0	1	1	0	0	1	8
33	9	1	0	2200	2	5	6	5	10	22	0	0	100	0.75	0.25	0	0	0	100	-99	0	3	2	-99	2	1	1	0	1	1	0	0	1	9
33	10	1	0	2000	2	5	6	5	10	22	0	0	100	0.75	0.25	0	1	1	100	-99	1	4	1	-99	1	1	0	1	1	1	0	0	1	10
33	11	1	0	2500	2	5	6	5	10	22	0	0	100	0.75	0.25	0	1	1	100	-99	0	4	1	-99	1	1	0	1	1	1	0	0	1	11
33	12	1	100	1800	2	5	6	5	10	22	1	0	100	0.75	0.25	0	1	1	100	1	0	4	1	1	1	0	0	1	1	1	0	0	1	12
33	13	1	0	1700	2	5	6	5	10	22	1	0	100	0.75	0.25	0	1	1	100	0	0	4	1	0	1	0	0	1	1	1	0	0	1	13
33	14	1	0	2100	2	5	6	5	10	22	0	0	100	0.75	0.25	0	1	1	100	-99	0	4	1	-99	1	1	0	1	1	1	0	0	1	14
33	15	1	100	1600	2	5	6	5	10	22	1	0	100	0.75	0.25	0	1	1	100	1	0	4	1	1	1	0	0	1	1	1	0	0	1	15
33	16	1	0	2300	2	5	6	5	10	22	0	0	100	0.75	0.25	0	0	0	100	-99	0	3	2	-99	2	1	1	0	1	1	0	0	1	16
33	17	1	100	2300	2	5	6	5	10	22	1	0	100	0.75	0.25	0	1	1	100	1	0	4	1	1	1	0	0	1	1	1	0	0	1	17
33	18	1	0	1500	2	5	6	5	10	22	0	0	100	0.75	0.25	0	0	0	100	-99	0	3	2	-99	2	1	1	0	1	1	0	0	1	18
33	19	1	0	2300	2	5	6	5	10	22	0	0	100	0.75	0.25	0	0	0	100	-99	0	3	2	-99	2	1	1	0	1	1	0	0	1	19
33	20	1	0	2000	2	5	6	5	10	22	1	0	100	0.75	0.25	0	0	0	100	1	0	3	2	0	2	0	1	0	1	0	0	0	1	20
33	21	1	100	2000	2	5	6	5	10	22	1	0	100	0.75	0.25	0	1	1	100	1	0	4	1	1	1	0	0	1	1	1	0	0	1	21
33	22	1	0	2300	2	5	6	5	10	22	0	0	100	0.75	0.25	0	1	1	100	-99	0	4	1	-99	1	1	0	1	1	1	0	0	1	22
34	1	1	0	2500	2	5	6	5	10	22	0	0	100	0.75	0.25	0	1	1	100	-99	1	4	1	-99	1	1	0	1	1	1	0	0	1	1
34	2	1	100	1900	2	5	6	5	10	22	1	0	100	0.75	0.25	0	0	0	100	0	0	1	4	1	2	0	1	0	1	0	0	0	1	2
34	3	1	0	2200	2	5	6	5	10	22	0	0	100	0.75	0.25	0	1	1	100	-99	0	4	1	-99	1	1	0	1	1	1	0	0	1	3
34	4	1	100	2200	2	5	6	5	10	22	1	0	100	0.75	0.25	0	0	0	100	0	1	1	4	1	2	0	1	0	1	0	0	0	1	4
34	5	1	0	2500	2	5	6	5	10	22	1	0	100	0.75	0.25	0	0	0	100	0	0	1	4	0	2	0	1	0	1	0	0	0	1	5
34	6	1	100	1600	2	5	6	5	10	22	1	0	100	0.75	0.25	0	0	0	100	1	1	1	4	1	2	0	1	0	1	0	0	0	1	6
34	7	1	0	1800	2	5	6	5	10	22	0	0	100	0.75	0.25	0	0	0	100	-99	1	1	4	-99	2	1	1	0	1	1	0	0	1	7
34	8	1	0	1700	2	5	6	5	10	22	0	0	100	0.75	0.25	0	0	0	100	-99	0	1	4	-99	2	1	1	0	1	1	0	0	1	8
34	9	1	0	2200	2	5	6	5	10	22	0	0	100	0.75	0.25	0	0	0	100	-99	1	1	4	-99	2	1	1	0	1	1	0	0	1	9
34	10	1	0	2000	2	5	6	5	10	22	0	0	100	0.75	0.25	0	1	1	100	-99	0	4	1	-99	1	1	0	1	1	1	0	0	1	10
34	11	1	0	2500	2	5	6	5	10	22	0	0	100	0.75	0.25	0	1	1	100	-99	0	4	1	-99	1	1	0	1	1	1	0	0	1	11
34	12	1	100	1900	2	5	6	5	10	22	1	0	100	0.75	0.25	0	1	1	100	1	0	4	1	1	1	0	0	1	1	1	0	0	1	12
34	13	1	100	1800	2	5	6	5	10	22	1	0	100	0.75	0.25	0	1	1	100	0	1	4	1	1	1	0	0	1	1	1	0	0	1	13
34	14	1	0	2100	2	5	6	5	10	22	0	0	100	0.75	0.25	0	1	1	100	-99	1	4	1	-99	1	1	0	1	1	1	0	0	1	14
34	15	1	100	1700	2	5	6	5	10	22	1	0	100	0.75	0.25	0	1	1	100	1	1	4	1	1	1	0	0	1	1	1	0	0	1	15
34	16	1	0	2300	2	5	6	5	10	22	0	0	100	0.75	0.25	0	0	0	100	-99	0	1	4	-99	2	1	1	0	1	1	0	0	1	16
34	17	1	100	2400	2	5	6	5	10	22	1	0	100	0.75	0.25	0	1	1	100	1	0	4	1	1	1	0	0	1	1	1	0	0	1	17
34	18	1	0	1500	2	5	6	5	10	22	0	0	100	0.75	0.25	0	0	0	100	-99	1	1	4	-99	2	1	1	0	1	1	0	0	1	18
34	19	1	0	2300	2	5	6	5	10	22	0	0	100	0.75	0.25	0	0	0	100	-99	0	1	4	-99	2	1	1	0	1	1	0	0	1	19
34	20	1	100	2100	2	5	6	5	10	22	1	0	100	0.75	0.25	0	0	0	100	0	1	1	4	1	2	0	1	0	1	0	0	0	1	20
34	21	1	100	2100	2	5	6	5	10	22	1	0	100	0.75	0.25	0	1	1	100	1	0	4	1	1	1	0	0	1	1	1	0	0	1	21
34	22	1	0	2300	2	5	6	5	10	22	0	0	100	0.75	0.25	0	1	1	100	-99	0	4	1	-99	1	1	0	1	1	1	0	0	1	22
35	1	1	500	3000	2	5	6	5	10	22	0	0	100	0.75	0.25	0	1	1	100	1	0	4	1	-99	1	1	0	1	1	1	0	0	1	1
35	2	1	0	1900	2	5	6	5	10	22	1	0	100	0.75	0.25	0	0	0	100	0	1	1	4	0	2	0	1	0	1	0	0	0	1	2
35	3	1	400	2600	2	5	6	5	10	22	0	0	100	0.75	0.25	0	1	1	100	1	0	4	1	-99	1	1	0	1	1	1	0	0	1	3
35	4	1	100	2300	2	5	6	5	10	22	1	0	100	0.75	0.25	0	0	0	100	0	0	1	4	1	2	0	1	0	1	0	0	0	1	4
35	5	1	0	2500	2	5	6	5	10	22	1	0	100	0.75	0.25	0	0	0	100	0	1	1	4	0	2	0	1	0	1	0	0	0	1	5
35	6	1	100	1700	2	5	6	5	10	22	1	0	100	0.75	0.25	0	0	0	100	1	1	1	4	1	2	0	1	0	1	0	0	0	1	6
35	7	1	300	2100	2	5	6	5	10	22	0	0	100	0.75	0.25	0	0	0	100	1	0	1	4	-99	2	1	1	0	1	1	0	0	1	7
35	8	1	400	2100	2	5	6	5	10	22	0	0	100	0.75	0.25	0	0	0	100	1	1	1	4	-99	2	1	1	0	1	1	0	0	1	8
35	9	1	500	2700	2	5	6	5	10	22	0	0	100	0.75	0.25	0	0	0	100	1	0	1	4	-99	2	1	1	0	1	1	0	0	1	9
35	10	1	400	2400	2	5	6	5	10	22	0	0	100	0.75	0.25	0	1	1	100	1	0	4	1	-99	1	1	0	1	1	1	0	0	1	10
35	11	1	400	2900	2	5	6	5	10	22	0	0	100	0.75	0.25	0	1	1	100	1	1	4	1	-99	1	1	0	1	1	1	0	0	1	11
35	12	1	100	2000	2	5	6	5	10	22	1	0	100	0.75	0.25	0	1	1	100	1	0	4	1	1	1	0	0	1	1	1	0	0	1	12
35	13	1	0	1800	2	5	6	5	10	22	1	0	100	0.75	0.25	0	1	1	100	0	0	4	1	0	1	0	0	1	1	1	0	0	1	13
35	14	1	400	2500	2	5	6	5	10	22	0	0	100	0.75	0.25	0	1	1	100	1	1	4	1	-99	1	1	0	1	1	1	0	0	1	14
35	15	1	0	1700	2	5	6	5	10	22	1	0	100	0.75	0.25	0	1	1	100	1	0	4	1	0	1	0	0	1	1	1	0	0	1	15
35	16	1	300	2600	2	5	6	5	10	22	0	0	100	0.75	0.25	0	0	0	100	1	1	1	4	-99	2	1	1	0	1	1	0	0	1	16
35	17	1	100	2500	2	5	6	5	10	22	1	0	100	0.75	0.25	0	1	1	100	1	1	4	1	1	1	0	0	1	1	1	0	0	1	17
35	18	1	500	2000	2	5	6	5	10	22	0	0	100	0.75	0.25	0	0	0	100	1	1	1	4	-99	2	1	1	0	1	1	0	0	1	18
35	19	1	500	2800	2	5	6	5	10	22	0	0	100	0.75	0.25	0	0	0	100	1	0	1	4	-99	2	1	1	0	1	1	0	0	1	19
35	20	1	100	2200	2	5	6	5	10	22	1	0	100	0.75	0.25	0	0	0	100	0	0	1	4	1	2	0	1	0	1	0	0	0	1	20
35	21	1	100	2200	2	5	6	5	10	22	1	0	100	0.75	0.25	0	1	1	100	1	0	4	1	1	1	0	0	1	1	1	0	0	1	21
35	22	1	300	2600	2	5	6	5	10	22	0	0	100	0.75	0.25	0	1	1	100	1	0	4	1	-99	1	1	0	1	1	1	0	0	1	22
36	1	1	0	3000	2	5	6	5	10	22	0	0	100	0.75	0.25	0	1	0	100	-99	0	1	4	-99	1	1	1	1	0	0	0	0	1	1
36	2	1	0	1900	2	5	6	5	10	22	1	0	100	0.75	0.25	0	0	1	100	1	0	4	1	0	2	0	0	0	0	0	0	0	1	2
36	3	1	0	2600	2	5	6	5	10	22	0	0	100	0.75	0.25	0	1	0	100	-99	0	1	4	-99	1	1	1	1	0	0	0	0	1	3
36	4	1	100	2400	2	5	6	5	10	22	1	0	100	0.75	0.25	0	0	1	100	0	1	4	1	1	2	0	0	0	0	0	0	0	1	4
36	5	1	0	2500	2	5	6	5	10	22	1	0	100	0.75	0.25	0	0	1	100	1	1	4	1	0	2	0	0	0	0	0	0	0	1	5
36	6	1	0	1700	2	5	6	5	10	22	1	0	100	0.75	0.25	0	0	1	100	1	1	4	1	0	2	0	0	0	0	0	0	0	1	6
36	7	1	0	2100	2	5	6	5	10	22	0	0	100	0.75	0.25	0	0	1	100	-99	1	4	1	-99	2	1	0	0	0	0	0	0	1	7
36	8	1	0	2100	2	5	6	5	10	22	0	0	100	0.75	0.25	0	0	1	100	-99	0	4	1	-99	2	1	0	0	0	0	0	0	1	8
36	9	1	0	2700	2	5	6	5	10	22	0	0	100	0.75	0.25	0	0	1	100	-99	0	4	1	-99	2	1	0	0	0	0	0	0	1	9
36	10	1	0	2400	2	5	6	5	10	22	0	0	100	0.75	0.25	0	1	0	100	-99	1	1	4	-99	1	1	1	1	0	0	0	0	1	10
36	11	1	0	2900	2	5	6	5	10	22	0	0	100	0.75	0.25	0	1	0	100	-99	1	1	4	-99	1	1	1	1	0	0	0	0	1	11
36	12	1	0	2000	2	5	6	5	10	22	1	0	100	0.75	0.25	0	1	0	100	0	1	1	4	0	1	0	1	1	0	1	0	0	1	12
36	13	1	0	1800	2	5	6	5	10	22	1	0	100	0.75	0.25	0	1	0	100	0	1	1	4	0	1	0	1	1	0	1	0	0	1	13
36	14	1	0	2500	2	5	6	5	10	22	0	0	100	0.75	0.25	0	1	0	100	-99	1	1	4	-99	1	1	1	1	0	0	0	0	1	14
36	15	1	0	1700	2	5	6	5	10	22	1	0	100	0.75	0.25	0	1	0	100	0	1	1	4	0	1	0	1	1	0	1	0	0	1	15
36	16	1	0	2600	2	5	6	5	10	22	0	0	100	0.75	0.25	0	0	1	100	-99	0	4	1	-99	2	1	0	0	0	0	0	0	1	16
36	17	1	0	2500	2	5	6	5	10	22	1	0	100	0.75	0.25	0	1	0	100	0	1	1	4	0	1	0	1	1	0	1	0	0	1	17
36	18	1	0	2000	2	5	6	5	10	22	0	0	100	0.75	0.25	0	0	1	100	-99	0	4	1	-99	2	1	0	0	0	0	0	0	1	18
36	19	1	0	2800	2	5	6	5	10	22	0	0	100	0.75	0.25	0	0	1	100	-99	1	4	1	-99	2	1	0	0	0	0	0	0	1	19
36	20	1	0	2200	2	5	6	5	10	22	1	0	100	0.75	0.25	0	0	1	100	1	0	4	1	0	2	0	0	0	0	0	0	0	1	20
36	21	1	100	2300	2	5	6	5	10	22	1	0	100	0.75	0.25	0	1	0	100	1	0	1	4	1	1	0	1	1	0	1	0	0	1	21
36	22	1	0	2600	2	5	6	5	10	22	0	0	100	0.75	0.25	0	1	0	100	-99	1	1	4	-99	1	1	1	1	0	0	0	0	1	22
37	1	1	0	3000	2	5	6	5	10	22	0	0	100	0.75	0.25	0	1	0	100	-99	1	4	1	-99	1	1	1	1	0	0	0	0	1	1
37	2	1	0	1900	2	5	6	5	10	22	1	0	100	0.75	0.25	0	0	1	100	1	1	2	3	0	2	0	0	0	0	0	0	0	1	2
37	3	1	0	2600	2	5	6	5	10	22	0	0	100	0.75	0.25	0	1	0	100	-99	0	4	1	-99	1	1	1	1	0	0	0	0	1	3
37	4	1	0	2400	2	5	6	5	10	22	1	0	100	0.75	0.25	0	0	1	100	0	0	2	3	0	2	0	0	0	0	0	0	0	1	4
37	5	1	100	2600	2	5	6	5	10	22	1	0	100	0.75	0.25	0	0	1	100	0	1	2	3	1	2	0	0	0	0	0	0	0	1	5
37	6	1	0	1700	2	5	6	5	10	22	1	0	100	0.75	0.25	0	0	1	100	1	0	2	3	0	2	0	0	0	0	0	0	0	1	6
37	7	1	0	2100	2	5	6	5	10	22	0	0	100	0.75	0.25	0	0	1	100	-99	1	2	3	-99	2	1	0	0	0	0	0	0	1	7
37	8	1	0	2100	2	5	6	5	10	22	0	0	100	0.75	0.25	0	0	1	100	-99	0	2	3	-99	2	1	0	0	0	0	0	0	1	8
37	9	1	0	2700	2	5	6	5	10	22	0	0	100	0.75	0.25	0	0	1	100	-99	0	2	3	-99	2	1	0	0	0	0	0	0	1	9
37	10	1	0	2400	2	5	6	5	10	22	0	0	100	0.75	0.25	0	1	0	100	-99	0	4	1	-99	1	1	1	1	0	0	0	0	1	10
37	11	1	0	2900	2	5	6	5	10	22	0	0	100	0.75	0.25	0	1	0	100	-99	1	4	1	-99	1	1	1	1	0	0	0	0	1	11
37	12	1	100	2100	2	5	6	5	10	22	1	0	100	0.75	0.25	0	1	0	100	1	1	4	1	1	1	0	1	1	0	1	0	0	1	12
37	13	1	100	1900	2	5	6	5	10	22	1	0	100	0.75	0.25	0	1	0	100	0	0	4	1	1	1	0	1	1	0	1	0	0	1	13
37	14	1	0	2500	2	5	6	5	10	22	0	0	100	0.75	0.25	0	1	0	100	-99	0	4	1	-99	1	1	1	1	0	0	0	0	1	14
37	15	1	100	1800	2	5	6	5	10	22	1	0	100	0.75	0.25	0	1	0	100	1	0	4	1	1	1	0	1	1	0	1	0	0	1	15
37	16	1	0	2600	2	5	6	5	10	22	0	0	100	0.75	0.25	0	0	1	100	-99	0	2	3	-99	2	1	0	0	0	0	0	0	1	16
37	17	1	100	2600	2	5	6	5	10	22	1	0	100	0.75	0.25	0	1	0	100	1	0	4	1	1	1	0	1	1	0	1	0	0	1	17
37	18	1	0	2000	2	5	6	5	10	22	0	0	100	0.75	0.25	0	0	1	100	-99	1	2	3	-99	2	1	0	0	0	0	0	0	1	18
37	19	1	0	2800	2	5	6	5	10	22	0	0	100	0.75	0.25	0	0	1	100	-99	0	2	3	-99	2	1	0	0	0	0	0	0	1	19
37	20	1	100	2300	2	5	6	5	10	22	1	0	100	0.75	0.25	0	0	1	100	0	1	2	3	1	2	0	0	0	0	0	0	0	1	20
37	21	1	100	2400	2	5	6	5	10	22	1	0	100	0.75	0.25	0	1	0	100	1	0	4	1	1	1	0	1	1	0	1	0	0	1	21
37	22	1	0	2600	2	5	6	5	10	22	0	0	100	0.75	0.25	0	1	0	100	-99	1	4	1	-99	1	1	1	1	0	0	0	0	1	22
38	1	1	0	3000	2	5	6	5	10	22	0	0	100	0.75	0.25	0	1	0	100	-99	1	4	1	-99	1	1	1	1	0	0	0	0	1	1
38	2	1	100	2000	2	5	6	5	10	22	1	0	100	0.75	0.25	0	0	1	100	0	1	1	4	1	2	0	0	0	0	0	0	0	1	2
38	3	1	0	2600	2	5	6	5	10	22	0	0	100	0.75	0.25	0	1	0	100	-99	0	4	1	-99	1	1	1	1	0	0	0	0	1	3
38	4	1	100	2500	2	5	6	5	10	22	1	0	100	0.75	0.25	0	0	1	100	0	0	1	4	1	2	0	0	0	0	0	0	0	1	4
38	5	1	100	2700	2	5	6	5	10	22	1	0	100	0.75	0.25	0	0	1	100	0	0	1	4	1	2	0	0	0	0	0	0	0	1	5
38	6	1	0	1700	2	5	6	5	10	22	1	0	100	0.75	0.25	0	0	1	100	1	1	1	4	0	2	0	0	0	0	0	0	0	1	6
38	7	1	0	2100	2	5	6	5	10	22	0	0	100	0.75	0.25	0	0	1	100	-99	1	1	4	-99	2	1	0	0	0	0	0	0	1	7
38	8	1	0	2100	2	5	6	5	10	22	0	0	100	0.75	0.25	0	0	1	100	-99	0	1	4	-99	2	1	0	0	0	0	0	0	1	8
38	9	1	0	2700	2	5	6	5	10	22	0	0	100	0.75	0.25	0	0	1	100	-99	1	1	4	-99	2	1	0	0	0	0	0	0	1	9
38	10	1	0	2400	2	5	6	5	10	22	0	0	100	0.75	0.25	0	1	0	100	-99	1	4	1	-99	1	1	1	1	0	0	0	0	1	10
38	11	1	0	2900	2	5	6	5	10	22	0	0	100	0.75	0.25	0	1	0	100	-99	1	4	1	-99	1	1	1	1	0	0	0	0	1	11
38	12	1	100	2200	2	5	6	5	10	22	1	0	100	0.75	0.25	0	1	0	100	1	1	4	1	1	1	0	1	1	0	1	0	0	1	12
38	13	1	100	2000	2	5	6	5	10	22	1	0	100	0.75	0.25	0	1	0	100	0	1	4	1	1	1	0	1	1	0	1	0	0	1	13
38	14	1	0	2500	2	5	6	5	10	22	0	0	100	0.75	0.25	0	1	0	100	-99	0	4	1	-99	1	1	1	1	0	0	0	0	1	14
38	15	1	0	1800	2	5	6	5	10	22	1	0	100	0.75	0.25	0	1	0	100	1	1	4	1	0	1	0	1	1	0	1	0	0	1	15
38	16	1	0	2600	2	5	6	5	10	22	0	0	100	0.75	0.25	0	0	1	100	-99	0	1	4	-99	2	1	0	0	0	0	0	0	1	16
38	17	1	100	2700	2	5	6	5	10	22	1	0	100	0.75	0.25	0	1	0	100	1	1	4	1	1	1	0	1	1	0	1	0	0	1	17
38	18	1	0	2000	2	5	6	5	10	22	0	0	100	0.75	0.25	0	0	1	100	-99	1	1	4	-99	2	1	0	0	0	0	0	0	1	18
38	19	1	0	2800	2	5	6	5	10	22	0	0	100	0.75	0.25	0	0	1	100	-99	1	1	4	-99	2	1	0	0	0	0	0	0	1	19
38	20	1	100	2400	2	5	6	5	10	22	1	0	100	0.75	0.25	0	0	1	100	0	1	1	4	1	2	0	0	0	0	0	0	0	1	20
38	21	1	100	2500	2	5	6	5	10	22	1	0	100	0.75	0.25	0	1	0	100	1	1	4	1	1	1	0	1	1	0	1	0	0	1	21
38	22	1	0	2600	2	5	6	5	10	22	0	0	100	0.75	0.25	0	1	0	100	-99	1	4	1	-99	1	1	1	1	0	0	0	0	1	22
39	1	1	0	3000	2	5	6	5	10	22	0	0	100	0.75	0.25	0	1	0	100	-99	1	4	1	-99	1	1	1	1	0	0	0	0	1	1
39	2	1	100	2100	2	5	6	5	10	22	1	0	100	0.75	0.25	0	0	1	100	0	0	1	4	1	2	0	0	0	0	0	0	0	1	2
39	3	1	0	2600	2	5	6	5	10	22	0	0	100	0.75	0.25	0	1	0	100	-99	0	4	1	-99	1	1	1	1	0	0	0	0	1	3
39	4	1	100	2600	2	5	6	5	10	22	1	0	100	0.75	0.25	0	0	1	100	0	1	1	4	1	2	0	0	0	0	0	0	0	1	4
39	5	1	100	2800	2	5	6	5	10	22	1	0	100	0.75	0.25	0	0	1	100	0	0	1	4	1	2	0	0	0	0	0	0	0	1	5
39	6	1	100	1800	2	5	6	5	10	22	1	0	100	0.75	0.25	0	0	1	100	1	1	1	4	1	2	0	0	0	0	0	0	0	1	6
39	7	1	0	2100	2	5	6	5	10	22	0	0	100	0.75	0.25	0	0	1	100	-99	1	1	4	-99	2	1	0	0	0	0	0	0	1	7
39	8	1	0	2100	2	5	6	5	10	22	0	0	100	0.75	0.25	0	0	1	100	-99	1	1	4	-99	2	1	0	0	0	0	0	0	1	8
39	9	1	0	2700	2	5	6	5	10	22	0	0	100	0.75	0.25	0	0	1	100	-99	1	1	4	-99	2	1	0	0	0	0	0	0	1	9
39	10	1	0	2400	2	5	6	5	10	22	0	0	100	0.75	0.25	0	1	0	100	-99	1	4	1	-99	1	1	1	1	0	0	0	0	1	10
39	11	1	0	2900	2	5	6	5	10	22	0	0	100	0.75	0.25	0	1	0	100	-99	0	4	1	-99	1	1	1	1	0	0	0	0	1	11
39	12	1	100	2300	2	5	6	5	10	22	1	0	100	0.75	0.25	0	1	0	100	1	0	4	1	1	1	0	1	1	0	1	0	0	1	12
39	13	1	0	2000	2	5	6	5	10	22	1	0	100	0.75	0.25	0	1	0	100	0	1	4	1	0	1	0	1	1	0	1	0	0	1	13
39	14	1	0	2500	2	5	6	5	10	22	0	0	100	0.75	0.25	0	1	0	100	-99	0	4	1	-99	1	1	1	1	0	0	0	0	1	14
39	15	1	0	1800	2	5	6	5	10	22	1	0	100	0.75	0.25	0	1	0	100	1	0	4	1	0	1	0	1	1	0	1	0	0	1	15
39	16	1	0	2600	2	5	6	5	10	22	0	0	100	0.75	0.25	0	0	1	100	-99	1	1	4	-99	2	1	0	0	0	0	0	0	1	16
39	17	1	100	2800	2	5	6	5	10	22	1	0	100	0.75	0.25	0	1	0	100	1	1	4	1	1	1	0	1	1	0	1	0	0	1	17
39	18	1	0	2000	2	5	6	5	10	22	0	0	100	0.75	0.25	0	0	1	100	-99	1	1	4	-99	2	1	0	0	0	0	0	0	1	18
39	19	1	0	2800	2	5	6	5	10	22	0	0	100	0.75	0.25	0	0	1	100	-99	1	1	4	-99	2	1	0	0	0	0	0	0	1	19
39	20	1	0	2400	2	5	6	5	10	22	1	0	100	0.75	0.25	0	0	1	100	0	1	1	4	0	2	0	0	0	0	0	0	0	1	20
39	21	1	100	2600	2	5	6	5	10	22	1	0	100	0.75	0.25	0	1	0	100	1	0	4	1	1	1	0	1	1	0	1	0	0	1	21
39	22	1	0	2600	2	5	6	5	10	22	0	0	100	0.75	0.25	0	1	0	100	-99	0	4	1	-99	1	1	1	1	0	0	0	0	1	22
40	1	1	400	3400	2	5	6	5	10	22	0	0	100	0.75	0.25	0	1	0	100	0	0	3	2	-99	1	1	1	1	0	0	0	0	1	1
40	2	1	100	2200	2	5	6	5	10	22	1	0	100	0.75	0.25	0	0	1	100	0	0	1	4	1	2	0	0	0	0	0	0	0	1	2
40	3	1	400	3000	2	5	6	5	10	22	0	0	100	0.75	0.25	0	1	0	100	0	1	3	2	-99	1	1	1	1	0	0	0	0	1	3
40	4	1	0	2600	2	5	6	5	10	22	1	0	100	0.75	0.25	0	0	1	100	0	1	1	4	0	2	0	0	0	0	0	0	0	1	4
40	5	1	0	2800	2	5	6	5	10	22	1	0	100	0.75	0.25	0	0	1	100	0	0	1	4	0	2	0	0	0	0	0	0	0	1	5
40	6	1	0	1800	2	5	6	5	10	22	1	0	100	0.75	0.25	0	0	1	100	1	1	1	4	0	2	0	0	0	0	0	0	0	1	6
40	7	1	400	2500	2	5	6	5	10	22	0	0	100	0.75	0.25	0	0	1	100	0	1	1	4	-99	2	1	0	0	0	0	0	0	1	7
40	8	1	400	2500	2	5	6	5	10	22	0	0	100	0.75	0.25	0	0	1	100	0	1	1	4	-99	2	1	0	0	0	0	0	0	1	8
40	9	1	400	3100	2	5	6	5	10	22	0	0	100	0.75	0.25	0	0	1	100	0	1	1	4	-99	2	1	0	0	0	0	0	0	1	9
40	10	1	200	2600	2	5	6	5	10	22	0	0	100	0.75	0.25	0	1	0	100	1	1	3	2	-99	1	1	1	1	0	0	0	0	1	10
40	11	1	300	3200	2	5	6	5	10	22	0	0	100	0.75	0.25	0	1	0	100	0	1	3	2	-99	1	1	1	1	0	0	0	0	1	11
40	12	1	100	2400	2	5	6	5	10	22	1	0	100	0.75	0.25	0	1	0	100	1	1	3	2	1	1	0	1	1	0	1	0	0	1	12
40	13	1	0	2000	2	5	6	5	10	22	1	0	100	0.75	0.25	0	1	0	100	0	1	3	2	0	1	0	1	1	0	1	0	0	1	13
40	14	1	300	2800	2	5	6	5	10	22	0	0	100	0.75	0.25	0	1	0	100	0	1	3	2	-99	1	1	1	1	0	0	0	0	1	14
40	15	1	0	1800	2	5	6	5	10	22	1	0	100	0.75	0.25	0	1	0	100	0	1	3	2	0	1	0	1	1	0	1	0	0	1	15
40	16	1	300	2900	2	5	6	5	10	22	0	0	100	0.75	0.25	0	0	1	100	0	0	1	4	-99	2	1	0	0	0	0	0	0	1	16
40	17	1	100	2900	2	5	6	5	10	22	1	0	100	0.75	0.25	0	1	0	100	1	0	3	2	1	1	0	1	1	0	1	0	0	1	17
40	18	1	200	2200	2	5	6	5	10	22	0	0	100	0.75	0.25	0	0	1	100	0	1	1	4	-99	2	1	0	0	0	0	0	0	1	18
40	19	1	400	3200	2	5	6	5	10	22	0	0	100	0.75	0.25	0	0	1	100	0	0	1	4	-99	2	1	0	0	0	0	0	0	1	19
40	20	1	100	2500	2	5	6	5	10	22	1	0	100	0.75	0.25	0	0	1	100	0	0	1	4	1	2	0	0	0	0	0	0	0	1	20
40	21	1	100	2700	2	5	6	5	10	22	1	0	100	0.75	0.25	0	1	0	100	1	1	3	2	1	1	0	1	1	0	1	0	0	1	21
40	22	1	400	3000	2	5	6	5	10	22	0	0	100	0.75	0.25	0	1	0	100	0	0	3	2	-99	1	1	1	1	0	0	0	0	1	22
41	1	1	0	3400	2	5	6	5	10	22	0	0	100	0.75	0.25	0	1	1	100	-99	1	2	3	-99	1	1	0	0	0	0	0	0	1	1
41	2	1	0	2200	2	5	6	5	10	22	1	0	100	0.75	0.25	0	0	0	100	1	1	4	1	0	2	0	1	1	0	1	0	0	1	2
41	3	1	0	3000	2	5	6	5	10	22	0	0	100	0.75	0.25	0	1	1	100	-99	0	2	3	-99	1	1	0	0	0	0	0	0	1	3
41	4	1	0	2600	2	5	6	5	10	22	1	0	100	0.75	0.25	0	0	0	100	0	1	4	1	0	2	0	1	1	0	1	0	0	1	4
41	5	1	100	2900	2	5	6	5	10	22	1	0	100	0.75	0.25	0	0	0	100	1	0	4	1	1	2	0	1	1	0	1	0	0	1	5
41	6	1	100	1900	2	5	6	5	10	22	1	0	100	0.75	0.25	0	0	0	100	1	1	4	1	1	2	0	1	1	0	1	0	0	1	6
41	7	1	0	2500	2	5	6	5	10	22	0	0	100	0.75	0.25	0	0	0	100	-99	0	4	1	-99	2	1	1	1	0	0	0	0	1	7
41	8	1	0	2500	2	5	6	5	10	22	0	0	100	0.75	0.25	0	0	0	100	-99	0	4	1	-99	2	1	1	1	0	0	0	0	1	8
41	9	1	0	3100	2	5	6	5	10	22	0	0	100	0.75	0.25	0	0	0	100	-99	0	4	1	-99	2	1	1	1	0	0	0	0	1	9
41	10	1	0	2600	2	5	6	5	10	22	0	0	100	0.75	0.25	0	1	1	100	-99	1	2	3	-99	1	1	0	0	0	0	0	0	1	10
41	11	1	0	3200	2	5	6	5	10	22	0	0	100	0.75	0.25	0	1	1	100	-99	0	2	3	-99	1	1	0	0	0	0	0	0	1	11
41	12	1	0	2400	2	5	6	5	10	22	1	0	100	0.75	0.25	0	1	1	100	1	0	2	3	0	1	0	0	0	0	0	0	0	1	12
41	13	1	100	2100	2	5	6	5	10	22	1	0	100	0.75	0.25	0	1	1	100	0	1	2	3	1	1	0	0	0	0	0	0	0	1	13
41	14	1	0	2800	2	5	6	5	10	22	0	0	100	0.75	0.25	0	1	1	100	-99	0	2	3	-99	1	1	0	0	0	0	0	0	1	14
41	15	1	100	1900	2	5	6	5	10	22	1	0	100	0.75	0.25	0	1	1	100	0	1	2	3	1	1	0	0	0	0	0	0	0	1	15
41	16	1	0	2900	2	5	6	5	10	22	0	0	100	0.75	0.25	0	0	0	100	-99	0	4	1	-99	2	1	1	1	0	0	0	0	1	16
41	17	1	100	3000	2	5	6	5	10	22	1	0	100	0.75	0.25	0	1	1	100	0	0	2	3	1	1	0	0	0	0	0	0	0	1	17
41	18	1	0	2200	2	5	6	5	10	22	0	0	100	0.75	0.25	0	0	0	100	-99	1	4	1	-99	2	1	1	1	0	0	0	0	1	18
41	19	1	0	3200	2	5	6	5	10	22	0	0	100	0.75	0.25	0	0	0	100	-99	1	4	1	-99	2	1	1	1	0	0	0	0	1	19
41	20	1	0	2500	2	5	6	5	10	22	1	0	100	0.75	0.25	0	0	0	100	1	0	4	1	0	2	0	1	1	0	1	0	0	1	20
41	21	1	0	2700	2	5	6	5	10	22	1	0	100	0.75	0.25	0	1	1	100	1	0	2	3	0	1	0	0	0	0	0	0	0	1	21
41	22	1	0	3000	2	5	6	5	10	22	0	0	100	0.75	0.25	0	1	1	100	-99	0	2	3	-99	1	1	0	0	0	0	0	0	1	22
42	1	1	0	3400	2	5	6	5	10	22	0	0	100	0.75	0.25	0	1	1	100	-99	1	1	4	-99	1	1	0	0	0	0	0	0	1	1
42	2	1	100	2300	2	5	6	5	10	22	1	0	100	0.75	0.25	0	0	0	100	1	1	3	2	1	2	0	1	1	0	1	0	0	1	2
42	3	1	0	3000	2	5	6	5	10	22	0	0	100	0.75	0.25	0	1	1	100	-99	1	1	4	-99	1	1	0	0	0	0	0	0	1	3
42	4	1	0	2600	2	5	6	5	10	22	1	0	100	0.75	0.25	0	0	0	100	0	1	3	2	0	2	0	1	1	0	1	0	0	1	4
42	5	1	100	3000	2	5	6	5	10	22	1	0	100	0.75	0.25	0	0	0	100	1	0	3	2	1	2	0	1	1	0	1	0	0	1	5
42	6	1	100	2000	2	5	6	5	10	22	1	0	100	0.75	0.25	0	0	0	100	1	0	3	2	1	2	0	1	1	0	1	0	0	1	6
42	7	1	0	2500	2	5	6	5	10	22	0	0	100	0.75	0.25	0	0	0	100	-99	1	3	2	-99	2	1	1	1	0	0	0	0	1	7
42	8	1	0	2500	2	5	6	5	10	22	0	0	100	0.75	0.25	0	0	0	100	-99	1	3	2	-99	2	1	1	1	0	0	0	0	1	8
42	9	1	0	3100	2	5	6	5	10	22	0	0	100	0.75	0.25	0	0	0	100	-99	1	3	2	-99	2	1	1	1	0	0	0	0	1	9
42	10	1	0	2600	2	5	6	5	10	22	0	0	100	0.75	0.25	0	1	1	100	-99	1	1	4	-99	1	1	0	0	0	0	0	0	1	10
42	11	1	0	3200	2	5	6	5	10	22	0	0	100	0.75	0.25	0	1	1	100	-99	0	1	4	-99	1	1	0	0	0	0	0	0	1	11
42	12	1	100	2500	2	5	6	5	10	22	1	0	100	0.75	0.25	0	1	1	100	0	1	1	4	1	1	0	0	0	0	0	0	0	1	12
42	13	1	100	2200	2	5	6	5	10	22	1	0	100	0.75	0.25	0	1	1	100	0	0	1	4	1	1	0	0	0	0	0	0	0	1	13
42	14	1	0	2800	2	5	6	5	10	22	0	0	100	0.75	0.25	0	1	1	100	-99	0	1	4	-99	1	1	0	0	0	0	0	0	1	14
42	15	1	0	1900	2	5	6	5	10	22	1	0	100	0.75	0.25	0	1	1	100	0	1	1	4	0	1	0	0	0	0	0	0	0	1	15
42	16	1	0	2900	2	5	6	5	10	22	0	0	100	0.75	0.25	0	0	0	100	-99	0	3	2	-99	2	1	1	1	0	0	0	0	1	16
42	17	1	100	3100	2	5	6	5	10	22	1	0	100	0.75	0.25	0	1	1	100	0	0	1	4	1	1	0	0	0	0	0	0	0	1	17
42	18	1	0	2200	2	5	6	5	10	22	0	0	100	0.75	0.25	0	0	0	100	-99	1	3	2	-99	2	1	1	1	0	0	0	0	1	18
42	19	1	0	3200	2	5	6	5	10	22	0	0	100	0.75	0.25	0	0	0	100	-99	1	3	2	-99	2	1	1	1	0	0	0	0	1	19
42	20	1	0	2500	2	5	6	5	10	22	1	0	100	0.75	0.25	0	0	0	100	0	0	3	2	0	2	0	1	1	0	1	0	0	1	20
42	21	1	0	2700	2	5	6	5	10	22	1	0	100	0.75	0.25	0	1	1	100	1	0	1	4	0	1	0	0	0	0	0	0	0	1	21
42	22	1	0	3000	2	5	6	5	10	22	0	0	100	0.75	0.25	0	1	1	100	-99	0	1	4	-99	1	1	0	0	0	0	0	0	1	22
43	1	1	0	3400	2	5	6	5	10	22	0	0	100	0.75	0.25	0	1	1	100	-99	1	1	4	-99	1	1	0	0	0	0	0	0	1	1
43	2	1	0	2300	2	5	6	5	10	22	1	0	100	0.75	0.25	0	0	0	100	1	0	5	0	0	2	0	1	1	0	1	0	0	1	2
43	3	1	0	3000	2	5	6	5	10	22	0	0	100	0.75	0.25	0	1	1	100	-99	1	1	4	-99	1	1	0	0	0	0	0	0	1	3
43	4	1	100	2700	2	5	6	5	10	22	1	0	100	0.75	0.25	0	0	0	100	1	0	5	0	1	2	0	1	1	0	1	0	0	1	4
43	5	1	0	3000	2	5	6	5	10	22	1	0	100	0.75	0.25	0	0	0	100	1	0	5	0	0	2	0	1	1	0	1	0	0	1	5
43	6	1	100	2100	2	5	6	5	10	22	1	0	100	0.75	0.25	0	0	0	100	1	0	5	0	1	2	0	1	1	0	1	0	0	1	6
43	7	1	0	2500	2	5	6	5	10	22	0	0	100	0.75	0.25	0	0	0	100	-99	0	5	0	-99	2	1	1	1	0	0	0	0	1	7
43	8	1	0	2500	2	5	6	5	10	22	0	0	100	0.75	0.25	0	0	0	100	-99	1	5	0	-99	2	1	1	1	0	0	0	0	1	8
43	9	1	0	3100	2	5	6	5	10	22	0	0	100	0.75	0.25	0	0	0	100	-99	1	5	0	-99	2	1	1	1	0	0	0	0	1	9
43	10	1	0	2600	2	5	6	5	10	22	0	0	100	0.75	0.25	0	1	1	100	-99	1	1	4	-99	1	1	0	0	0	0	0	0	1	10
43	11	1	0	3200	2	5	6	5	10	22	0	0	100	0.75	0.25	0	1	1	100	-99	0	1	4	-99	1	1	0	0	0	0	0	0	1	11
43	12	1	100	2600	2	5	6	5	10	22	1	0	100	0.75	0.25	0	1	1	100	0	1	1	4	1	1	0	0	0	0	0	0	0	1	12
43	13	1	0	2200	2	5	6	5	10	22	1	0	100	0.75	0.25	0	1	1	100	1	1	1	4	0	1	0	0	0	0	0	0	0	1	13
43	14	1	0	2800	2	5	6	5	10	22	0	0	100	0.75	0.25	0	1	1	100	-99	1	1	4	-99	1	1	0	0	0	0	0	0	1	14
43	15	1	0	1900	2	5	6	5	10	22	1	0	100	0.75	0.25	0	1	1	100	0	1	1	4	0	1	0	0	0	0	0	0	0	1	15
43	16	1	0	2900	2	5	6	5	10	22	0	0	100	0.75	0.25	0	0	0	100	-99	0	5	0	-99	2	1	1	1	0	0	0	0	1	16
43	17	1	100	3200	2	5	6	5	10	22	1	0	100	0.75	0.25	0	1	1	100	0	0	1	4	1	1	0	0	0	0	0	0	0	1	17
43	18	1	0	2200	2	5	6	5	10	22	0	0	100	0.75	0.25	0	0	0	100	-99	1	5	0	-99	2	1	1	1	0	0	0	0	1	18
43	19	1	0	3200	2	5	6	5	10	22	0	0	100	0.75	0.25	0	0	0	100	-99	1	5	0	-99	2	1	1	1	0	0	0	0	1	19
43	20	1	100	2600	2	5	6	5	10	22	1	0	100	0.75	0.25	0	0	0	100	1	0	5	0	1	2	0	1	1	0	1	0	0	1	20
43	21	1	0	2700	2	5	6	5	10	22	1	0	100	0.75	0.25	0	1	1	100	0	1	1	4	0	1	0	0	0	0	0	0	0	1	21
43	22	1	0	3000	2	5	6	5	10	22	0	0	100	0.75	0.25	0	1	1	100	-99	0	1	4	-99	1	1	0	0	0	0	0	0	1	22
44	1	1	0	3400	2	5	6	5	10	22	0	0	100	0.75	0.25	0	1	1	100	-99	0	1	4	-99	1	1	0	0	0	0	0	0	1	1
44	2	1	0	2300	2	5	6	5	10	22	1	0	100	0.75	0.25	0	0	0	100	0	0	4	1	0	2	0	1	1	0	1	0	0	1	2
44	3	1	0	3000	2	5	6	5	10	22	0	0	100	0.75	0.25	0	1	1	100	-99	0	1	4	-99	1	1	0	0	0	0	0	0	1	3
44	4	1	100	2800	2	5	6	5	10	22	1	0	100	0.75	0.25	0	0	0	100	1	1	4	1	1	2	0	1	1	0	1	0	0	1	4
44	5	1	100	3100	2	5	6	5	10	22	1	0	100	0.75	0.25	0	0	0	100	1	1	4	1	1	2	0	1	1	0	1	0	0	1	5
44	6	1	100	2200	2	5	6	5	10	22	1	0	100	0.75	0.25	0	0	0	100	1	0	4	1	1	2	0	1	1	0	1	0	0	1	6
44	7	1	0	2500	2	5	6	5	10	22	0	0	100	0.75	0.25	0	0	0	100	-99	0	4	1	-99	2	1	1	1	0	0	0	0	1	7
44	8	1	0	2500	2	5	6	5	10	22	0	0	100	0.75	0.25	0	0	0	100	-99	1	4	1	-99	2	1	1	1	0	0	0	0	1	8
44	9	1	0	3100	2	5	6	5	10	22	0	0	100	0.75	0.25	0	0	0	100	-99	0	4	1	-99	2	1	1	1	0	0	0	0	1	9
44	10	1	0	2600	2	5	6	5	10	22	0	0	100	0.75	0.25	0	1	1	100	-99	1	1	4	-99	1	1	0	0	0	0	0	0	1	10
44	11	1	0	3200	2	5	6	5	10	22	0	0	100	0.75	0.25	0	1	1	100	-99	1	1	4	-99	1	1	0	0	0	0	0	0	1	11
44	12	1	100	2700	2	5	6	5	10	22	1	0	100	0.75	0.25	0	1	1	100	0	1	1	4	1	1	0	0	0	0	0	0	0	1	12
44	13	1	0	2200	2	5	6	5	10	22	1	0	100	0.75	0.25	0	1	1	100	0	1	1	4	0	1	0	0	0	0	0	0	0	1	13
44	14	1	0	2800	2	5	6	5	10	22	0	0	100	0.75	0.25	0	1	1	100	-99	1	1	4	-99	1	1	0	0	0	0	0	0	1	14
44	15	1	0	1900	2	5	6	5	10	22	1	0	100	0.75	0.25	0	1	1	100	1	0	1	4	0	1	0	0	0	0	0	0	0	1	15
44	16	1	0	2900	2	5	6	5	10	22	0	0	100	0.75	0.25	0	0	0	100	-99	1	4	1	-99	2	1	1	1	0	0	0	0	1	16
44	17	1	100	3300	2	5	6	5	10	22	1	0	100	0.75	0.25	0	1	1	100	0	1	1	4	1	1	0	0	0	0	0	0	0	1	17
44	18	1	0	2200	2	5	6	5	10	22	0	0	100	0.75	0.25	0	0	0	100	-99	1	4	1	-99	2	1	1	1	0	0	0	0	1	18
44	19	1	0	3200	2	5	6	5	10	22	0	0	100	0.75	0.25	0	0	0	100	-99	1	4	1	-99	2	1	1	1	0	0	0	0	1	19
44	20	1	100	2700	2	5	6	5	10	22	1	0	100	0.75	0.25	0	0	0	100	1	1	4	1	1	2	0	1	1	0	1	0	0	1	20
44	21	1	100	2800	2	5	6	5	10	22	1	0	100	0.75	0.25	0	1	1	100	0	1	1	4	1	1	0	0	0	0	0	0	0	1	21
44	22	1	0	3000	2	5	6	5	10	22	0	0	100	0.75	0.25	0	1	1	100	-99	0	1	4	-99	1	1	0	0	0	0	0	0	1	22
45	1	1	200	3600	2	5	6	5	10	22	0	0	100	0.75	0.25	0	1	1	100	0	0	1	4	-99	1	1	0	0	0	0	0	0	1	1
45	2	1	0	2300	2	5	6	5	10	22	1	0	100	0.75	0.25	0	0	0	100	0	1	4	1	0	2	0	1	1	0	1	0	0	1	2
45	3	1	100	3100	2	5	6	5	10	22	0	0	100	0.75	0.25	0	1	1	100	0	1	1	4	-99	1	1	0	0	0	0	0	0	1	3
45	4	1	100	2900	2	5	6	5	10	22	1	0	100	0.75	0.25	0	0	0	100	1	1	4	1	1	2	0	1	1	0	1	0	0	1	4
45	5	1	0	3100	2	5	6	5	10	22	1	0	100	0.75	0.25	0	0	0	100	1	0	4	1	0	2	0	1	1	0	1	0	0	1	5
45	6	1	100	2300	2	5	6	5	10	22	1	0	100	0.75	0.25	0	0	0	100	1	1	4	1	1	2	0	1	1	0	1	0	0	1	6
45	7	1	200	2700	2	5	6	5	10	22	0	0	100	0.75	0.25	0	0	0	100	0	1	4	1	-99	2	1	1	1	0	0	0	0	1	7
45	8	1	400	2900	2	5	6	5	10	22	0	0	100	0.75	0.25	0	0	0	100	0	1	4	1	-99	2	1	1	1	0	0	0	0	1	8
45	9	1	400	3500	2	5	6	5	10	22	0	0	100	0.75	0.25	0	0	0	100	0	1	4	1	-99	2	1	1	1	0	0	0	0	1	9
45	10	1	400	3000	2	5	6	5	10	22	0	0	100	0.75	0.25	0	1	1	100	0	1	1	4	-99	1	1	0	0	0	0	0	0	1	10
45	11	1	500	3700	2	5	6	5	10	22	0	0	100	0.75	0.25	0	1	1	100	0	1	1	4	-99	1	1	0	0	0	0	0	0	1	11
45	12	1	100	2800	2	5	6	5	10	22	1	0	100	0.75	0.25	0	1	1	100	0	0	1	4	1	1	0	0	0	0	0	0	0	1	12
45	13	1	0	2200	2	5	6	5	10	22	1	0	100	0.75	0.25	0	1	1	100	1	1	1	4	0	1	0	0	0	0	0	0	0	1	13
45	14	1	500	3300	2	5	6	5	10	22	0	0	100	0.75	0.25	0	1	1	100	0	0	1	4	-99	1	1	0	0	0	0	0	0	1	14
45	15	1	0	1900	2	5	6	5	10	22	1	0	100	0.75	0.25	0	1	1	100	0	0	1	4	0	1	0	0	0	0	0	0	0	1	15
45	16	1	400	3300	2	5	6	5	10	22	0	0	100	0.75	0.25	0	0	0	100	0	0	4	1	-99	2	1	1	1	0	0	0	0	1	16
45	17	1	100	3400	2	5	6	5	10	22	1	0	100	0.75	0.25	0	1	1	100	0	1	1	4	1	1	0	0	0	0	0	0	0	1	17
45	18	1	500	2700	2	5	6	5	10	22	0	0	100	0.75	0.25	0	0	0	100	0	0	4	1	-99	2	1	1	1	0	0	0	0	1	18
45	19	1	300	3500	2	5	6	5	10	22	0	0	100	0.75	0.25	0	0	0	100	0	0	4	1	-99	2	1	1	1	0	0	0	0	1	19
45	20	1	100	2800	2	5	6	5	10	22	1	0	100	0.75	0.25	0	0	0	100	1	0	4	1	1	2	0	1	1	0	1	0	0	1	20
45	21	1	0	2800	2	5	6	5	10	22	1	0	100	0.75	0.25	0	1	1	100	0	0	1	4	0	1	0	0	0	0	0	0	0	1	21
45	22	1	400	3400	2	5	6	5	10	22	0	0	100	0.75	0.25	0	1	1	100	0	1	1	4	-99	1	1	0	0	0	0	0	0	1	22
46	1	1	0	3600	2	5	6	5	10	22	0	0	100	0.75	0.25	0	1	0	100	-99	1	1	4	-99	1	1	1	1	0	0	0	0	1	1
46	2	1	0	2300	2	5	6	5	10	22	1	0	100	0.75	0.25	0	0	1	100	1	1	2	3	0	2	0	0	1	1	1	0	0	1	2
46	3	1	0	3100	2	5	6	5	10	22	0	0	100	0.75	0.25	0	1	0	100	-99	0	1	4	-99	1	1	1	1	0	0	0	0	1	3
46	4	1	0	2900	2	5	6	5	10	22	1	0	100	0.75	0.25	0	0	1	100	0	0	2	3	0	2	0	0	1	1	1	0	0	1	4
46	5	1	0	3100	2	5	6	5	10	22	1	0	100	0.75	0.25	0	0	1	100	0	0	2	3	0	2	0	0	1	1	1	0	0	1	5
46	6	1	100	2400	2	5	6	5	10	22	1	0	100	0.75	0.25	0	0	1	100	1	0	2	3	1	2	0	0	1	1	1	0	0	1	6
46	7	1	0	2700	2	5	6	5	10	22	0	0	100	0.75	0.25	0	0	1	100	-99	0	2	3	-99	2	1	0	1	1	1	0	0	1	7
46	8	1	0	2900	2	5	6	5	10	22	0	0	100	0.75	0.25	0	0	1	100	-99	0	2	3	-99	2	1	0	1	1	1	0	0	1	8
46	9	1	0	3500	2	5	6	5	10	22	0	0	100	0.75	0.25	0	0	1	100	-99	0	2	3	-99	2	1	0	1	1	1	0	0	1	9
46	10	1	0	3000	2	5	6	5	10	22	0	0	100	0.75	0.25	0	1	0	100	-99	0	1	4	-99	1	1	1	1	0	0	0	0	1	10
46	11	1	0	3700	2	5	6	5	10	22	0	0	100	0.75	0.25	0	1	0	100	-99	1	1	4	-99	1	1	1	1	0	0	0	0	1	11
46	12	1	0	2800	2	5	6	5	10	22	1	0	100	0.75	0.25	0	1	0	100	0	0	1	4	0	1	0	1	1	0	1	0	0	1	12
46	13	1	0	2200	2	5	6	5	10	22	1	0	100	0.75	0.25	0	1	0	100	0	0	1	4	0	1	0	1	1	0	1	0	0	1	13
46	14	1	0	3300	2	5	6	5	10	22	0	0	100	0.75	0.25	0	1	0	100	-99	0	1	4	-99	1	1	1	1	0	0	0	0	1	14
46	15	1	0	1900	2	5	6	5	10	22	1	0	100	0.75	0.25	0	1	0	100	0	1	1	4	0	1	0	1	1	0	1	0	0	1	15
46	16	1	0	3300	2	5	6	5	10	22	0	0	100	0.75	0.25	0	0	1	100	-99	0	2	3	-99	2	1	0	1	1	1	0	0	1	16
46	17	1	100	3500	2	5	6	5	10	22	1	0	100	0.75	0.25	0	1	0	100	1	0	1	4	1	1	0	1	1	0	1	0	0	1	17
46	18	1	0	2700	2	5	6	5	10	22	0	0	100	0.75	0.25	0	0	1	100	-99	0	2	3	-99	2	1	0	1	1	1	0	0	1	18
46	19	1	0	3500	2	5	6	5	10	22	0	0	100	0.75	0.25	0	0	1	100	-99	0	2	3	-99	2	1	0	1	1	1	0	0	1	19
46	20	1	0	2800	2	5	6	5	10	22	1	0	100	0.75	0.25	0	0	1	100	0	1	2	3	0	2	0	0	1	1	1	0	0	1	20
46	21	1	100	2900	2	5	6	5	10	22	1	0	100	0.75	0.25	0	1	0	100	0	0	1	4	1	1	0	1	1	0	1	0	0	1	21
46	22	1	0	3400	2	5	6	5	10	22	0	0	100	0.75	0.25	0	1	0	100	-99	1	1	4	-99	1	1	1	1	0	0	0	0	1	22
47	1	1	0	3600	2	5	6	5	10	22	0	0	100	0.75	0.25	0	1	0	100	-99	1	3	2	-99	1	1	1	1	0	0	0	0	1	1
47	2	1	100	2400	2	5	6	5	10	22	1	0	100	0.75	0.25	0	0	1	100	1	0	5	0	1	2	0	0	1	1	1	0	0	1	2
47	3	1	0	3100	2	5	6	5	10	22	0	0	100	0.75	0.25	0	1	0	100	-99	0	3	2	-99	1	1	1	1	0	0	0	0	1	3
47	4	1	100	3000	2	5	6	5	10	22	1	0	100	0.75	0.25	0	0	1	100	1	0	5	0	1	2	0	0	1	1	1	0	0	1	4
47	5	1	100	3200	2	5	6	5	10	22	1	0	100	0.75	0.25	0	0	1	100	1	0	5	0	1	2	0	0	1	1	1	0	0	1	5
47	6	1	100	2500	2	5	6	5	10	22	1	0	100	0.75	0.25	0	0	1	100	1	0	5	0	1	2	0	0	1	1	1	0	0	1	6
47	7	1	0	2700	2	5	6	5	10	22	0	0	100	0.75	0.25	0	0	1	100	-99	1	5	0	-99	2	1	0	1	1	1	0	0	1	7
47	8	1	0	2900	2	5	6	5	10	22	0	0	100	0.75	0.25	0	0	1	100	-99	0	5	0	-99	2	1	0	1	1	1	0	0	1	8
47	9	1	0	3500	2	5	6	5	10	22	0	0	100	0.75	0.25	0	0	1	100	-99	1	5	0	-99	2	1	0	1	1	1	0	0	1	9
47	10	1	0	3000	2	5	6	5	10	22	0	0	100	0.75	0.25	0	1	0	100	-99	0	3	2	-99	1	1	1	1	0	0	0	0	1	10
47	11	1	0	3700	2	5	6	5	10	22	0	0	100	0.75	0.25	0	1	0	100	-99	0	3	2	-99	1	1	1	1	0	0	0	0	1	11
47	12	1	100	2900	2	5	6	5	10	22	1	0	100	0.75	0.25	0	1	0	100	1	1	3	2	1	1	0	1	1	0	1	0	0	1	12
47	13	1	0	2200	2	5	6	5	10	22	1	0	100	0.75	0.25	0	1	0	100	0	0	3	2	0	1	0	1	1	0	1	0	0	1	13
47	14	1	0	3300	2	5	6	5	10	22	0	0	100	0.75	0.25	0	1	0	100	-99	0	3	2	-99	1	1	1	1	0	0	0	0	1	14
47	15	1	0	1900	2	5	6	5	10	22	1	0	100	0.75	0.25	0	1	0	100	1	0	3	2	0	1	0	1	1	0	1	0	0	1	15
47	16	1	0	3300	2	5	6	5	10	22	0	0	100	0.75	0.25	0	0	1	100	-99	0	5	0	-99	2	1	0	1	1	1	0	0	1	16
47	17	1	0	3500	2	5	6	5	10	22	1	0	100	0.75	0.25	0	1	0	100	1	0	3	2	0	1	0	1	1	0	1	0	0	1	17
47	18	1	0	2700	2	5	6	5	10	22	0	0	100	0.75	0.25	0	0	1	100	-99	0	5	0	-99	2	1	0	1	1	1	0	0	1	18
47	19	1	0	3500	2	5	6	5	10	22	0	0	100	0.75	0.25	0	0	1	100	-99	1	5	0	-99	2	1	0	1	1	1	0	0	1	19
47	20	1	100	2900	2	5	6	5	10	22	1	0	100	0.75	0.25	0	0	1	100	1	0	5	0	1	2	0	0	1	1	1	0	0	1	20
47	21	1	0	2900	2	5	6	5	10	22	1	0	100	0.75	0.25	0	1	0	100	0	0	3	2	0	1	0	1	1	0	1	0	0	1	21
47	22	1	0	3400	2	5	6	5	10	22	0	0	100	0.75	0.25	0	1	0	100	-99	0	3	2	-99	1	1	1	1	0	0	0	0	1	22
48	1	1	0	3600	2	5	6	5	10	22	0	0	100	0.75	0.25	0	1	0	100	-99	0	3	2	-99	1	1	1	1	0	0	0	0	1	1
48	2	1	100	2500	2	5	6	5	10	22	1	0	100	0.75	0.25	0	0	1	100	1	0	5	0	1	2	0	0	1	1	1	0	0	1	2
48	3	1	0	3100	2	5	6	5	10	22	0	0	100	0.75	0.25	0	1	0	100	-99	1	3	2	-99	1	1	1	1	0	0	0	0	1	3
48	4	1	100	3100	2	5	6	5	10	22	1	0	100	0.75	0.25	0	0	1	100	1	0	5	0	1	2	0	0	1	1	1	0	0	1	4
48	5	1	0	3200	2	5	6	5	10	22	1	0	100	0.75	0.25	0	0	1	100	1	1	5	0	0	2	0	0	1	1	1	0	0	1	5
48	6	1	0	2500	2	5	6	5	10	22	1	0	100	0.75	0.25	0	0	1	100	1	1	5	0	0	2	0	0	1	1	1	0	0	1	6
48	7	1	0	2700	2	5	6	5	10	22	0	0	100	0.75	0.25	0	0	1	100	-99	0	5	0	-99	2	1	0	1	1	1	0	0	1	7
48	8	1	0	2900	2	5	6	5	10	22	0	0	100	0.75	0.25	0	0	1	100	-99	0	5	0	-99	2	1	0	1	1	1	0	0	1	8
48	9	1	0	3500	2	5	6	5	10	22	0	0	100	0.75	0.25	0	0	1	100	-99	1	5	0	-99	2	1	0	1	1	1	0	0	1	9
48	10	1	0	3000	2	5	6	5	10	22	0	0	100	0.75	0.25	0	1	0	100	-99	1	3	2	-99	1	1	1	1	0	0	0	0	1	10
48	11	1	0	3700	2	5	6	5	10	22	0	0	100	0.75	0.25	0	1	0	100	-99	0	3	2	-99	1	1	1	1	0	0	0	0	1	11
48	12	1	100	3000	2	5	6	5	10	22	1	0	100	0.75	0.25	0	1	0	100	1	1	3	2	1	1	0	1	1	0	1	0	0	1	12
48	13	1	100	2300	2	5	6	5	10	22	1	0	100	0.75	0.25	0	1	0	100	1	0	3	2	1	1	0	1	1	0	1	0	0	1	13
48	14	1	0	3300	2	5	6	5	10	22	0	0	100	0.75	0.25	0	1	0	100	-99	1	3	2	-99	1	1	1	1	0	0	0	0	1	14
48	15	1	100	2000	2	5	6	5	10	22	1	0	100	0.75	0.25	0	1	0	100	0	0	3	2	1	1	0	1	1	0	1	0	0	1	15
48	16	1	0	3300	2	5	6	5	10	22	0	0	100	0.75	0.25	0	0	1	100	-99	1	5	0	-99	2	1	0	1	1	1	0	0	1	16
48	17	1	100	3600	2	5	6	5	10	22	1	0	100	0.75	0.25	0	1	0	100	1	0	3	2	1	1	0	1	1	0	1	0	0	1	17
48	18	1	0	2700	2	5	6	5	10	22	0	0	100	0.75	0.25	0	0	1	100	-99	1	5	0	-99	2	1	0	1	1	1	0	0	1	18
48	19	1	0	3500	2	5	6	5	10	22	0	0	100	0.75	0.25	0	0	1	100	-99	1	5	0	-99	2	1	0	1	1	1	0	0	1	19
48	20	1	100	3000	2	5	6	5	10	22	1	0	100	0.75	0.25	0	0	1	100	1	1	5	0	1	2	0	0	1	1	1	0	0	1	20
48	21	1	0	2900	2	5	6	5	10	22	1	0	100	0.75	0.25	0	1	0	100	0	0	3	2	0	1	0	1	1	0	1	0	0	1	21
48	22	1	0	3400	2	5	6	5	10	22	0	0	100	0.75	0.25	0	1	0	100	-99	1	3	2	-99	1	1	1	1	0	0	0	0	1	22
49	1	1	0	3600	2	5	6	5	10	22	0	0	100	0.75	0.25	0	1	0	100	-99	0	4	1	-99	1	1	1	1	0	0	0	0	1	1
49	2	1	100	2600	2	5	6	5	10	22	1	0	100	0.75	0.25	0	0	1	100	1	1	5	0	1	2	0	0	1	1	1	0	0	1	2
49	3	1	0	3100	2	5	6	5	10	22	0	0	100	0.75	0.25	0	1	0	100	-99	1	4	1	-99	1	1	1	1	0	0	0	0	1	3
49	4	1	100	3200	2	5	6	5	10	22	1	0	100	0.75	0.25	0	0	1	100	1	0	5	0	1	2	0	0	1	1	1	0	0	1	4
49	5	1	0	3200	2	5	6	5	10	22	1	0	100	0.75	0.25	0	0	1	100	1	0	5	0	0	2	0	0	1	1	1	0	0	1	5
49	6	1	100	2600	2	5	6	5	10	22	1	0	100	0.75	0.25	0	0	1	100	1	0	5	0	1	2	0	0	1	1	1	0	0	1	6
49	7	1	0	2700	2	5	6	5	10	22	0	0	100	0.75	0.25	0	0	1	100	-99	0	5	0	-99	2	1	0	1	1	1	0	0	1	7
49	8	1	0	2900	2	5	6	5	10	22	0	0	100	0.75	0.25	0	0	1	100	-99	0	5	0	-99	2	1	0	1	1	1	0	0	1	8
49	9	1	0	3500	2	5	6	5	10	22	0	0	100	0.75	0.25	0	0	1	100	-99	1	5	0	-99	2	1	0	1	1	1	0	0	1	9
49	10	1	0	3000	2	5	6	5	10	22	0	0	100	0.75	0.25	0	1	0	100	-99	1	4	1	-99	1	1	1	1	0	0	0	0	1	10
49	11	1	0	3700	2	5	6	5	10	22	0	0	100	0.75	0.25	0	1	0	100	-99	0	4	1	-99	1	1	1	1	0	0	0	0	1	11
49	12	1	100	3100	2	5	6	5	10	22	1	0	100	0.75	0.25	0	1	0	100	1	1	4	1	1	1	0	1	1	0	1	0	0	1	12
49	13	1	100	2400	2	5	6	5	10	22	1	0	100	0.75	0.25	0	1	0	100	1	0	4	1	1	1	0	1	1	0	1	0	0	1	13
49	14	1	0	3300	2	5	6	5	10	22	0	0	100	0.75	0.25	0	1	0	100	-99	1	4	1	-99	1	1	1	1	0	0	0	0	1	14
49	15	1	0	2000	2	5	6	5	10	22	1	0	100	0.75	0.25	0	1	0	100	0	0	4	1	0	1	0	1	1	0	1	0	0	1	15
49	16	1	0	3300	2	5	6	5	10	22	0	0	100	0.75	0.25	0	0	1	100	-99	0	5	0	-99	2	1	0	1	1	1	0	0	1	16
49	17	1	0	3600	2	5	6	5	10	22	1	0	100	0.75	0.25	0	1	0	100	1	0	4	1	0	1	0	1	1	0	1	0	0	1	17
49	18	1	0	2700	2	5	6	5	10	22	0	0	100	0.75	0.25	0	0	1	100	-99	1	5	0	-99	2	1	0	1	1	1	0	0	1	18
49	19	1	0	3500	2	5	6	5	10	22	0	0	100	0.75	0.25	0	0	1	100	-99	0	5	0	-99	2	1	0	1	1	1	0	0	1	19
49	20	1	100	3100	2	5	6	5	10	22	1	0	100	0.75	0.25	0	0	1	100	1	0	5	0	1	2	0	0	1	1	1	0	0	1	20
49	21	1	100	3000	2	5	6	5	10	22	1	0	100	0.75	0.25	0	1	0	100	1	0	4	1	1	1	0	1	1	0	1	0	0	1	21
49	22	1	0	3400	2	5	6	5	10	22	0	0	100	0.75	0.25	0	1	0	100	-99	1	4	1	-99	1	1	1	1	0	0	0	0	1	22
50	1	1	400	4000	2	5	6	5	10	22	0	0	100	0.75	0.25	0	1	0	100	0	0	4	1	-99	1	1	1	1	0	0	0	0	1	1
50	2	1	0	2600	2	5	6	5	10	22	1	0	100	0.75	0.25	0	0	1	100	1	0	4	1	0	2	0	0	1	1	1	0	0	1	2
50	3	1	500	3600	2	5	6	5	10	22	0	0	100	0.75	0.25	0	1	0	100	0	0	4	1	-99	1	1	1	1	0	0	0	0	1	3
50	4	1	100	3300	2	5	6	5	10	22	1	0	100	0.75	0.25	0	0	1	100	1	0	4	1	1	2	0	0	1	1	1	0	0	1	4
50	5	1	100	3300	2	5	6	5	10	22	1	0	100	0.75	0.25	0	0	1	100	0	0	4	1	1	2	0	0	1	1	1	0	0	1	5
50	6	1	100	2700	2	5	6	5	10	22	1	0	100	0.75	0.25	0	0	1	100	1	0	4	1	1	2	0	0	1	1	1	0	0	1	6
50	7	1	300	3000	2	5	6	5	10	22	0	0	100	0.75	0.25	0	0	1	100	1	1	4	1	-99	2	1	0	1	1	1	0	0	1	7
50	8	1	300	3200	2	5	6	5	10	22	0	0	100	0.75	0.25	0	0	1	100	1	0	4	1	-99	2	1	0	1	1	1	0	0	1	8
50	9	1	500	4000	2	5	6	5	10	22	0	0	100	0.75	0.25	0	0	1	100	1	1	4	1	-99	2	1	0	1	1	1	0	0	1	9
50	10	1	300	3300	2	5	6	5	10	22	0	0	100	0.75	0.25	0	1	0	100	0	0	4	1	-99	1	1	1	1	0	0	0	0	1	10
50	11	1	300	4000	2	5	6	5	10	22	0	0	100	0.75	0.25	0	1	0	100	0	1	4	1	-99	1	1	1	1	0	0	0	0	1	11
50	12	1	100	3200	2	5	6	5	10	22	1	0	100	0.75	0.25	0	1	0	100	1	1	4	1	1	1	0	1	1	0	1	0	0	1	12
50	13	1	100	2500	2	5	6	5	10	22	1	0	100	0.75	0.25	0	1	0	100	1	0	4	1	1	1	0	1	1	0	1	0	0	1	13
50	14	1	400	3700	2	5	6	5	10	22	0	0	100	0.75	0.25	0	1	0	100	0	0	4	1	-99	1	1	1	1	0	0	0	0	1	14
50	15	1	100	2100	2	5	6	5	10	22	1	0	100	0.75	0.25	0	1	0	100	0	1	4	1	1	1	0	1	1	0	1	0	0	1	15
50	16	1	400	3700	2	5	6	5	10	22	0	0	100	0.75	0.25	0	0	1	100	1	0	4	1	-99	2	1	0	1	1	1	0	0	1	16
50	17	1	100	3700	2	5	6	5	10	22	1	0	100	0.75	0.25	0	1	0	100	1	0	4	1	1	1	0	1	1	0	1	0	0	1	17
50	18	1	500	3200	2	5	6	5	10	22	0	0	100	0.75	0.25	0	0	1	100	1	0	4	1	-99	2	1	0	1	1	1	0	0	1	18
50	19	1	400	3900	2	5	6	5	10	22	0	0	100	0.75	0.25	0	0	1	100	1	0	4	1	-99	2	1	0	1	1	1	0	0	1	19
50	20	1	100	3200	2	5	6	5	10	22	1	0	100	0.75	0.25	0	0	1	100	1	0	4	1	1	2	0	0	1	1	1	0	0	1	20
50	21	1	0	3000	2	5	6	5	10	22	1	0	100	0.75	0.25	0	1	0	100	1	0	4	1	0	1	0	1	1	0	1	0	0	1	21
50	22	1	300	3700	2	5	6	5	10	22	0	0	100	0.75	0.25	0	1	0	100	0	0	4	1	-99	1	1	1	1	0	0	0	0	1	22
51	1	1	0	4000	2	5	6	5	10	22	0	0	100	0.75	0.25	0	1	1	100	-99	1	3	2	-99	1	1	0	0	0	0	0	0	1	1
51	2	1	100	2700	2	5	6	5	10	22	1	0	100	0.75	0.25	0	0	0	100	0	1	3	2	1	2	0	1	1	0	1	0	0	1	2
51	3	1	0	3600	2	5	6	5	10	22	0	0	100	0.75	0.25	0	1	1	100	-99	1	3	2	-99	1	1	0	0	0	0	0	0	1	3
51	4	1	100	3400	2	5	6	5	10	22	1	0	100	0.75	0.25	0	0	0	100	1	1	3	2	1	2	0	1	1	0	1	0	0	1	4
51	5	1	100	3400	2	5	6	5	10	22	1	0	100	0.75	0.25	0	0	0	100	1	1	3	2	1	2	0	1	1	0	1	0	0	1	5
51	6	1	0	2700	2	5	6	5	10	22	1	0	100	0.75	0.25	0	0	0	100	1	1	3	2	0	2	0	1	1	0	1	0	0	1	6
51	7	1	0	3000	2	5	6	5	10	22	0	0	100	0.75	0.25	0	0	0	100	-99	1	3	2	-99	2	1	1	1	0	0	0	0	1	7
51	8	1	0	3200	2	5	6	5	10	22	0	0	100	0.75	0.25	0	0	0	100	-99	1	3	2	-99	2	1	1	1	0	0	0	0	1	8
51	9	1	0	4000	2	5	6	5	10	22	0	0	100	0.75	0.25	0	0	0	100	-99	0	3	2	-99	2	1	1	1	0	0	0	0	1	9
51	10	1	0	3300	2	5	6	5	10	22	0	0	100	0.75	0.25	0	1	1	100	-99	0	3	2	-99	1	1	0	0	0	0	0	0	1	10
51	11	1	0	4000	2	5	6	5	10	22	0	0	100	0.75	0.25	0	1	1	100	-99	1	3	2	-99	1	1	0	0	0	0	0	0	1	11
51	12	1	100	3300	2	5	6	5	10	22	1	0	100	0.75	0.25	0	1	1	100	1	1	3	2	1	1	0	0	0	0	0	0	0	1	12
51	13	1	0	2500	2	5	6	5	10	22	1	0	100	0.75	0.25	0	1	1	100	0	0	3	2	0	1	0	0	0	0	0	0	0	1	13
51	14	1	0	3700	2	5	6	5	10	22	0	0	100	0.75	0.25	0	1	1	100	-99	0	3	2	-99	1	1	0	0	0	0	0	0	1	14
51	15	1	0	2100	2	5	6	5	10	22	1	0	100	0.75	0.25	0	1	1	100	1	1	3	2	0	1	0	0	0	0	0	0	0	1	15
51	16	1	0	3700	2	5	6	5	10	22	0	0	100	0.75	0.25	0	0	0	100	-99	0	3	2	-99	2	1	1	1	0	0	0	0	1	16
51	17	1	0	3700	2	5	6	5	10	22	1	0	100	0.75	0.25	0	1	1	100	0	0	3	2	0	1	0	0	0	0	0	0	0	1	17
51	18	1	0	3200	2	5	6	5	10	22	0	0	100	0.75	0.25	0	0	0	100	-99	1	3	2	-99	2	1	1	1	0	0	0	0	1	18
51	19	1	0	3900	2	5	6	5	10	22	0	0	100	0.75	0.25	0	0	0	100	-99	1	3	2	-99	2	1	1	1	0	0	0	0	1	19
51	20	1	100	3300	2	5	6	5	10	22	1	0	100	0.75	0.25	0	0	0	100	0	0	3	2	1	2	0	1	1	0	1	0	0	1	20
51	21	1	0	3000	2	5	6	5	10	22	1	0	100	0.75	0.25	0	1	1	100	1	0	3	2	0	1	0	0	0	0	0	0	0	1	21
51	22	1	0	3700	2	5	6	5	10	22	0	0	100	0.75	0.25	0	1	1	100	-99	0	3	2	-99	1	1	0	0	0	0	0	0	1	22
52	1	1	0	4000	2	5	6	5	10	22	0	0	100	0.75	0.25	0	1	1	100	-99	1	3	2	-99	1	1	0	0	0	0	0	0	1	1
52	2	1	0	2700	2	5	6	5	10	22	1	0	100	0.75	0.25	0	0	0	100	0	1	3	2	0	2	0	1	1	0	1	0	0	1	2
52	3	1	0	3600	2	5	6	5	10	22	0	0	100	0.75	0.25	0	1	1	100	-99	0	3	2	-99	1	1	0	0	0	0	0	0	1	3
52	4	1	0	3400	2	5	6	5	10	22	1	0	100	0.75	0.25	0	0	0	100	1	1	3	2	0	2	0	1	1	0	1	0	0	1	4
52	5	1	100	3500	2	5	6	5	10	22	1	0	100	0.75	0.25	0	0	0	100	1	1	3	2	1	2	0	1	1	0	1	0	0	1	5
52	6	1	100	2800	2	5	6	5	10	22	1	0	100	0.75	0.25	0	0	0	100	1	0	3	2	1	2	0	1	1	0	1	0	0	1	6
52	7	1	0	3000	2	5	6	5	10	22	0	0	100	0.75	0.25	0	0	0	100	-99	0	3	2	-99	2	1	1	1	0	0	0	0	1	7
52	8	1	0	3200	2	5	6	5	10	22	0	0	100	0.75	0.25	0	0	0	100	-99	1	3	2	-99	2	1	1	1	0	0	0	0	1	8
52	9	1	0	4000	2	5	6	5	10	22	0	0	100	0.75	0.25	0	0	0	100	-99	0	3	2	-99	2	1	1	1	0	0	0	0	1	9
52	10	1	0	3300	2	5	6	5	10	22	0	0	100	0.75	0.25	0	1	1	100	-99	1	3	2	-99	1	1	0	0	0	0	0	0	1	10
52	11	1	0	4000	2	5	6	5	10	22	0	0	100	0.75	0.25	0	1	1	100	-99	1	3	2	-99	1	1	0	0	0	0	0	0	1	11
52	12	1	0	3300	2	5	6	5	10	22	1	0	100	0.75	0.25	0	1	1	100	1	1	3	2	0	1	0	0	0	0	0	0	0	1	12
52	13	1	0	2500	2	5	6	5	10	22	1	0	100	0.75	0.25	0	1	1	100	1	0	3	2	0	1	0	0	0	0	0	0	0	1	13
52	14	1	0	3700	2	5	6	5	10	22	0	0	100	0.75	0.25	0	1	1	100	-99	1	3	2	-99	1	1	0	0	0	0	0	0	1	14
52	15	1	100	2200	2	5	6	5	10	22	1	0	100	0.75	0.25	0	1	1	100	0	1	3	2	1	1	0	0	0	0	0	0	0	1	15
52	16	1	0	3700	2	5	6	5	10	22	0	0	100	0.75	0.25	0	0	0	100	-99	0	3	2	-99	2	1	1	1	0	0	0	0	1	16
52	17	1	0	3700	2	5	6	5	10	22	1	0	100	0.75	0.25	0	1	1	100	1	1	3	2	0	1	0	0	0	0	0	0	0	1	17
52	18	1	0	3200	2	5	6	5	10	22	0	0	100	0.75	0.25	0	0	0	100	-99	1	3	2	-99	2	1	1	1	0	0	0	0	1	18
52	19	1	0	3900	2	5	6	5	10	22	0	0	100	0.75	0.25	0	0	0	100	-99	1	3	2	-99	2	1	1	1	0	0	0	0	1	19
52	20	1	0	3300	2	5	6	5	10	22	1	0	100	0.75	0.25	0	0	0	100	0	0	3	2	0	2	0	1	1	0	1	0	0	1	20
52	21	1	0	3000	2	5	6	5	10	22	1	0	100	0.75	0.25	0	1	1	100	0	0	3	2	0	1	0	0	0	0	0	0	0	1	21
52	22	1	0	3700	2	5	6	5	10	22	0	0	100	0.75	0.25	0	1	1	100	-99	0	3	2	-99	1	1	0	0	0	0	0	0	1	22
53	1	1	0	4000	2	5	6	5	10	22	0	0	100	0.75	0.25	0	1	1	100	-99	1	1	4	-99	1	1	0	0	0	0	0	0	1	1
53	2	1	0	2700	2	5	6	5	10	22	1	0	100	0.75	0.25	0	0	0	100	0	0	4	1	0	2	0	1	1	0	1	0	0	1	2
53	3	1	0	3600	2	5	6	5	10	22	0	0	100	0.75	0.25	0	1	1	100	-99	1	1	4	-99	1	1	0	0	0	0	0	0	1	3
53	4	1	100	3500	2	5	6	5	10	22	1	0	100	0.75	0.25	0	0	0	100	1	1	4	1	1	2	0	1	1	0	1	0	0	1	4
53	5	1	100	3600	2	5	6	5	10	22	1	0	100	0.75	0.25	0	0	0	100	1	1	4	1	1	2	0	1	1	0	1	0	0	1	5
53	6	1	100	2900	2	5	6	5	10	22	1	0	100	0.75	0.25	0	0	0	100	1	1	4	1	1	2	0	1	1	0	1	0	0	1	6
53	7	1	0	3000	2	5	6	5	10	22	0	0	100	0.75	0.25	0	0	0	100	-99	1	4	1	-99	2	1	1	1	0	0	0	0	1	7
53	8	1	0	3200	2	5	6	5	10	22	0	0	100	0.75	0.25	0	0	0	100	-99	1	4	1	-99	2	1	1	1	0	0	0	0	1	8
53	9	1	0	4000	2	5	6	5	10	22	0	0	100	0.75	0.25	0	0	0	100	-99	1	4	1	-99	2	1	1	1	0	0	0	0	1	9
53	10	1	0	3300	2	5	6	5	10	22	0	0	100	0.75	0.25	0	1	1	100	-99	0	1	4	-99	1	1	0	0	0	0	0	0	1	10
53	11	1	0	4000	2	5	6	5	10	22	0	0	100	0.75	0.25	0	1	1	100	-99	0	1	4	-99	1	1	0	0	0	0	0	0	1	11
53	12	1	0	3300	2	5	6	5	10	22	1	0	100	0.75	0.25	0	1	1	100	1	1	1	4	0	1	0	0	0	0	0	0	0	1	12
53	13	1	0	2500	2	5	6	5	10	22	1	0	100	0.75	0.25	0	1	1	100	0	1	1	4	0	1	0	0	0	0	0	0	0	1	13
53	14	1	0	3700	2	5	6	5	10	22	0	0	100	0.75	0.25	0	1	1	100	-99	0	1	4	-99	1	1	0	0	0	0	0	0	1	14
53	15	1	100	2300	2	5	6	5	10	22	1	0	100	0.75	0.25	0	1	1	100	0	1	1	4	1	1	0	0	0	0	0	0	0	1	15
53	16	1	0	3700	2	5	6	5	10	22	0	0	100	0.75	0.25	0	0	0	100	-99	1	4	1	-99	2	1	1	1	0	0	0	0	1	16
53	17	1	100	3800	2	5	6	5	10	22	1	0	100	0.75	0.25	0	1	1	100	0	0	1	4	1	1	0	0	0	0	0	0	0	1	17
53	18	1	0	3200	2	5	6	5	10	22	0	0	100	0.75	0.25	0	0	0	100	-99	0	4	1	-99	2	1	1	1	0	0	0	0	1	18
53	19	1	0	3900	2	5	6	5	10	22	0	0	100	0.75	0.25	0	0	0	100	-99	1	4	1	-99	2	1	1	1	0	0	0	0	1	19
53	20	1	100	3400	2	5	6	5	10	22	1	0	100	0.75	0.25	0	0	0	100	1	0	4	1	1	2	0	1	1	0	1	0	0	1	20
53	21	1	100	3100	2	5	6	5	10	22	1	0	100	0.75	0.25	0	1	1	100	0	0	1	4	1	1	0	0	0	0	0	0	0	1	21
53	22	1	0	3700	2	5	6	5	10	22	0	0	100	0.75	0.25	0	1	1	100	-99	1	1	4	-99	1	1	0	0	0	0	0	0	1	22
54	1	1	0	4000	2	5	6	5	10	22	0	0	100	0.75	0.25	0	1	1	100	-99	0	1	4	-99	1	1	0	0	0	0	0	0	1	1
54	2	1	100	2800	2	5	6	5	10	22	1	0	100	0.75	0.25	0	0	0	100	1	0	5	0	1	2	0	1	1	0	1	0	0	1	2
54	3	1	0	3600	2	5	6	5	10	22	0	0	100	0.75	0.25	0	1	1	100	-99	1	1	4	-99	1	1	0	0	0	0	0	0	1	3
54	4	1	100	3600	2	5	6	5	10	22	1	0	100	0.75	0.25	0	0	0	100	1	0	5	0	1	2	0	1	1	0	1	0	0	1	4
54	5	1	100	3700	2	5	6	5	10	22	1	0	100	0.75	0.25	0	0	0	100	1	0	5	0	1	2	0	1	1	0	1	0	0	1	5
54	6	1	0	2900	2	5	6	5	10	22	1	0	100	0.75	0.25	0	0	0	100	1	1	5	0	0	2	0	1	1	0	1	0	0	1	6
54	7	1	0	3000	2	5	6	5	10	22	0	0	100	0.75	0.25	0	0	0	100	-99	1	5	0	-99	2	1	1	1	0	0	0	0	1	7
54	8	1	0	3200	2	5	6	5	10	22	0	0	100	0.75	0.25	0	0	0	100	-99	1	5	0	-99	2	1	1	1	0	0	0	0	1	8
54	9	1	0	4000	2	5	6	5	10	22	0	0	100	0.75	0.25	0	0	0	100	-99	1	5	0	-99	2	1	1	1	0	0	0	0	1	9
54	10	1	0	3300	2	5	6	5	10	22	0	0	100	0.75	0.25	0	1	1	100	-99	0	1	4	-99	1	1	0	0	0	0	0	0	1	10
54	11	1	0	4000	2	5	6	5	10	22	0	0	100	0.75	0.25	0	1	1	100	-99	0	1	4	-99	1	1	0	0	0	0	0	0	1	11
54	12	1	0	3300	2	5	6	5	10	22	1	0	100	0.75	0.25	0	1	1	100	0	1	1	4	0	1	0	0	0	0	0	0	0	1	12
54	13	1	0	2500	2	5	6	5	10	22	1	0	100	0.75	0.25	0	1	1	100	1	1	1	4	0	1	0	0	0	0	0	0	0	1	13
54	14	1	0	3700	2	5	6	5	10	22	0	0	100	0.75	0.25	0	1	1	100	-99	0	1	4	-99	1	1	0	0	0	0	0	0	1	14
54	15	1	100	2400	2	5	6	5	10	22	1	0	100	0.75	0.25	0	1	1	100	0	1	1	4	1	1	0	0	0	0	0	0	0	1	15
54	16	1	0	3700	2	5	6	5	10	22	0	0	100	0.75	0.25	0	0	0	100	-99	0	5	0	-99	2	1	1	1	0	0	0	0	1	16
54	17	1	100	3900	2	5	6	5	10	22	1	0	100	0.75	0.25	0	1	1	100	0	1	1	4	1	1	0	0	0	0	0	0	0	1	17
54	18	1	0	3200	2	5	6	5	10	22	0	0	100	0.75	0.25	0	0	0	100	-99	1	5	0	-99	2	1	1	1	0	0	0	0	1	18
54	19	1	0	3900	2	5	6	5	10	22	0	0	100	0.75	0.25	0	0	0	100	-99	1	5	0	-99	2	1	1	1	0	0	0	0	1	19
54	20	1	100	3500	2	5	6	5	10	22	1	0	100	0.75	0.25	0	0	0	100	1	1	5	0	1	2	0	1	1	0	1	0	0	1	20
54	21	1	100	3200	2	5	6	5	10	22	1	0	100	0.75	0.25	0	1	1	100	0	0	1	4	1	1	0	0	0	0	0	0	0	1	21
54	22	1	0	3700	2	5	6	5	10	22	0	0	100	0.75	0.25	0	1	1	100	-99	0	1	4	-99	1	1	0	0	0	0	0	0	1	22
55	1	1	400	4400	2	5	6	5	10	22	0	0	100	0.75	0.25	0	1	1	100	0	0	1	4	-99	1	1	0	0	0	0	0	0	1	1
55	2	1	100	2900	2	5	6	5	10	22	1	0	100	0.75	0.25	0	0	0	100	1	1	5	0	1	2	0	1	1	0	1	0	0	1	2
55	3	1	300	3900	2	5	6	5	10	22	0	0	100	0.75	0.25	0	1	1	100	0	1	1	4	-99	1	1	0	0	0	0	0	0	1	3
55	4	1	0	3600	2	5	6	5	10	22	1	0	100	0.75	0.25	0	0	0	100	1	1	5	0	0	2	0	1	1	0	1	0	0	1	4
55	5	1	0	3700	2	5	6	5	10	22	1	0	100	0.75	0.25	0	0	0	100	1	0	5	0	0	2	0	1	1	0	1	0	0	1	5
55	6	1	100	3000	2	5	6	5	10	22	1	0	100	0.75	0.25	0	0	0	100	1	0	5	0	1	2	0	1	1	0	1	0	0	1	6
55	7	1	400	3400	2	5	6	5	10	22	0	0	100	0.75	0.25	0	0	0	100	0	1	5	0	-99	2	1	1	1	0	0	0	0	1	7
55	8	1	400	3600	2	5	6	5	10	22	0	0	100	0.75	0.25	0	0	0	100	0	1	5	0	-99	2	1	1	1	0	0	0	0	1	8
55	9	1	400	4400	2	5	6	5	10	22	0	0	100	0.75	0.25	0	0	0	100	0	0	5	0	-99	2	1	1	1	0	0	0	0	1	9
55	10	1	300	3600	2	5	6	5	10	22	0	0	100	0.75	0.25	0	1	1	100	0	1	1	4	-99	1	1	0	0	0	0	0	0	1	10
55	11	1	200	4200	2	5	6	5	10	22	0	0	100	0.75	0.25	0	1	1	100	0	0	1	4	-99	1	1	0	0	0	0	0	0	1	11
55	12	1	0	3300	2	5	6	5	10	22	1	0	100	0.75	0.25	0	1	1	100	0	1	1	4	0	1	0	0	0	0	0	0	0	1	12
55	13	1	100	2600	2	5	6	5	10	22	1	0	100	0.75	0.25	0	1	1	100	1	1	1	4	1	1	0	0	0	0	0	0	0	1	13
55	14	1	500	4200	2	5	6	5	10	22	0	0	100	0.75	0.25	0	1	1	100	0	1	1	4	-99	1	1	0	0	0	0	0	0	1	14
55	15	1	100	2500	2	5	6	5	10	22	1	0	100	0.75	0.25	0	1	1	100	0	0	1	4	1	1	0	0	0	0	0	0	0	1	15
55	16	1	500	4200	2	5	6	5	10	22	0	0	100	0.75	0.25	0	0	0	100	0	1	5	0	-99	2	1	1	1	0	0	0	0	1	16
55	17	1	100	4000	2	5	6	5	10	22	1	0	100	0.75	0.25	0	1	1	100	0	1	1	4	1	1	0	0	0	0	0	0	0	1	17
55	18	1	300	3500	2	5	6	5	10	22	0	0	100	0.75	0.25	0	0	0	100	0	1	5	0	-99	2	1	1	1	0	0	0	0	1	18
55	19	1	400	4300	2	5	6	5	10	22	0	0	100	0.75	0.25	0	0	0	100	0	1	5	0	-99	2	1	1	1	0	0	0	0	1	19
55	20	1	100	3600	2	5	6	5	10	22	1	0	100	0.75	0.25	0	0	0	100	1	0	5	0	1	2	0	1	1	0	1	0	0	1	20
55	21	1	100	3300	2	5	6	5	10	22	1	0	100	0.75	0.25	0	1	1	100	0	0	1	4	1	1	0	0	0	0	0	0	0	1	21
55	22	1	500	4200	2	5	6	5	10	22	0	0	100	0.75	0.25	0	1	1	100	0	1	1	4	-99	1	1	0	0	0	0	0	0	1	22
56	1	1	0	4400	2	5	6	5	10	22	0	0	100	0.75	0.25	0	1	0	100	-99	0	2	3	-99	1	1	1	0	1	1	0	0	1	1
56	2	1	0	2900	2	5	6	5	10	22	1	0	100	0.75	0.25	0	0	1	100	0	1	1	4	0	2	0	0	1	1	1	0	0	1	2
56	3	1	0	3900	2	5	6	5	10	22	0	0	100	0.75	0.25	0	1	0	100	-99	0	2	3	-99	1	1	1	0	1	1	0	0	1	3
56	4	1	100	3700	2	5	6	5	10	22	1	0	100	0.75	0.25	0	0	1	100	0	1	1	4	1	2	0	0	1	1	1	0	0	1	4
56	5	1	0	3700	2	5	6	5	10	22	1	0	100	0.75	0.25	0	0	1	100	0	0	1	4	0	2	0	0	1	1	1	0	0	1	5
56	6	1	0	3000	2	5	6	5	10	22	1	0	100	0.75	0.25	0	0	1	100	1	1	1	4	0	2	0	0	1	1	1	0	0	1	6
56	7	1	0	3400	2	5	6	5	10	22	0	0	100	0.75	0.25	0	0	1	100	-99	0	1	4	-99	2	1	0	1	1	1	0	0	1	7
56	8	1	0	3600	2	5	6	5	10	22	0	0	100	0.75	0.25	0	0	1	100	-99	0	1	4	-99	2	1	0	1	1	1	0	0	1	8
56	9	1	0	4400	2	5	6	5	10	22	0	0	100	0.75	0.25	0	0	1	100	-99	1	1	4	-99	2	1	0	1	1	1	0	0	1	9
56	10	1	0	3600	2	5	6	5	10	22	0	0	100	0.75	0.25	0	1	0	100	-99	1	2	3	-99	1	1	1	0	1	1	0	0	1	10
56	11	1	0	4200	2	5	6	5	10	22	0	0	100	0.75	0.25	0	1	0	100	-99	0	2	3	-99	1	1	1	0	1	1	0	0	1	11
56	12	1	100	3400	2	5	6	5	10	22	1	0	100	0.75	0.25	0	1	0	100	0	1	2	3	1	1	0	1	0	1	0	0	0	1	12
56	13	1	100	2700	2	5	6	5	10	22	1	0	100	0.75	0.25	0	1	0	100	0	1	2	3	1	1	0	1	0	1	0	0	0	1	13
56	14	1	0	4200	2	5	6	5	10	22	0	0	100	0.75	0.25	0	1	0	100	-99	0	2	3	-99	1	1	1	0	1	1	0	0	1	14
56	15	1	0	2500	2	5	6	5	10	22	1	0	100	0.75	0.25	0	1	0	100	1	0	2	3	0	1	0	1	0	1	0	0	0	1	15
56	16	1	0	4200	2	5	6	5	10	22	0	0	100	0.75	0.25	0	0	1	100	-99	1	1	4	-99	2	1	0	1	1	1	0	0	1	16
56	17	1	0	4000	2	5	6	5	10	22	1	0	100	0.75	0.25	0	1	0	100	1	0	2	3	0	1	0	1	0	1	0	0	0	1	17
56	18	1	0	3500	2	5	6	5	10	22	0	0	100	0.75	0.25	0	0	1	100	-99	1	1	4	-99	2	1	0	1	1	1	0	0	1	18
56	19	1	0	4300	2	5	6	5	10	22	0	0	100	0.75	0.25	0	0	1	100	-99	0	1	4	-99	2	1	0	1	1	1	0	0	1	19
56	20	1	0	3600	2	5	6	5	10	22	1	0	100	0.75	0.25	0	0	1	100	0	1	1	4	0	2	0	0	1	1	1	0	0	1	20
56	21	1	0	3300	2	5	6	5	10	22	1	0	100	0.75	0.25	0	1	0	100	0	1	2	3	0	1	0	1	0	1	0	0	0	1	21
56	22	1	0	4200	2	5	6	5	10	22	0	0	100	0.75	0.25	0	1	0	100	-99	1	2	3	-99	1	1	1	0	1	1	0	0	1	22
57	1	1	0	4400	2	5	6	5	10	22	0	0	100	0.75	0.25	0	1	0	100	-99	1	0	5	-99	1	1	1	0	1	1	0	0	1	1
57	2	1	100	3000	2	5	6	5	10	22	1	0	100	0.75	0.25	0	0	1	100	0	1	3	2	1	2	0	0	1	1	1	0	0	1	2
57	3	1	0	3900	2	5	6	5	10	22	0	0	100	0.75	0.25	0	1	0	100	-99	0	0	5	-99	1	1	1	0	1	1	0	0	1	3
57	4	1	0	3700	2	5	6	5	10	22	1	0	100	0.75	0.25	0	0	1	100	0	1	3	2	0	2	0	0	1	1	1	0	0	1	4
57	5	1	0	3700	2	5	6	5	10	22	1	0	100	0.75	0.25	0	0	1	100	1	0	3	2	0	2	0	0	1	1	1	0	0	1	5
57	6	1	100	3100	2	5	6	5	10	22	1	0	100	0.75	0.25	0	0	1	100	1	1	3	2	1	2	0	0	1	1	1	0	0	1	6
57	7	1	0	3400	2	5	6	5	10	22	0	0	100	0.75	0.25	0	0	1	100	-99	0	3	2	-99	2	1	0	1	1	1	0	0	1	7
57	8	1	0	3600	2	5	6	5	10	22	0	0	100	0.75	0.25	0	0	1	100	-99	1	3	2	-99	2	1	0	1	1	1	0	0	1	8
57	9	1	0	4400	2	5	6	5	10	22	0	0	100	0.75	0.25	0	0	1	100	-99	1	3	2	-99	2	1	0	1	1	1	0	0	1	9
57	10	1	0	3600	2	5	6	5	10	22	0	0	100	0.75	0.25	0	1	0	100	-99	1	0	5	-99	1	1	1	0	1	1	0	0	1	10
57	11	1	0	4200	2	5	6	5	10	22	0	0	100	0.75	0.25	0	1	0	100	-99	0	0	5	-99	1	1	1	0	1	1	0	0	1	11
57	12	1	0	3400	2	5	6	5	10	22	1	0	100	0.75	0.25	0	1	0	100	0	0	0	5	0	1	0	1	0	1	0	0	0	1	12
57	13	1	100	2800	2	5	6	5	10	22	1	0	100	0.75	0.25	0	1	0	100	0	0	0	5	1	1	0	1	0	1	0	0	0	1	13
57	14	1	0	4200	2	5	6	5	10	22	0	0	100	0.75	0.25	0	1	0	100	-99	0	0	5	-99	1	1	1	0	1	1	0	0	1	14
57	15	1	0	2500	2	5	6	5	10	22	1	0	100	0.75	0.25	0	1	0	100	0	0	0	5	0	1	0	1	0	1	0	0	0	1	15
57	16	1	0	4200	2	5	6	5	10	22	0	0	100	0.75	0.25	0	0	1	100	-99	1	3	2	-99	2	1	0	1	1	1	0	0	1	16
57	17	1	100	4100	2	5	6	5	10	22	1	0	100	0.75	0.25	0	1	0	100	0	1	0	5	1	1	0	1	0	1	0	0	0	1	17
57	18	1	0	3500	2	5	6	5	10	22	0	0	100	0.75	0.25	0	0	1	100	-99	0	3	2	-99	2	1	0	1	1	1	0	0	1	18
57	19	1	0	4300	2	5	6	5	10	22	0	0	100	0.75	0.25	0	0	1	100	-99	1	3	2	-99	2	1	0	1	1	1	0	0	1	19
57	20	1	100	3700	2	5	6	5	10	22	1	0	100	0.75	0.25	0	0	1	100	1	0	3	2	1	2	0	0	1	1	1	0	0	1	20
57	21	1	100	3400	2	5	6	5	10	22	1	0	100	0.75	0.25	0	1	0	100	0	1	0	5	1	1	0	1	0	1	0	0	0	1	21
57	22	1	0	4200	2	5	6	5	10	22	0	0	100	0.75	0.25	0	1	0	100	-99	0	0	5	-99	1	1	1	0	1	1	0	0	1	22
58	1	1	0	4400	2	5	6	5	10	22	0	0	100	0.75	0.25	0	1	0	100	-99	1	3	2	-99	1	1	1	0	1	1	0	0	1	1
58	2	1	100	3100	2	5	6	5	10	22	1	0	100	0.75	0.25	0	0	1	100	0	1	2	3	1	2	0	0	1	1	1	0	0	1	2
58	3	1	0	3900	2	5	6	5	10	22	0	0	100	0.75	0.25	0	1	0	100	-99	1	3	2	-99	1	1	1	0	1	1	0	0	1	3
58	4	1	0	3700	2	5	6	5	10	22	1	0	100	0.75	0.25	0	0	1	100	0	1	2	3	0	2	0	0	1	1	1	0	0	1	4
58	5	1	0	3700	2	5	6	5	10	22	1	0	100	0.75	0.25	0	0	1	100	0	0	2	3	0	2	0	0	1	1	1	0	0	1	5
58	6	1	100	3200	2	5	6	5	10	22	1	0	100	0.75	0.25	0	0	1	100	1	0	2	3	1	2	0	0	1	1	1	0	0	1	6
58	7	1	0	3400	2	5	6	5	10	22	0	0	100	0.75	0.25	0	0	1	100	-99	1	2	3	-99	2	1	0	1	1	1	0	0	1	7
58	8	1	0	3600	2	5	6	5	10	22	0	0	100	0.75	0.25	0	0	1	100	-99	0	2	3	-99	2	1	0	1	1	1	0	0	1	8
58	9	1	0	4400	2	5	6	5	10	22	0	0	100	0.75	0.25	0	0	1	100	-99	1	2	3	-99	2	1	0	1	1	1	0	0	1	9
58	10	1	0	3600	2	5	6	5	10	22	0	0	100	0.75	0.25	0	1	0	100	-99	0	3	2	-99	1	1	1	0	1	1	0	0	1	10
58	11	1	0	4200	2	5	6	5	10	22	0	0	100	0.75	0.25	0	1	0	100	-99	0	3	2	-99	1	1	1	0	1	1	0	0	1	11
58	12	1	0	3400	2	5	6	5	10	22	1	0	100	0.75	0.25	0	1	0	100	1	0	3	2	0	1	0	1	0	1	0	0	0	1	12
58	13	1	0	2800	2	5	6	5	10	22	1	0	100	0.75	0.25	0	1	0	100	1	1	3	2	0	1	0	1	0	1	0	0	0	1	13
58	14	1	0	4200	2	5	6	5	10	22	0	0	100	0.75	0.25	0	1	0	100	-99	1	3	2	-99	1	1	1	0	1	1	0	0	1	14
58	15	1	0	2500	2	5	6	5	10	22	1	0	100	0.75	0.25	0	1	0	100	1	0	3	2	0	1	0	1	0	1	0	0	0	1	15
58	16	1	0	4200	2	5	6	5	10	22	0	0	100	0.75	0.25	0	0	1	100	-99	1	2	3	-99	2	1	0	1	1	1	0	0	1	16
58	17	1	100	4200	2	5	6	5	10	22	1	0	100	0.75	0.25	0	1	0	100	0	0	3	2	1	1	0	1	0	1	0	0	0	1	17
58	18	1	0	3500	2	5	6	5	10	22	0	0	100	0.75	0.25	0	0	1	100	-99	1	2	3	-99	2	1	0	1	1	1	0	0	1	18
58	19	1	0	4300	2	5	6	5	10	22	0	0	100	0.75	0.25	0	0	1	100	-99	0	2	3	-99	2	1	0	1	1	1	0	0	1	19
58	20	1	100	3800	2	5	6	5	10	22	1	0	100	0.75	0.25	0	0	1	100	1	1	2	3	1	2	0	0	1	1	1	0	0	1	20
58	21	1	0	3400	2	5	6	5	10	22	1	0	100	0.75	0.25	0	1	0	100	0	1	3	2	0	1	0	1	0	1	0	0	0	1	21
58	22	1	0	4200	2	5	6	5	10	22	0	0	100	0.75	0.25	0	1	0	100	-99	1	3	2	-99	1	1	1	0	1	1	0	0	1	22
59	1	1	0	4400	2	5	6	5	10	22	0	0	100	0.75	0.25	0	1	0	100	-99	1	0	5	-99	1	1	1	0	1	1	0	0	1	1
59	2	1	0	3100	2	5	6	5	10	22	1	0	100	0.75	0.25	0	0	1	100	0	0	4	1	0	2	0	0	1	1	1	0	0	1	2
59	3	1	0	3900	2	5	6	5	10	22	0	0	100	0.75	0.25	0	1	0	100	-99	1	0	5	-99	1	1	1	0	1	1	0	0	1	3
59	4	1	0	3700	2	5	6	5	10	22	1	0	100	0.75	0.25	0	0	1	100	1	0	4	1	0	2	0	0	1	1	1	0	0	1	4
59	5	1	0	3700	2	5	6	5	10	22	1	0	100	0.75	0.25	0	0	1	100	1	0	4	1	0	2	0	0	1	1	1	0	0	1	5
59	6	1	100	3300	2	5	6	5	10	22	1	0	100	0.75	0.25	0	0	1	100	1	0	4	1	1	2	0	0	1	1	1	0	0	1	6
59	7	1	0	3400	2	5	6	5	10	22	0	0	100	0.75	0.25	0	0	1	100	-99	1	4	1	-99	2	1	0	1	1	1	0	0	1	7
59	8	1	0	3600	2	5	6	5	10	22	0	0	100	0.75	0.25	0	0	1	100	-99	0	4	1	-99	2	1	0	1	1	1	0	0	1	8
59	9	1	0	4400	2	5	6	5	10	22	0	0	100	0.75	0.25	0	0	1	100	-99	1	4	1	-99	2	1	0	1	1	1	0	0	1	9
59	10	1	0	3600	2	5	6	5	10	22	0	0	100	0.75	0.25	0	1	0	100	-99	1	0	5	-99	1	1	1	0	1	1	0	0	1	10
59	11	1	0	4200	2	5	6	5	10	22	0	0	100	0.75	0.25	0	1	0	100	-99	0	0	5	-99	1	1	1	0	1	1	0	0	1	11
59	12	1	100	3500	2	5	6	5	10	22	1	0	100	0.75	0.25	0	1	0	100	0	1	0	5	1	1	0	1	0	1	0	0	0	1	12
59	13	1	100	2900	2	5	6	5	10	22	1	0	100	0.75	0.25	0	1	0	100	0	0	0	5	1	1	0	1	0	1	0	0	0	1	13
59	14	1	0	4200	2	5	6	5	10	22	0	0	100	0.75	0.25	0	1	0	100	-99	0	0	5	-99	1	1	1	0	1	1	0	0	1	14
59	15	1	100	2600	2	5	6	5	10	22	1	0	100	0.75	0.25	0	1	0	100	0	1	0	5	1	1	0	1	0	1	0	0	0	1	15
59	16	1	0	4200	2	5	6	5	10	22	0	0	100	0.75	0.25	0	0	1	100	-99	0	4	1	-99	2	1	0	1	1	1	0	0	1	16
59	17	1	0	4200	2	5	6	5	10	22	1	0	100	0.75	0.25	0	1	0	100	0	1	0	5	0	1	0	1	0	1	0	0	0	1	17
59	18	1	0	3500	2	5	6	5	10	22	0	0	100	0.75	0.25	0	0	1	100	-99	0	4	1	-99	2	1	0	1	1	1	0	0	1	18
59	19	1	0	4300	2	5	6	5	10	22	0	0	100	0.75	0.25	0	0	1	100	-99	1	4	1	-99	2	1	0	1	1	1	0	0	1	19
59	20	1	0	3800	2	5	6	5	10	22	1	0	100	0.75	0.25	0	0	1	100	1	1	4	1	0	2	0	0	1	1	1	0	0	1	20
59	21	1	100	3500	2	5	6	5	10	22	1	0	100	0.75	0.25	0	1	0	100	0	1	0	5	1	1	0	1	0	1	0	0	0	1	21
59	22	1	0	4200	2	5	6	5	10	22	0	0	100	0.75	0.25	0	1	0	100	-99	0	0	5	-99	1	1	1	0	1	1	0	0	1	22
60	1	1	400	4800	2	5	6	5	10	22	0	0	100	0.75	0.25	0	1	0	100	1	1	0	5	-99	1	1	1	0	1	1	0	0	1	1
60	2	1	0	3100	2	5	6	5	10	22	1	0	100	0.75	0.25	0	0	1	100	0	0	3	2	0	2	0	0	1	1	1	0	0	1	2
60	3	1	300	4200	2	5	6	5	10	22	0	0	100	0.75	0.25	0	1	0	100	1	1	0	5	-99	1	1	1	0	1	1	0	0	1	3
60	4	1	100	3800	2	5	6	5	10	22	1	0	100	0.75	0.25	0	0	1	100	1	0	3	2	1	2	0	0	1	1	1	0	0	1	4
60	5	1	0	3700	2	5	6	5	10	22	1	0	100	0.75	0.25	0	0	1	100	0	1	3	2	0	2	0	0	1	1	1	0	0	1	5
60	6	1	100	3400	2	5	6	5	10	22	1	0	100	0.75	0.25	0	0	1	100	1	1	3	2	1	2	0	0	1	1	1	0	0	1	6
60	7	1	300	3700	2	5	6	5	10	22	0	0	100	0.75	0.25	0	0	1	100	1	0	3	2	-99	2	1	0	1	1	1	0	0	1	7
60	8	1	200	3800	2	5	6	5	10	22	0	0	100	0.75	0.25	0	0	1	100	0	0	3	2	-99	2	1	0	1	1	1	0	0	1	8
60	9	1	500	4900	2	5	6	5	10	22	0	0	100	0.75	0.25	0	0	1	100	1	1	3	2	-99	2	1	0	1	1	1	0	0	1	9
60	10	1	400	4000	2	5	6	5	10	22	0	0	100	0.75	0.25	0	1	0	100	1	0	0	5	-99	1	1	1	0	1	1	0	0	1	10
60	11	1	400	4600	2	5	6	5	10	22	0	0	100	0.75	0.25	0	1	0	100	1	0	0	5	-99	1	1	1	0	1	1	0	0	1	11
60	12	1	100	3600	2	5	6	5	10	22	1	0	100	0.75	0.25	0	1	0	100	0	1	0	5	1	1	0	1	0	1	0	0	0	1	12
60	13	1	100	3000	2	5	6	5	10	22	1	0	100	0.75	0.25	0	1	0	100	0	1	0	5	1	1	0	1	0	1	0	0	0	1	13
60	14	1	300	4500	2	5	6	5	10	22	0	0	100	0.75	0.25	0	1	0	100	1	1	0	5	-99	1	1	1	0	1	1	0	0	1	14
60	15	1	0	2600	2	5	6	5	10	22	1	0	100	0.75	0.25	0	1	0	100	0	1	0	5	0	1	0	1	0	1	0	0	0	1	15
60	16	1	400	4600	2	5	6	5	10	22	0	0	100	0.75	0.25	0	0	1	100	1	1	3	2	-99	2	1	0	1	1	1	0	0	1	16
60	17	1	0	4200	2	5	6	5	10	22	1	0	100	0.75	0.25	0	1	0	100	0	0	0	5	0	1	0	1	0	1	0	0	0	1	17
60	18	1	400	3900	2	5	6	5	10	22	0	0	100	0.75	0.25	0	0	1	100	1	1	3	2	-99	2	1	0	1	1	1	0	0	1	18
60	19	1	400	4700	2	5	6	5	10	22	0	0	100	0.75	0.25	0	0	1	100	1	1	3	2	-99	2	1	0	1	1	1	0	0	1	19
60	20	1	100	3900	2	5	6	5	10	22	1	0	100	0.75	0.25	0	0	1	100	1	1	3	2	1	2	0	0	1	1	1	0	0	1	20
60	21	1	0	3500	2	5	6	5	10	22	1	0	100	0.75	0.25	0	1	0	100	0	1	0	5	0	1	0	1	0	1	0	0	0	1	21
60	22	1	400	4600	2	5	6	5	10	22	0	0	100	0.75	0.25	0	1	0	100	1	1	0	5	-99	1	1	1	0	1	1	0	0	1	22
61	1	1	0	4800	2	5	6	5	10	22	0	0	100	0.75	0.25	0	1	1	100	-99	0	3	2	-99	1	1	0	0	0	0	0	0	1	1
61	2	1	100	3200	2	5	6	5	10	22	1	0	100	0.75	0.25	0	0	0	100	0	0	2	3	1	2	0	1	0	1	0	0	0	1	2
61	3	1	0	4200	2	5	6	5	10	22	0	0	100	0.75	0.25	0	1	1	100	-99	1	3	2	-99	1	1	0	0	0	0	0	0	1	3
61	4	1	100	3900	2	5	6	5	10	22	1	0	100	0.75	0.25	0	0	0	100	0	1	2	3	1	2	0	1	0	1	0	0	0	1	4
61	5	1	0	3700	2	5	6	5	10	22	1	0	100	0.75	0.25	0	0	0	100	0	0	2	3	0	2	0	1	0	1	0	0	0	1	5
61	6	1	0	3400	2	5	6	5	10	22	1	0	100	0.75	0.25	0	0	0	100	1	1	2	3	0	2	0	1	0	1	0	0	0	1	6
61	7	1	0	3700	2	5	6	5	10	22	0	0	100	0.75	0.25	0	0	0	100	-99	0	2	3	-99	2	1	1	0	1	1	0	0	1	7
61	8	1	0	3800	2	5	6	5	10	22	0	0	100	0.75	0.25	0	0	0	100	-99	1	2	3	-99	2	1	1	0	1	1	0	0	1	8
61	9	1	0	4900	2	5	6	5	10	22	0	0	100	0.75	0.25	0	0	0	100	-99	0	2	3	-99	2	1	1	0	1	1	0	0	1	9
61	10	1	0	4000	2	5	6	5	10	22	0	0	100	0.75	0.25	0	1	1	100	-99	1	3	2	-99	1	1	0	0	0	0	0	0	1	10
61	11	1	0	4600	2	5	6	5	10	22	0	0	100	0.75	0.25	0	1	1	100	-99	1	3	2	-99	1	1	0	0	0	0	0	0	1	11
61	12	1	0	3600	2	5	6	5	10	22	1	0	100	0.75	0.25	0	1	1	100	1	1	3	2	0	1	0	0	0	0	0	0	0	1	12
61	13	1	100	3100	2	5	6	5	10	22	1	0	100	0.75	0.25	0	1	1	100	0	0	3	2	1	1	0	0	0	0	0	0	0	1	13
61	14	1	0	4500	2	5	6	5	10	22	0	0	100	0.75	0.25	0	1	1	100	-99	0	3	2	-99	1	1	0	0	0	0	0	0	1	14
61	15	1	100	2700	2	5	6	5	10	22	1	0	100	0.75	0.25	0	1	1	100	1	1	3	2	1	1	0	0	0	0	0	0	0	1	15
61	16	1	0	4600	2	5	6	5	10	22	0	0	100	0.75	0.25	0	0	0	100	-99	1	2	3	-99	2	1	1	0	1	1	0	0	1	16
61	17	1	0	4200	2	5	6	5	10	22	1	0	100	0.75	0.25	0	1	1	100	1	0	3	2	0	1	0	0	0	0	0	0	0	1	17
61	18	1	0	3900	2	5	6	5	10	22	0	0	100	0.75	0.25	0	0	0	100	-99	0	2	3	-99	2	1	1	0	1	1	0	0	1	18
61	19	1	0	4700	2	5	6	5	10	22	0	0	100	0.75	0.25	0	0	0	100	-99	0	2	3	-99	2	1	1	0	1	1	0	0	1	19
61	20	1	0	3900	2	5	6	5	10	22	1	0	100	0.75	0.25	0	0	0	100	1	0	2	3	0	2	0	1	0	1	0	0	0	1	20
61	21	1	100	3600	2	5	6	5	10	22	1	0	100	0.75	0.25	0	1	1	100	0	0	3	2	1	1	0	0	0	0	0	0	0	1	21
61	22	1	0	4600	2	5	6	5	10	22	0	0	100	0.75	0.25	0	1	1	100	-99	0	3	2	-99	1	1	0	0	0	0	0	0	1	22
62	1	1	0	4800	2	5	6	5	10	22	0	0	100	0.75	0.25	0	1	1	100	-99	0	2	3	-99	1	1	0	0	0	0	0	0	1	1
62	2	1	100	3300	2	5	6	5	10	22	1	0	100	0.75	0.25	0	0	0	100	0	0	2	3	1	2	0	1	0	1	0	0	0	1	2
62	3	1	0	4200	2	5	6	5	10	22	0	0	100	0.75	0.25	0	1	1	100	-99	1	2	3	-99	1	1	0	0	0	0	0	0	1	3
62	4	1	100	4000	2	5	6	5	10	22	1	0	100	0.75	0.25	0	0	0	100	0	0	2	3	1	2	0	1	0	1	0	0	0	1	4
62	5	1	0	3700	2	5	6	5	10	22	1	0	100	0.75	0.25	0	0	0	100	1	1	2	3	0	2	0	1	0	1	0	0	0	1	5
62	6	1	100	3500	2	5	6	5	10	22	1	0	100	0.75	0.25	0	0	0	100	1	1	2	3	1	2	0	1	0	1	0	0	0	1	6
62	7	1	0	3700	2	5	6	5	10	22	0	0	100	0.75	0.25	0	0	0	100	-99	0	2	3	-99	2	1	1	0	1	1	0	0	1	7
62	8	1	0	3800	2	5	6	5	10	22	0	0	100	0.75	0.25	0	0	0	100	-99	1	2	3	-99	2	1	1	0	1	1	0	0	1	8
62	9	1	0	4900	2	5	6	5	10	22	0	0	100	0.75	0.25	0	0	0	100	-99	1	2	3	-99	2	1	1	0	1	1	0	0	1	9
62	10	1	0	4000	2	5	6	5	10	22	0	0	100	0.75	0.25	0	1	1	100	-99	0	2	3	-99	1	1	0	0	0	0	0	0	1	10
62	11	1	0	4600	2	5	6	5	10	22	0	0	100	0.75	0.25	0	1	1	100	-99	0	2	3	-99	1	1	0	0	0	0	0	0	1	11
62	12	1	100	3700	2	5	6	5	10	22	1	0	100	0.75	0.25	0	1	1	100	0	1	2	3	1	1	0	0	0	0	0	0	0	1	12
62	13	1	0	3100	2	5	6	5	10	22	1	0	100	0.75	0.25	0	1	1	100	1	0	2	3	0	1	0	0	0	0	0	0	0	1	13
62	14	1	0	4500	2	5	6	5	10	22	0	0	100	0.75	0.25	0	1	1	100	-99	1	2	3	-99	1	1	0	0	0	0	0	0	1	14
62	15	1	0	2700	2	5	6	5	10	22	1	0	100	0.75	0.25	0	1	1	100	1	0	2	3	0	1	0	0	0	0	0	0	0	1	15
62	16	1	0	4600	2	5	6	5	10	22	0	0	100	0.75	0.25	0	0	0	100	-99	1	2	3	-99	2	1	1	0	1	1	0	0	1	16
62	17	1	100	4300	2	5	6	5	10	22	1	0	100	0.75	0.25	0	1	1	100	0	0	2	3	1	1	0	0	0	0	0	0	0	1	17
62	18	1	0	3900	2	5	6	5	10	22	0	0	100	0.75	0.25	0	0	0	100	-99	0	2	3	-99	2	1	1	0	1	1	0	0	1	18
62	19	1	0	4700	2	5	6	5	10	22	0	0	100	0.75	0.25	0	0	0	100	-99	0	2	3	-99	2	1	1	0	1	1	0	0	1	19
62	20	1	100	4000	2	5	6	5	10	22	1	0	100	0.75	0.25	0	0	0	100	0	1	2	3	1	2	0	1	0	1	0	0	0	1	20
62	21	1	0	3600	2	5	6	5	10	22	1	0	100	0.75	0.25	0	1	1	100	0	0	2	3	0	1	0	0	0	0	0	0	0	1	21
62	22	1	0	4600	2	5	6	5	10	22	0	0	100	0.75	0.25	0	1	1	100	-99	1	2	3	-99	1	1	0	0	0	0	0	0	1	22
63	1	1	0	4800	2	5	6	5	10	22	0	0	100	0.75	0.25	0	1	1	100	-99	1	1	4	-99	1	1	0	0	0	0	0	0	1	1
63	2	1	100	3400	2	5	6	5	10	22	1	0	100	0.75	0.25	0	0	0	100	0	0	2	3	1	2	0	1	0	1	0	0	0	1	2
63	3	1	0	4200	2	5	6	5	10	22	0	0	100	0.75	0.25	0	1	1	100	-99	0	1	4	-99	1	1	0	0	0	0	0	0	1	3
63	4	1	100	4100	2	5	6	5	10	22	1	0	100	0.75	0.25	0	0	0	100	0	0	2	3	1	2	0	1	0	1	0	0	0	1	4
63	5	1	0	3700	2	5	6	5	10	22	1	0	100	0.75	0.25	0	0	0	100	1	0	2	3	0	2	0	1	0	1	0	0	0	1	5
63	6	1	100	3600	2	5	6	5	10	22	1	0	100	0.75	0.25	0	0	0	100	1	1	2	3	1	2	0	1	0	1	0	0	0	1	6
63	7	1	0	3700	2	5	6	5	10	22	0	0	100	0.75	0.25	0	0	0	100	-99	0	2	3	-99	2	1	1	0	1	1	0	0	1	7
63	8	1	0	3800	2	5	6	5	10	22	0	0	100	0.75	0.25	0	0	0	100	-99	0	2	3	-99	2	1	1	0	1	1	0	0	1	8
63	9	1	0	4900	2	5	6	5	10	22	0	0	100	0.75	0.25	0	0	0	100	-99	0	2	3	-99	2	1	1	0	1	1	0	0	1	9
63	10	1	0	4000	2	5	6	5	10	22	0	0	100	0.75	0.25	0	1	1	100	-99	0	1	4	-99	1	1	0	0	0	0	0	0	1	10
63	11	1	0	4600	2	5	6	5	10	22	0	0	100	0.75	0.25	0	1	1	100	-99	1	1	4	-99	1	1	0	0	0	0	0	0	1	11
63	12	1	0	3700	2	5	6	5	10	22	1	0	100	0.75	0.25	0	1	1	100	0	1	1	4	0	1	0	0	0	0	0	0	0	1	12
63	13	1	100	3200	2	5	6	5	10	22	1	0	100	0.75	0.25	0	1	1	100	0	0	1	4	1	1	0	0	0	0	0	0	0	1	13
63	14	1	0	4500	2	5	6	5	10	22	0	0	100	0.75	0.25	0	1	1	100	-99	0	1	4	-99	1	1	0	0	0	0	0	0	1	14
63	15	1	0	2700	2	5	6	5	10	22	1	0	100	0.75	0.25	0	1	1	100	1	1	1	4	0	1	0	0	0	0	0	0	0	1	15
63	16	1	0	4600	2	5	6	5	10	22	0	0	100	0.75	0.25	0	0	0	100	-99	0	2	3	-99	2	1	1	0	1	1	0	0	1	16
63	17	1	100	4400	2	5	6	5	10	22	1	0	100	0.75	0.25	0	1	1	100	0	0	1	4	1	1	0	0	0	0	0	0	0	1	17
63	18	1	0	3900	2	5	6	5	10	22	0	0	100	0.75	0.25	0	0	0	100	-99	1	2	3	-99	2	1	1	0	1	1	0	0	1	18
63	19	1	0	4700	2	5	6	5	10	22	0	0	100	0.75	0.25	0	0	0	100	-99	0	2	3	-99	2	1	1	0	1	1	0	0	1	19
63	20	1	100	4100	2	5	6	5	10	22	1	0	100	0.75	0.25	0	0	0	100	0	0	2	3	1	2	0	1	0	1	0	0	0	1	20
63	21	1	100	3700	2	5	6	5	10	22	1	0	100	0.75	0.25	0	1	1	100	0	0	1	4	1	1	0	0	0	0	0	0	0	1	21
63	22	1	0	4600	2	5	6	5	10	22	0	0	100	0.75	0.25	0	1	1	100	-99	1	1	4	-99	1	1	0	0	0	0	0	0	1	22
64	1	1	0	4800	2	5	6	5	10	22	0	0	100	0.75	0.25	0	1	1	100	-99	1	2	3	-99	1	1	0	0	0	0	0	0	1	1
64	2	1	100	3500	2	5	6	5	10	22	1	0	100	0.75	0.25	0	0	0	100	0	1	1	4	1	2	0	1	0	1	0	0	0	1	2
64	3	1	0	4200	2	5	6	5	10	22	0	0	100	0.75	0.25	0	1	1	100	-99	0	2	3	-99	1	1	0	0	0	0	0	0	1	3
64	4	1	100	4200	2	5	6	5	10	22	1	0	100	0.75	0.25	0	0	0	100	0	1	1	4	1	2	0	1	0	1	0	0	0	1	4
64	5	1	100	3800	2	5	6	5	10	22	1	0	100	0.75	0.25	0	0	0	100	0	1	1	4	1	2	0	1	0	1	0	0	0	1	5
64	6	1	100	3700	2	5	6	5	10	22	1	0	100	0.75	0.25	0	0	0	100	1	0	1	4	1	2	0	1	0	1	0	0	0	1	6
64	7	1	0	3700	2	5	6	5	10	22	0	0	100	0.75	0.25	0	0	0	100	-99	1	1	4	-99	2	1	1	0	1	1	0	0	1	7
64	8	1	0	3800	2	5	6	5	10	22	0	0	100	0.75	0.25	0	0	0	100	-99	0	1	4	-99	2	1	1	0	1	1	0	0	1	8
64	9	1	0	4900	2	5	6	5	10	22	0	0	100	0.75	0.25	0	0	0	100	-99	1	1	4	-99	2	1	1	0	1	1	0	0	1	9
64	10	1	0	4000	2	5	6	5	10	22	0	0	100	0.75	0.25	0	1	1	100	-99	1	2	3	-99	1	1	0	0	0	0	0	0	1	10
64	11	1	0	4600	2	5	6	5	10	22	0	0	100	0.75	0.25	0	1	1	100	-99	1	2	3	-99	1	1	0	0	0	0	0	0	1	11
64	12	1	100	3800	2	5	6	5	10	22	1	0	100	0.75	0.25	0	1	1	100	0	1	2	3	1	1	0	0	0	0	0	0	0	1	12
64	13	1	0	3200	2	5	6	5	10	22	1	0	100	0.75	0.25	0	1	1	100	1	1	2	3	0	1	0	0	0	0	0	0	0	1	13
64	14	1	0	4500	2	5	6	5	10	22	0	0	100	0.75	0.25	0	1	1	100	-99	0	2	3	-99	1	1	0	0	0	0	0	0	1	14
64	15	1	0	2700	2	5	6	5	10	22	1	0	100	0.75	0.25	0	1	1	100	1	1	2	3	0	1	0	0	0	0	0	0	0	1	15
64	16	1	0	4600	2	5	6	5	10	22	0	0	100	0.75	0.25	0	0	0	100	-99	1	1	4	-99	2	1	1	0	1	1	0	0	1	16
64	17	1	100	4500	2	5	6	5	10	22	1	0	100	0.75	0.25	0	1	1	100	0	0	2	3	1	1	0	0	0	0	0	0	0	1	17
64	18	1	0	3900	2	5	6	5	10	22	0	0	100	0.75	0.25	0	0	0	100	-99	1	1	4	-99	2	1	1	0	1	1	0	0	1	18
64	19	1	0	4700	2	5	6	5	10	22	0	0	100	0.75	0.25	0	0	0	100	-99	0	1	4	-99	2	1	1	0	1	1	0	0	1	19
64	20	1	100	4200	2	5	6	5	10	22	1	0	100	0.75	0.25	0	0	0	100	0	0	1	4	1	2	0	1	0	1	0	0	0	1	20
64	21	1	100	3800	2	5	6	5	10	22	1	0	100	0.75	0.25	0	1	1	100	0	0	2	3	1	1	0	0	0	0	0	0	0	1	21
64	22	1	0	4600	2	5	6	5	10	22	0	0	100	0.75	0.25	0	1	1	100	-99	1	2	3	-99	1	1	0	0	0	0	0	0	1	22
65	1	1	300	5100	2	5	6	5	10	22	0	0	100	0.75	0.25	0	1	1	100	0	0	0	5	-99	1	1	0	0	0	0	0	0	1	1
65	2	1	0	3500	2	5	6	5	10	22	1	0	100	0.75	0.25	0	0	0	100	0	0	1	4	0	2	0	1	0	1	0	0	0	1	2
65	3	1	500	4700	2	5	6	5	10	22	0	0	100	0.75	0.25	0	1	1	100	0	0	0	5	-99	1	1	0	0	0	0	0	0	1	3
65	4	1	100	4300	2	5	6	5	10	22	1	0	100	0.75	0.25	0	0	0	100	0	1	1	4	1	2	0	1	0	1	0	0	0	1	4
65	5	1	100	3900	2	5	6	5	10	22	1	0	100	0.75	0.25	0	0	0	100	0	1	1	4	1	2	0	1	0	1	0	0	0	1	5
65	6	1	0	3700	2	5	6	5	10	22	1	0	100	0.75	0.25	0	0	0	100	1	0	1	4	0	2	0	1	0	1	0	0	0	1	6
65	7	1	400	4100	2	5	6	5	10	22	0	0	100	0.75	0.25	0	0	0	100	1	0	1	4	-99	2	1	1	0	1	1	0	0	1	7
65	8	1	300	4100	2	5	6	5	10	22	0	0	100	0.75	0.25	0	0	0	100	1	0	1	4	-99	2	1	1	0	1	1	0	0	1	8
65	9	1	400	5300	2	5	6	5	10	22	0	0	100	0.75	0.25	0	0	0	100	1	1	1	4	-99	2	1	1	0	1	1	0	0	1	9
65	10	1	400	4400	2	5	6	5	10	22	0	0	100	0.75	0.25	0	1	1	100	0	0	0	5	-99	1	1	0	0	0	0	0	0	1	10
65	11	1	100	4700	2	5	6	5	10	22	0	0	100	0.75	0.25	0	1	1	100	0	1	0	5	-99	1	1	0	0	0	0	0	0	1	11
65	12	1	100	3900	2	5	6	5	10	22	1	0	100	0.75	0.25	0	1	1	100	0	0	0	5	1	1	0	0	0	0	0	0	0	1	12
65	13	1	100	3300	2	5	6	5	10	22	1	0	100	0.75	0.25	0	1	1	100	0	1	0	5	1	1	0	0	0	0	0	0	0	1	13
65	14	1	500	5000	2	5	6	5	10	22	0	0	100	0.75	0.25	0	1	1	100	0	0	0	5	-99	1	1	0	0	0	0	0	0	1	14
65	15	1	0	2700	2	5	6	5	10	22	1	0	100	0.75	0.25	0	1	1	100	0	0	0	5	0	1	0	0	0	0	0	0	0	1	15
65	16	1	500	5100	2	5	6	5	10	22	0	0	100	0.75	0.25	0	0	0	100	1	1	1	4	-99	2	1	1	0	1	1	0	0	1	16
65	17	1	100	4600	2	5	6	5	10	22	1	0	100	0.75	0.25	0	1	1	100	0	1	0	5	1	1	0	0	0	0	0	0	0	1	17
65	18	1	300	4200	2	5	6	5	10	22	0	0	100	0.75	0.25	0	0	0	100	1	1	1	4	-99	2	1	1	0	1	1	0	0	1	18
65	19	1	400	5100	2	5	6	5	10	22	0	0	100	0.75	0.25	0	0	0	100	1	1	1	4	-99	2	1	1	0	1	1	0	0	1	19
65	20	1	100	4300	2	5	6	5	10	22	1	0	100	0.75	0.25	0	0	0	100	0	0	1	4	1	2	0	1	0	1	0	0	0	1	20
65	21	1	0	3800	2	5	6	5	10	22	1	0	100	0.75	0.25	0	1	1	100	0	0	0	5	0	1	0	0	0	0	0	0	0	1	21
65	22	1	400	5000	2	5	6	5	10	22	0	0	100	0.75	0.25	0	1	1	100	0	1	0	5	-99	1	1	0	0	0	0	0	0	1	22
66	1	1	0	5100	2	5	6	5	10	22	0	0	100	0.75	0.25	0	1	0	100	-99	1	2	3	-99	1	1	1	1	0	0	0	0	1	1
66	2	1	0	3500	2	5	6	5	10	22	1	0	100	0.75	0.25	0	0	1	100	0	0	3	2	0	2	0	0	1	1	1	0	0	1	2
66	3	1	0	4700	2	5	6	5	10	22	0	0	100	0.75	0.25	0	1	0	100	-99	0	2	3	-99	1	1	1	1	0	0	0	0	1	3
66	4	1	100	4400	2	5	6	5	10	22	1	0	100	0.75	0.25	0	0	1	100	1	1	3	2	1	2	0	0	1	1	1	0	0	1	4
66	5	1	100	4000	2	5	6	5	10	22	1	0	100	0.75	0.25	0	0	1	100	1	0	3	2	1	2	0	0	1	1	1	0	0	1	5
66	6	1	100	3800	2	5	6	5	10	22	1	0	100	0.75	0.25	0	0	1	100	1	0	3	2	1	2	0	0	1	1	1	0	0	1	6
66	7	1	0	4100	2	5	6	5	10	22	0	0	100	0.75	0.25	0	0	1	100	-99	1	3	2	-99	2	1	0	1	1	1	0	0	1	7
66	8	1	0	4100	2	5	6	5	10	22	0	0	100	0.75	0.25	0	0	1	100	-99	0	3	2	-99	2	1	0	1	1	1	0	0	1	8
66	9	1	0	5300	2	5	6	5	10	22	0	0	100	0.75	0.25	0	0	1	100	-99	0	3	2	-99	2	1	0	1	1	1	0	0	1	9
66	10	1	0	4400	2	5	6	5	10	22	0	0	100	0.75	0.25	0	1	0	100	-99	0	2	3	-99	1	1	1	1	0	0	0	0	1	10
66	11	1	0	4700	2	5	6	5	10	22	0	0	100	0.75	0.25	0	1	0	100	-99	1	2	3	-99	1	1	1	1	0	0	0	0	1	11
66	12	1	100	4000	2	5	6	5	10	22	1	0	100	0.75	0.25	0	1	0	100	1	0	2	3	1	1	0	1	1	0	1	0	0	1	12
66	13	1	0	3300	2	5	6	5	10	22	1	0	100	0.75	0.25	0	1	0	100	0	0	2	3	0	1	0	1	1	0	1	0	0	1	13
66	14	1	0	5000	2	5	6	5	10	22	0	0	100	0.75	0.25	0	1	0	100	-99	1	2	3	-99	1	1	1	1	0	0	0	0	1	14
66	15	1	100	2800	2	5	6	5	10	22	1	0	100	0.75	0.25	0	1	0	100	1	1	2	3	1	1	0	1	1	0	1	0	0	1	15
66	16	1	0	5100	2	5	6	5	10	22	0	0	100	0.75	0.25	0	0	1	100	-99	1	3	2	-99	2	1	0	1	1	1	0	0	1	16
66	17	1	0	4600	2	5	6	5	10	22	1	0	100	0.75	0.25	0	1	0	100	0	0	2	3	0	1	0	1	1	0	1	0	0	1	17
66	18	1	0	4200	2	5	6	5	10	22	0	0	100	0.75	0.25	0	0	1	100	-99	0	3	2	-99	2	1	0	1	1	1	0	0	1	18
66	19	1	0	5100	2	5	6	5	10	22	0	0	100	0.75	0.25	0	0	1	100	-99	0	3	2	-99	2	1	0	1	1	1	0	0	1	19
66	20	1	0	4300	2	5	6	5	10	22	1	0	100	0.75	0.25	0	0	1	100	0	1	3	2	0	2	0	0	1	1	1	0	0	1	20
66	21	1	0	3800	2	5	6	5	10	22	1	0	100	0.75	0.25	0	1	0	100	0	0	2	3	0	1	0	1	1	0	1	0	0	1	21
66	22	1	0	5000	2	5	6	5	10	22	0	0	100	0.75	0.25	0	1	0	100	-99	1	2	3	-99	1	1	1	1	0	0	0	0	1	22
67	1	1	0	5100	2	5	6	5	10	22	0	0	100	0.75	0.25	0	1	0	100	-99	0	4	1	-99	1	1	1	1	0	0	0	0	1	1
67	2	1	0	3500	2	5	6	5	10	22	1	0	100	0.75	0.25	0	0	1	100	0	1	4	1	0	2	0	0	1	1	1	0	0	1	2
67	3	1	0	4700	2	5	6	5	10	22	0	0	100	0.75	0.25	0	1	0	100	-99	1	4	1	-99	1	1	1	1	0	0	0	0	1	3
67	4	1	0	4400	2	5	6	5	10	22	1	0	100	0.75	0.25	0	0	1	100	1	1	4	1	0	2	0	0	1	1	1	0	0	1	4
67	5	1	0	4000	2	5	6	5	10	22	1	0	100	0.75	0.25	0	0	1	100	1	0	4	1	0	2	0	0	1	1	1	0	0	1	5
67	6	1	100	3900	2	5	6	5	10	22	1	0	100	0.75	0.25	0	0	1	100	1	0	4	1	1	2	0	0	1	1	1	0	0	1	6
67	7	1	0	4100	2	5	6	5	10	22	0	0	100	0.75	0.25	0	0	1	100	-99	0	4	1	-99	2	1	0	1	1	1	0	0	1	7
67	8	1	0	4100	2	5	6	5	10	22	0	0	100	0.75	0.25	0	0	1	100	-99	1	4	1	-99	2	1	0	1	1	1	0	0	1	8
67	9	1	0	5300	2	5	6	5	10	22	0	0	100	0.75	0.25	0	0	1	100	-99	0	4	1	-99	2	1	0	1	1	1	0	0	1	9
67	10	1	0	4400	2	5	6	5	10	22	0	0	100	0.75	0.25	0	1	0	100	-99	0	4	1	-99	1	1	1	1	0	0	0	0	1	10
67	11	1	0	4700	2	5	6	5	10	22	0	0	100	0.75	0.25	0	1	0	100	-99	0	4	1	-99	1	1	1	1	0	0	0	0	1	11
67	12	1	0	4000	2	5	6	5	10	22	1	0	100	0.75	0.25	0	1	0	100	1	0	4	1	0	1	0	1	1	0	1	0	0	1	12
67	13	1	100	3400	2	5	6	5	10	22	1	0	100	0.75	0.25	0	1	0	100	0	1	4	1	1	1	0	1	1	0	1	0	0	1	13
67	14	1	0	5000	2	5	6	5	10	22	0	0	100	0.75	0.25	0	1	0	100	-99	0	4	1	-99	1	1	1	1	0	0	0	0	1	14
67	15	1	100	2900	2	5	6	5	10	22	1	0	100	0.75	0.25	0	1	0	100	1	0	4	1	1	1	0	1	1	0	1	0	0	1	15
67	16	1	0	5100	2	5	6	5	10	22	0	0	100	0.75	0.25	0	0	1	100	-99	0	4	1	-99	2	1	0	1	1	1	0	0	1	16
67	17	1	100	4700	2	5	6	5	10	22	1	0	100	0.75	0.25	0	1	0	100	1	0	4	1	1	1	0	1	1	0	1	0	0	1	17
67	18	1	0	4200	2	5	6	5	10	22	0	0	100	0.75	0.25	0	0	1	100	-99	0	4	1	-99	2	1	0	1	1	1	0	0	1	18
67	19	1	0	5100	2	5	6	5	10	22	0	0	100	0.75	0.25	0	0	1	100	-99	1	4	1	-99	2	1	0	1	1	1	0	0	1	19
67	20	1	100	4400	2	5	6	5	10	22	1	0	100	0.75	0.25	0	0	1	100	1	0	4	1	1	2	0	0	1	1	1	0	0	1	20
67	21	1	100	3900	2	5	6	5	10	22	1	0	100	0.75	0.25	0	1	0	100	1	0	4	1	1	1	0	1	1	0	1	0	0	1	21
67	22	1	0	5000	2	5	6	5	10	22	0	0	100	0.75	0.25	0	1	0	100	-99	0	4	1	-99	1	1	1	1	0	0	0	0	1	22
68	1	1	0	5100	2	5	6	5	10	22	0	0	100	0.75	0.25	0	1	0	100	-99	0	5	0	-99	1	1	1	1	0	0	0	0	1	1
68	2	1	100	3600	2	5	6	5	10	22	1	0	100	0.75	0.25	0	0	1	100	1	1	5	0	1	2	0	0	1	1	1	0	0	1	2
68	3	1	0	4700	2	5	6	5	10	22	0	0	100	0.75	0.25	0	1	0	100	-99	1	5	0	-99	1	1	1	1	0	0	0	0	1	3
68	4	1	100	4500	2	5	6	5	10	22	1	0	100	0.75	0.25	0	0	1	100	1	1	5	0	1	2	0	0	1	1	1	0	0	1	4
68	5	1	0	4000	2	5	6	5	10	22	1	0	100	0.75	0.25	0	0	1	100	1	1	5	0	0	2	0	0	1	1	1	0	0	1	5
68	6	1	100	4000	2	5	6	5	10	22	1	0	100	0.75	0.25	0	0	1	100	1	1	5	0	1	2	0	0	1	1	1	0	0	1	6
68	7	1	0	4100	2	5	6	5	10	22	0	0	100	0.75	0.25	0	0	1	100	-99	0	5	0	-99	2	1	0	1	1	1	0	0	1	7
68	8	1	0	4100	2	5	6	5	10	22	0	0	100	0.75	0.25	0	0	1	100	-99	1	5	0	-99	2	1	0	1	1	1	0	0	1	8
68	9	1	0	5300	2	5	6	5	10	22	0	0	100	0.75	0.25	0	0	1	100	-99	0	5	0	-99	2	1	0	1	1	1	0	0	1	9
68	10	1	0	4400	2	5	6	5	10	22	0	0	100	0.75	0.25	0	1	0	100	-99	0	5	0	-99	1	1	1	1	0	0	0	0	1	10
68	11	1	0	4700	2	5	6	5	10	22	0	0	100	0.75	0.25	0	1	0	100	-99	0	5	0	-99	1	1	1	1	0	0	0	0	1	11
68	12	1	100	4100	2	5	6	5	10	22	1	0	100	0.75	0.25	0	1	0	100	1	0	5	0	1	1	0	1	1	0	1	0	0	1	12
68	13	1	100	3500	2	5	6	5	10	22	1	0	100	0.75	0.25	0	1	0	100	1	0	5	0	1	1	0	1	1	0	1	0	0	1	13
68	14	1	0	5000	2	5	6	5	10	22	0	0	100	0.75	0.25	0	1	0	100	-99	1	5	0	-99	1	1	1	1	0	0	0	0	1	14
68	15	1	100	3000	2	5	6	5	10	22	1	0	100	0.75	0.25	0	1	0	100	1	0	5	0	1	1	0	1	1	0	1	0	0	1	15
68	16	1	0	5100	2	5	6	5	10	22	0	0	100	0.75	0.25	0	0	1	100	-99	1	5	0	-99	2	1	0	1	1	1	0	0	1	16
68	17	1	0	4700	2	5	6	5	10	22	1	0	100	0.75	0.25	0	1	0	100	1	1	5	0	0	1	0	1	1	0	1	0	0	1	17
68	18	1	0	4200	2	5	6	5	10	22	0	0	100	0.75	0.25	0	0	1	100	-99	0	5	0	-99	2	1	0	1	1	1	0	0	1	18
68	19	1	0	5100	2	5	6	5	10	22	0	0	100	0.75	0.25	0	0	1	100	-99	0	5	0	-99	2	1	0	1	1	1	0	0	1	19
68	20	1	100	4500	2	5	6	5	10	22	1	0	100	0.75	0.25	0	0	1	100	1	0	5	0	1	2	0	0	1	1	1	0	0	1	20
68	21	1	100	4000	2	5	6	5	10	22	1	0	100	0.75	0.25	0	1	0	100	1	1	5	0	1	1	0	1	1	0	1	0	0	1	21
68	22	1	0	5000	2	5	6	5	10	22	0	0	100	0.75	0.25	0	1	0	100	-99	0	5	0	-99	1	1	1	1	0	0	0	0	1	22
69	1	1	0	5100	2	5	6	5	10	22	0	0	100	0.75	0.25	0	1	0	100	-99	1	5	0	-99	1	1	1	1	0	0	0	0	1	1
69	2	1	0	3600	2	5	6	5	10	22	1	0	100	0.75	0.25	0	0	1	100	1	1	4	1	0	2	0	0	1	1	1	0	0	1	2
69	3	1	0	4700	2	5	6	5	10	22	0	0	100	0.75	0.25	0	1	0	100	-99	0	5	0	-99	1	1	1	1	0	0	0	0	1	3
69	4	1	100	4600	2	5	6	5	10	22	1	0	100	0.75	0.25	0	0	1	100	1	1	4	1	1	2	0	0	1	1	1	0	0	1	4
69	5	1	0	4000	2	5	6	5	10	22	1	0	100	0.75	0.25	0	0	1	100	0	0	4	1	0	2	0	0	1	1	1	0	0	1	5
69	6	1	100	4100	2	5	6	5	10	22	1	0	100	0.75	0.25	0	0	1	100	1	0	4	1	1	2	0	0	1	1	1	0	0	1	6
69	7	1	0	4100	2	5	6	5	10	22	0	0	100	0.75	0.25	0	0	1	100	-99	1	4	1	-99	2	1	0	1	1	1	0	0	1	7
69	8	1	0	4100	2	5	6	5	10	22	0	0	100	0.75	0.25	0	0	1	100	-99	1	4	1	-99	2	1	0	1	1	1	0	0	1	8
69	9	1	0	5300	2	5	6	5	10	22	0	0	100	0.75	0.25	0	0	1	100	-99	1	4	1	-99	2	1	0	1	1	1	0	0	1	9
69	10	1	0	4400	2	5	6	5	10	22	0	0	100	0.75	0.25	0	1	0	100	-99	0	5	0	-99	1	1	1	1	0	0	0	0	1	10
69	11	1	0	4700	2	5	6	5	10	22	0	0	100	0.75	0.25	0	1	0	100	-99	1	5	0	-99	1	1	1	1	0	0	0	0	1	11
69	12	1	0	4100	2	5	6	5	10	22	1	0	100	0.75	0.25	0	1	0	100	1	1	5	0	0	1	0	1	1	0	1	0	0	1	12
69	13	1	100	3600	2	5	6	5	10	22	1	0	100	0.75	0.25	0	1	0	100	1	0	5	0	1	1	0	1	1	0	1	0	0	1	13
69	14	1	0	5000	2	5	6	5	10	22	0	0	100	0.75	0.25	0	1	0	100	-99	0	5	0	-99	1	1	1	1	0	0	0	0	1	14
69	15	1	100	3100	2	5	6	5	10	22	1	0	100	0.75	0.25	0	1	0	100	1	1	5	0	1	1	0	1	1	0	1	0	0	1	15
69	16	1	0	5100	2	5	6	5	10	22	0	0	100	0.75	0.25	0	0	1	100	-99	1	4	1	-99	2	1	0	1	1	1	0	0	1	16
69	17	1	0	4700	2	5	6	5	10	22	1	0	100	0.75	0.25	0	1	0	100	1	0	5	0	0	1	0	1	1	0	1	0	0	1	17
69	18	1	0	4200	2	5	6	5	10	22	0	0	100	0.75	0.25	0	0	1	100	-99	1	4	1	-99	2	1	0	1	1	1	0	0	1	18
69	19	1	0	5100	2	5	6	5	10	22	0	0	100	0.75	0.25	0	0	1	100	-99	0	4	1	-99	2	1	0	1	1	1	0	0	1	19
69	20	1	100	4600	2	5	6	5	10	22	1	0	100	0.75	0.25	0	0	1	100	1	0	4	1	1	2	0	0	1	1	1	0	0	1	20
69	21	1	100	4100	2	5	6	5	10	22	1	0	100	0.75	0.25	0	1	0	100	1	0	5	0	1	1	0	1	1	0	1	0	0	1	21
69	22	1	0	5000	2	5	6	5	10	22	0	0	100	0.75	0.25	0	1	0	100	-99	1	5	0	-99	1	1	1	1	0	0	0	0	1	22
70	1	1	300	5400	2	5	6	5	10	22	0	0	100	0.75	0.25	0	1	0	100	0	1	3	2	-99	1	1	1	1	0	0	0	0	1	1
70	2	1	0	3600	2	5	6	5	10	22	1	0	100	0.75	0.25	0	0	1	100	1	1	4	1	0	2	0	0	1	1	1	0	0	1	2
70	3	1	500	5200	2	5	6	5	10	22	0	0	100	0.75	0.25	0	1	0	100	0	1	3	2	-99	1	1	1	1	0	0	0	0	1	3
70	4	1	100	4700	2	5	6	5	10	22	1	0	100	0.75	0.25	0	0	1	100	1	0	4	1	1	2	0	0	1	1	1	0	0	1	4
70	5	1	100	4100	2	5	6	5	10	22	1	0	100	0.75	0.25	0	0	1	100	0	0	4	1	1	2	0	0	1	1	1	0	0	1	5
70	6	1	0	4100	2	5	6	5	10	22	1	0	100	0.75	0.25	0	0	1	100	1	0	4	1	0	2	0	0	1	1	1	0	0	1	6
70	7	1	400	4500	2	5	6	5	10	22	0	0	100	0.75	0.25	0	0	1	100	1	0	4	1	-99	2	1	0	1	1	1	0	0	1	7
70	8	1	400	4500	2	5	6	5	10	22	0	0	100	0.75	0.25	0	0	1	100	1	0	4	1	-99	2	1	0	1	1	1	0	0	1	8
70	9	1	400	5700	2	5	6	5	10	22	0	0	100	0.75	0.25	0	0	1	100	1	1	4	1	-99	2	1	0	1	1	1	0	0	1	9
70	10	1	400	4800	2	5	6	5	10	22	0	0	100	0.75	0.25	0	1	0	100	0	0	3	2	-99	1	1	1	1	0	0	0	0	1	10
70	11	1	400	5100	2	5	6	5	10	22	0	0	100	0.75	0.25	0	1	0	100	0	1	3	2	-99	1	1	1	1	0	0	0	0	1	11
70	12	1	100	4200	2	5	6	5	10	22	1	0	100	0.75	0.25	0	1	0	100	1	0	3	2	1	1	0	1	1	0	1	0	0	1	12
70	13	1	100	3700	2	5	6	5	10	22	1	0	100	0.75	0.25	0	1	0	100	0	1	3	2	1	1	0	1	1	0	1	0	0	1	13
70	14	1	400	5400	2	5	6	5	10	22	0	0	100	0.75	0.25	0	1	0	100	0	1	3	2	-99	1	1	1	1	0	0	0	0	1	14
70	15	1	0	3100	2	5	6	5	10	22	1	0	100	0.75	0.25	0	1	0	100	1	0	3	2	0	1	0	1	1	0	1	0	0	1	15
70	16	1	300	5400	2	5	6	5	10	22	0	0	100	0.75	0.25	0	0	1	100	1	0	4	1	-99	2	1	0	1	1	1	0	0	1	16
70	17	1	0	4700	2	5	6	5	10	22	1	0	100	0.75	0.25	0	1	0	100	0	1	3	2	0	1	0	1	1	0	1	0	0	1	17
70	18	1	300	4500	2	5	6	5	10	22	0	0	100	0.75	0.25	0	0	1	100	1	1	4	1	-99	2	1	0	1	1	1	0	0	1	18
70	19	1	400	5500	2	5	6	5	10	22	0	0	100	0.75	0.25	0	0	1	100	1	1	4	1	-99	2	1	0	1	1	1	0	0	1	19
70	20	1	0	4600	2	5	6	5	10	22	1	0	100	0.75	0.25	0	0	1	100	1	1	4	1	0	2	0	0	1	1	1	0	0	1	20
70	21	1	100	4200	2	5	6	5	10	22	1	0	100	0.75	0.25	0	1	0	100	1	1	3	2	1	1	0	1	1	0	1	0	0	1	21
70	22	1	200	5200	2	5	6	5	10	22	0	0	100	0.75	0.25	0	1	0	100	0	0	3	2	-99	1	1	1	1	0	0	0	0	1	22
71	1	1	0	5400	2	5	6	5	10	22	0	0	100	0.75	0.25	0	1	1	100	-99	0	3	2	-99	1	1	0	1	1	1	0	0	1	1
71	2	1	100	3700	2	5	6	5	10	22	1	0	100	0.75	0.25	0	0	0	100	0	1	2	3	1	2	0	1	0	1	0	0	0	1	2
71	3	1	0	5200	2	5	6	5	10	22	0	0	100	0.75	0.25	0	1	1	100	-99	0	3	2	-99	1	1	0	1	1	1	0	0	1	3
71	4	1	100	4800	2	5	6	5	10	22	1	0	100	0.75	0.25	0	0	0	100	0	1	2	3	1	2	0	1	0	1	0	0	0	1	4
71	5	1	100	4200	2	5	6	5	10	22	1	0	100	0.75	0.25	0	0	0	100	0	0	2	3	1	2	0	1	0	1	0	0	0	1	5
71	6	1	100	4200	2	5	6	5	10	22	1	0	100	0.75	0.25	0	0	0	100	1	0	2	3	1	2	0	1	0	1	0	0	0	1	6
71	7	1	0	4500	2	5	6	5	10	22	0	0	100	0.75	0.25	0	0	0	100	-99	1	2	3	-99	2	1	1	0	1	1	0	0	1	7
71	8	1	0	4500	2	5	6	5	10	22	0	0	100	0.75	0.25	0	0	0	100	-99	1	2	3	-99	2	1	1	0	1	1	0	0	1	8
71	9	1	0	5700	2	5	6	5	10	22	0	0	100	0.75	0.25	0	0	0	100	-99	0	2	3	-99	2	1	1	0	1	1	0	0	1	9
71	10	1	0	4800	2	5	6	5	10	22	0	0	100	0.75	0.25	0	1	1	100	-99	0	3	2	-99	1	1	0	1	1	1	0	0	1	10
71	11	1	0	5100	2	5	6	5	10	22	0	0	100	0.75	0.25	0	1	1	100	-99	0	3	2	-99	1	1	0	1	1	1	0	0	1	11
71	12	1	0	4200	2	5	6	5	10	22	1	0	100	0.75	0.25	0	1	1	100	0	0	3	2	0	1	0	0	1	1	1	0	0	1	12
71	13	1	100	3800	2	5	6	5	10	22	1	0	100	0.75	0.25	0	1	1	100	1	0	3	2	1	1	0	0	1	1	1	0	0	1	13
71	14	1	0	5400	2	5	6	5	10	22	0	0	100	0.75	0.25	0	1	1	100	-99	0	3	2	-99	1	1	0	1	1	1	0	0	1	14
71	15	1	0	3100	2	5	6	5	10	22	1	0	100	0.75	0.25	0	1	1	100	0	1	3	2	0	1	0	0	1	1	1	0	0	1	15
71	16	1	0	5400	2	5	6	5	10	22	0	0	100	0.75	0.25	0	0	0	100	-99	0	2	3	-99	2	1	1	0	1	1	0	0	1	16
71	17	1	0	4700	2	5	6	5	10	22	1	0	100	0.75	0.25	0	1	1	100	1	1	3	2	0	1	0	0	1	1	1	0	0	1	17
71	18	1	0	4500	2	5	6	5	10	22	0	0	100	0.75	0.25	0	0	0	100	-99	0	2	3	-99	2	1	1	0	1	1	0	0	1	18
71	19	1	0	5500	2	5	6	5	10	22	0	0	100	0.75	0.25	0	0	0	100	-99	1	2	3	-99	2	1	1	0	1	1	0	0	1	19
71	20	1	0	4600	2	5	6	5	10	22	1	0	100	0.75	0.25	0	0	0	100	1	0	2	3	0	2	0	1	0	1	0	0	0	1	20
71	21	1	100	4300	2	5	6	5	10	22	1	0	100	0.75	0.25	0	1	1	100	1	0	3	2	1	1	0	0	1	1	1	0	0	1	21
71	22	1	0	5200	2	5	6	5	10	22	0	0	100	0.75	0.25	0	1	1	100	-99	1	3	2	-99	1	1	0	1	1	1	0	0	1	22
72	1	1	0	5400	2	5	6	5	10	22	0	0	100	0.75	0.25	0	1	1	100	-99	0	3	2	-99	1	1	0	1	1	1	0	0	1	1
72	2	1	100	3800	2	5	6	5	10	22	1	0	100	0.75	0.25	0	0	0	100	0	0	1	4	1	2	0	1	0	1	0	0	0	1	2
72	3	1	0	5200	2	5	6	5	10	22	0	0	100	0.75	0.25	0	1	1	100	-99	0	3	2	-99	1	1	0	1	1	1	0	0	1	3
72	4	1	0	4800	2	5	6	5	10	22	1	0	100	0.75	0.25	0	0	0	100	0	1	1	4	0	2	0	1	0	1	0	0	0	1	4
72	5	1	100	4300	2	5	6	5	10	22	1	0	100	0.75	0.25	0	0	0	100	0	0	1	4	1	2	0	1	0	1	0	0	0	1	5
72	6	1	0	4200	2	5	6	5	10	22	1	0	100	0.75	0.25	0	0	0	100	1	0	1	4	0	2	0	1	0	1	0	0	0	1	6
72	7	1	0	4500	2	5	6	5	10	22	0	0	100	0.75	0.25	0	0	0	100	-99	0	1	4	-99	2	1	1	0	1	1	0	0	1	7
72	8	1	0	4500	2	5	6	5	10	22	0	0	100	0.75	0.25	0	0	0	100	-99	1	1	4	-99	2	1	1	0	1	1	0	0	1	8
72	9	1	0	5700	2	5	6	5	10	22	0	0	100	0.75	0.25	0	0	0	100	-99	1	1	4	-99	2	1	1	0	1	1	0	0	1	9
72	10	1	0	4800	2	5	6	5	10	22	0	0	100	0.75	0.25	0	1	1	100	-99	1	3	2	-99	1	1	0	1	1	1	0	0	1	10
72	11	1	0	5100	2	5	6	5	10	22	0	0	100	0.75	0.25	0	1	1	100	-99	1	3	2	-99	1	1	0	1	1	1	0	0	1	11
72	12	1	100	4300	2	5	6	5	10	22	1	0	100	0.75	0.25	0	1	1	100	1	1	3	2	1	1	0	0	1	1	1	0	0	1	12
72	13	1	0	3800	2	5	6	5	10	22	1	0	100	0.75	0.25	0	1	1	100	0	1	3	2	0	1	0	0	1	1	1	0	0	1	13
72	14	1	0	5400	2	5	6	5	10	22	0	0	100	0.75	0.25	0	1	1	100	-99	1	3	2	-99	1	1	0	1	1	1	0	0	1	14
72	15	1	100	3200	2	5	6	5	10	22	1	0	100	0.75	0.25	0	1	1	100	1	1	3	2	1	1	0	0	1	1	1	0	0	1	15
72	16	1	0	5400	2	5	6	5	10	22	0	0	100	0.75	0.25	0	0	0	100	-99	1	1	4	-99	2	1	1	0	1	1	0	0	1	16
72	17	1	0	4700	2	5	6	5	10	22	1	0	100	0.75	0.25	0	1	1	100	0	0	3	2	0	1	0	0	1	1	1	0	0	1	17
72	18	1	0	4500	2	5	6	5	10	22	0	0	100	0.75	0.25	0	0	0	100	-99	1	1	4	-99	2	1	1	0	1	1	0	0	1	18
72	19	1	0	5500	2	5	6	5	10	22	0	0	100	0.75	0.25	0	0	0	100	-99	1	1	4	-99	2	1	1	0	1	1	0	0	1	19
72	20	1	100	4700	2	5	6	5	10	22	1	0	100	0.75	0.25	0	0	0	100	0	1	1	4	1	2	0	1	0	1	0	0	0	1	20
72	21	1	100	4400	2	5	6	5	10	22	1	0	100	0.75	0.25	0	1	1	100	1	0	3	2	1	1	0	0	1	1	1	0	0	1	21
72	22	1	0	5200	2	5	6	5	10	22	0	0	100	0.75	0.25	0	1	1	100	-99	1	3	2	-99	1	1	0	1	1	1	0	0	1	22
73	1	1	0	5400	2	5	6	5	10	22	0	0	100	0.75	0.25	0	1	1	100	-99	1	5	0	-99	1	1	0	1	1	1	0	0	1	1
73	2	1	100	3900	2	5	6	5	10	22	1	0	100	0.75	0.25	0	0	0	100	0	1	1	4	1	2	0	1	0	1	0	0	0	1	2
73	3	1	0	5200	2	5	6	5	10	22	0	0	100	0.75	0.25	0	1	1	100	-99	0	5	0	-99	1	1	0	1	1	1	0	0	1	3
73	4	1	100	4900	2	5	6	5	10	22	1	0	100	0.75	0.25	0	0	0	100	0	1	1	4	1	2	0	1	0	1	0	0	0	1	4
73	5	1	0	4300	2	5	6	5	10	22	1	0	100	0.75	0.25	0	0	0	100	0	1	1	4	0	2	0	1	0	1	0	0	0	1	5
73	6	1	100	4300	2	5	6	5	10	22	1	0	100	0.75	0.25	0	0	0	100	1	1	1	4	1	2	0	1	0	1	0	0	0	1	6
73	7	1	0	4500	2	5	6	5	10	22	0	0	100	0.75	0.25	0	0	0	100	-99	0	1	4	-99	2	1	1	0	1	1	0	0	1	7
73	8	1	0	4500	2	5	6	5	10	22	0	0	100	0.75	0.25	0	0	0	100	-99	0	1	4	-99	2	1	1	0	1	1	0	0	1	8
73	9	1	0	5700	2	5	6	5	10	22	0	0	100	0.75	0.25	0	0	0	100	-99	0	1	4	-99	2	1	1	0	1	1	0	0	1	9
73	10	1	0	4800	2	5	6	5	10	22	0	0	100	0.75	0.25	0	1	1	100	-99	1	5	0	-99	1	1	0	1	1	1	0	0	1	10
73	11	1	0	5100	2	5	6	5	10	22	0	0	100	0.75	0.25	0	1	1	100	-99	1	5	0	-99	1	1	0	1	1	1	0	0	1	11
73	12	1	0	4300	2	5	6	5	10	22	1	0	100	0.75	0.25	0	1	1	100	1	1	5	0	0	1	0	0	1	1	1	0	0	1	12
73	13	1	100	3900	2	5	6	5	10	22	1	0	100	0.75	0.25	0	1	1	100	1	0	5	0	1	1	0	0	1	1	1	0	0	1	13
73	14	1	0	5400	2	5	6	5	10	22	0	0	100	0.75	0.25	0	1	1	100	-99	0	5	0	-99	1	1	0	1	1	1	0	0	1	14
73	15	1	0	3200	2	5	6	5	10	22	1	0	100	0.75	0.25	0	1	1	100	1	0	5	0	0	1	0	0	1	1	1	0	0	1	15
73	16	1	0	5400	2	5	6	5	10	22	0	0	100	0.75	0.25	0	0	0	100	-99	1	1	4	-99	2	1	1	0	1	1	0	0	1	16
73	17	1	100	4800	2	5	6	5	10	22	1	0	100	0.75	0.25	0	1	1	100	1	1	5	0	1	1	0	0	1	1	1	0	0	1	17
73	18	1	0	4500	2	5	6	5	10	22	0	0	100	0.75	0.25	0	0	0	100	-99	1	1	4	-99	2	1	1	0	1	1	0	0	1	18
73	19	1	0	5500	2	5	6	5	10	22	0	0	100	0.75	0.25	0	0	0	100	-99	0	1	4	-99	2	1	1	0	1	1	0	0	1	19
73	20	1	100	4800	2	5	6	5	10	22	1	0	100	0.75	0.25	0	0	0	100	0	1	1	4	1	2	0	1	0	1	0	0	0	1	20
73	21	1	100	4500	2	5	6	5	10	22	1	0	100	0.75	0.25	0	1	1	100	1	0	5	0	1	1	0	0	1	1	1	0	0	1	21
73	22	1	0	5200	2	5	6	5	10	22	0	0	100	0.75	0.25	0	1	1	100	-99	1	5	0	-99	1	1	0	1	1	1	0	0	1	22
74	1	1	0	5400	2	5	6	5	10	22	0	0	100	0.75	0.25	0	1	1	100	-99	1	4	1	-99	1	1	0	1	1	1	0	0	1	1
74	2	1	100	4000	2	5	6	5	10	22	1	0	100	0.75	0.25	0	0	0	100	0	0	1	4	1	2	0	1	0	1	0	0	0	1	2
74	3	1	0	5200	2	5	6	5	10	22	0	0	100	0.75	0.25	0	1	1	100	-99	1	4	1	-99	1	1	0	1	1	1	0	0	1	3
74	4	1	100	5000	2	5	6	5	10	22	1	0	100	0.75	0.25	0	0	0	100	0	1	1	4	1	2	0	1	0	1	0	0	0	1	4
74	5	1	0	4300	2	5	6	5	10	22	1	0	100	0.75	0.25	0	0	0	100	0	1	1	4	0	2	0	1	0	1	0	0	0	1	5
74	6	1	100	4400	2	5	6	5	10	22	1	0	100	0.75	0.25	0	0	0	100	1	0	1	4	1	2	0	1	0	1	0	0	0	1	6
74	7	1	0	4500	2	5	6	5	10	22	0	0	100	0.75	0.25	0	0	0	100	-99	0	1	4	-99	2	1	1	0	1	1	0	0	1	7
74	8	1	0	4500	2	5	6	5	10	22	0	0	100	0.75	0.25	0	0	0	100	-99	0	1	4	-99	2	1	1	0	1	1	0	0	1	8
74	9	1	0	5700	2	5	6	5	10	22	0	0	100	0.75	0.25	0	0	0	100	-99	0	1	4	-99	2	1	1	0	1	1	0	0	1	9
74	10	1	0	4800	2	5	6	5	10	22	0	0	100	0.75	0.25	0	1	1	100	-99	0	4	1	-99	1	1	0	1	1	1	0	0	1	10
74	11	1	0	5100	2	5	6	5	10	22	0	0	100	0.75	0.25	0	1	1	100	-99	0	4	1	-99	1	1	0	1	1	1	0	0	1	11
74	12	1	100	4400	2	5	6	5	10	22	1	0	100	0.75	0.25	0	1	1	100	1	1	4	1	1	1	0	0	1	1	1	0	0	1	12
74	13	1	100	4000	2	5	6	5	10	22	1	0	100	0.75	0.25	0	1	1	100	1	0	4	1	1	1	0	0	1	1	1	0	0	1	13
74	14	1	0	5400	2	5	6	5	10	22	0	0	100	0.75	0.25	0	1	1	100	-99	1	4	1	-99	1	1	0	1	1	1	0	0	1	14
74	15	1	0	3200	2	5	6	5	10	22	1	0	100	0.75	0.25	0	1	1	100	0	1	4	1	0	1	0	0	1	1	1	0	0	1	15
74	16	1	0	5400	2	5	6	5	10	22	0	0	100	0.75	0.25	0	0	0	100	-99	1	1	4	-99	2	1	1	0	1	1	0	0	1	16
74	17	1	100	4900	2	5	6	5	10	22	1	0	100	0.75	0.25	0	1	1	100	1	1	4	1	1	1	0	0	1	1	1	0	0	1	17
74	18	1	0	4500	2	5	6	5	10	22	0	0	100	0.75	0.25	0	0	0	100	-99	1	1	4	-99	2	1	1	0	1	1	0	0	1	18
74	19	1	0	5500	2	5	6	5	10	22	0	0	100	0.75	0.25	0	0	0	100	-99	0	1	4	-99	2	1	1	0	1	1	0	0	1	19
74	20	1	100	4900	2	5	6	5	10	22	1	0	100	0.75	0.25	0	0	0	100	0	1	1	4	1	2	0	1	0	1	0	0	0	1	20
74	21	1	100	4600	2	5	6	5	10	22	1	0	100	0.75	0.25	0	1	1	100	1	0	4	1	1	1	0	0	1	1	1	0	0	1	21
74	22	1	0	5200	2	5	6	5	10	22	0	0	100	0.75	0.25	0	1	1	100	-99	0	4	1	-99	1	1	0	1	1	1	0	0	1	22
75	1	1	400	5800	2	5	6	5	10	22	0	0	100	0.75	0.25	0	1	1	100	1	1	4	1	-99	1	1	0	1	1	1	0	0	1	1
75	2	1	100	4100	2	5	6	5	10	22	1	0	100	0.75	0.25	0	0	0	100	0	0	2	3	1	2	0	1	0	1	0	0	0	1	2
75	3	1	300	5500	2	5	6	5	10	22	0	0	100	0.75	0.25	0	1	1	100	1	1	4	1	-99	1	1	0	1	1	1	0	0	1	3
75	4	1	100	5100	2	5	6	5	10	22	1	0	100	0.75	0.25	0	0	0	100	0	1	2	3	1	2	0	1	0	1	0	0	0	1	4
75	5	1	0	4300	2	5	6	5	10	22	1	0	100	0.75	0.25	0	0	0	100	1	0	2	3	0	2	0	1	0	1	0	0	0	1	5
75	6	1	0	4400	2	5	6	5	10	22	1	0	100	0.75	0.25	0	0	0	100	1	0	2	3	0	2	0	1	0	1	0	0	0	1	6
75	7	1	400	4900	2	5	6	5	10	22	0	0	100	0.75	0.25	0	0	0	100	1	1	2	3	-99	2	1	1	0	1	1	0	0	1	7
75	8	1	500	5000	2	5	6	5	10	22	0	0	100	0.75	0.25	0	0	0	100	1	1	2	3	-99	2	1	1	0	1	1	0	0	1	8
75	9	1	300	6000	2	5	6	5	10	22	0	0	100	0.75	0.25	0	0	0	100	1	0	2	3	-99	2	1	1	0	1	1	0	0	1	9
75	10	1	300	5100	2	5	6	5	10	22	0	0	100	0.75	0.25	0	1	1	100	1	1	4	1	-99	1	1	0	1	1	1	0	0	1	10
75	11	1	500	5600	2	5	6	5	10	22	0	0	100	0.75	0.25	0	1	1	100	1	1	4	1	-99	1	1	0	1	1	1	0	0	1	11
75	12	1	0	4400	2	5	6	5	10	22	1	0	100	0.75	0.25	0	1	1	100	1	1	4	1	0	1	0	0	1	1	1	0	0	1	12
75	13	1	0	4000	2	5	6	5	10	22	1	0	100	0.75	0.25	0	1	1	100	0	1	4	1	0	1	0	0	1	1	1	0	0	1	13
75	14	1	400	5800	2	5	6	5	10	22	0	0	100	0.75	0.25	0	1	1	100	1	0	4	1	-99	1	1	0	1	1	1	0	0	1	14
75	15	1	100	3300	2	5	6	5	10	22	1	0	100	0.75	0.25	0	1	1	100	1	0	4	1	1	1	0	0	1	1	1	0	0	1	15
75	16	1	500	5900	2	5	6	5	10	22	0	0	100	0.75	0.25	0	0	0	100	1	0	2	3	-99	2	1	1	0	1	1	0	0	1	16
75	17	1	100	5000	2	5	6	5	10	22	1	0	100	0.75	0.25	0	1	1	100	1	1	4	1	1	1	0	0	1	1	1	0	0	1	17
75	18	1	300	4800	2	5	6	5	10	22	0	0	100	0.75	0.25	0	0	0	100	1	0	2	3	-99	2	1	1	0	1	1	0	0	1	18
75	19	1	0	5500	2	5	6	5	10	22	0	0	100	0.75	0.25	0	0	0	100	0	1	2	3	-99	2	1	1	0	1	1	0	0	1	19
75	20	1	0	4900	2	5	6	5	10	22	1	0	100	0.75	0.25	0	0	0	100	0	1	2	3	0	2	0	1	0	1	0	0	0	1	20
75	21	1	0	4600	2	5	6	5	10	22	1	0	100	0.75	0.25	0	1	1	100	1	0	4	1	0	1	0	0	1	1	1	0	0	1	21
75	22	1	200	5400	2	5	6	5	10	22	0	0	100	0.75	0.25	0	1	1	100	1	1	4	1	-99	1	1	0	1	1	1	0	0	1	22
76	1	1	0	5800	2	5	6	5	10	22	0	0	100	0.75	0.25	0	1	0	100	-99	1	2	3	-99	1	1	1	0	1	1	0	0	1	1
76	2	1	0	4100	2	5	6	5	10	22	1	0	100	0.75	0.25	0	0	1	100	0	0	3	2	0	2	0	0	1	1	1	0	0	1	2
76	3	1	0	5500	2	5	6	5	10	22	0	0	100	0.75	0.25	0	1	0	100	-99	0	2	3	-99	1	1	1	0	1	1	0	0	1	3
76	4	1	100	5200	2	5	6	5	10	22	1	0	100	0.75	0.25	0	0	1	100	0	1	3	2	1	2	0	0	1	1	1	0	0	1	4
76	5	1	0	4300	2	5	6	5	10	22	1	0	100	0.75	0.25	0	0	1	100	1	1	3	2	0	2	0	0	1	1	1	0	0	1	5
76	6	1	100	4500	2	5	6	5	10	22	1	0	100	0.75	0.25	0	0	1	100	1	1	3	2	1	2	0	0	1	1	1	0	0	1	6
76	7	1	0	4900	2	5	6	5	10	22	0	0	100	0.75	0.25	0	0	1	100	-99	0	3	2	-99	2	1	0	1	1	1	0	0	1	7
76	8	1	0	5000	2	5	6	5	10	22	0	0	100	0.75	0.25	0	0	1	100	-99	0	3	2	-99	2	1	0	1	1	1	0	0	1	8
76	9	1	0	6000	2	5	6	5	10	22	0	0	100	0.75	0.25	0	0	1	100	-99	0	3	2	-99	2	1	0	1	1	1	0	0	1	9
76	10	1	0	5100	2	5	6	5	10	22	0	0	100	0.75	0.25	0	1	0	100	-99	0	2	3	-99	1	1	1	0	1	1	0	0	1	10
76	11	1	0	5600	2	5	6	5	10	22	0	0	100	0.75	0.25	0	1	0	100	-99	0	2	3	-99	1	1	1	0	1	1	0	0	1	11
76	12	1	100	4500	2	5	6	5	10	22	1	0	100	0.75	0.25	0	1	0	100	0	0	2	3	1	1	0	1	0	1	0	0	0	1	12
76	13	1	0	4000	2	5	6	5	10	22	1	0	100	0.75	0.25	0	1	0	100	1	0	2	3	0	1	0	1	0	1	0	0	0	1	13
76	14	1	0	5800	2	5	6	5	10	22	0	0	100	0.75	0.25	0	1	0	100	-99	0	2	3	-99	1	1	1	0	1	1	0	0	1	14
76	15	1	100	3400	2	5	6	5	10	22	1	0	100	0.75	0.25	0	1	0	100	0	0	2	3	1	1	0	1	0	1	0	0	0	1	15
76	16	1	0	5900	2	5	6	5	10	22	0	0	100	0.75	0.25	0	0	1	100	-99	1	3	2	-99	2	1	0	1	1	1	0	0	1	16
76	17	1	100	5100	2	5	6	5	10	22	1	0	100	0.75	0.25	0	1	0	100	0	0	2	3	1	1	0	1	0	1	0	0	0	1	17
76	18	1	0	4800	2	5	6	5	10	22	0	0	100	0.75	0.25	0	0	1	100	-99	0	3	2	-99	2	1	0	1	1	1	0	0	1	18
76	19	1	0	5500	2	5	6	5	10	22	0	0	100	0.75	0.25	0	0	1	100	-99	1	3	2	-99	2	1	0	1	1	1	0	0	1	19
76	20	1	0	4900	2	5	6	5	10	22	1	0	100	0.75	0.25	0	0	1	100	1	1	3	2	0	2	0	0	1	1	1	0	0	1	20
76	21	1	0	4600	2	5	6	5	10	22	1	0	100	0.75	0.25	0	1	0	100	1	0	2	3	0	1	0	1	0	1	0	0	0	1	21
76	22	1	0	5400	2	5	6	5	10	22	0	0	100	0.75	0.25	0	1	0	100	-99	1	2	3	-99	1	1	1	0	1	1	0	0	1	22
77	1	1	0	5800	2	5	6	5	10	22	0	0	100	0.75	0.25	0	1	0	100	-99	1	0	5	-99	1	1	1	0	1	1	0	0	1	1
77	2	1	0	4100	2	5	6	5	10	22	1	0	100	0.75	0.25	0	0	1	100	0	1	2	3	0	2	0	0	1	1	1	0	0	1	2
77	3	1	0	5500	2	5	6	5	10	22	0	0	100	0.75	0.25	0	1	0	100	-99	1	0	5	-99	1	1	1	0	1	1	0	0	1	3
77	4	1	0	5200	2	5	6	5	10	22	1	0	100	0.75	0.25	0	0	1	100	0	0	2	3	0	2	0	0	1	1	1	0	0	1	4
77	5	1	0	4300	2	5	6	5	10	22	1	0	100	0.75	0.25	0	0	1	100	1	0	2	3	0	2	0	0	1	1	1	0	0	1	5
77	6	1	0	4500	2	5	6	5	10	22	1	0	100	0.75	0.25	0	0	1	100	1	1	2	3	0	2	0	0	1	1	1	0	0	1	6
77	7	1	0	4900	2	5	6	5	10	22	0	0	100	0.75	0.25	0	0	1	100	-99	0	2	3	-99	2	1	0	1	1	1	0	0	1	7
77	8	1	0	5000	2	5	6	5	10	22	0	0	100	0.75	0.25	0	0	1	100	-99	1	2	3	-99	2	1	0	1	1	1	0	0	1	8
77	9	1	0	6000	2	5	6	5	10	22	0	0	100	0.75	0.25	0	0	1	100	-99	1	2	3	-99	2	1	0	1	1	1	0	0	1	9
77	10	1	0	5100	2	5	6	5	10	22	0	0	100	0.75	0.25	0	1	0	100	-99	0	0	5	-99	1	1	1	0	1	1	0	0	1	10
77	11	1	0	5600	2	5	6	5	10	22	0	0	100	0.75	0.25	0	1	0	100	-99	1	0	5	-99	1	1	1	0	1	1	0	0	1	11
77	12	1	0	4500	2	5	6	5	10	22	1	0	100	0.75	0.25	0	1	0	100	0	0	0	5	0	1	0	1	0	1	0	0	0	1	12
77	13	1	100	4100	2	5	6	5	10	22	1	0	100	0.75	0.25	0	1	0	100	0	1	0	5	1	1	0	1	0	1	0	0	0	1	13
77	14	1	0	5800	2	5	6	5	10	22	0	0	100	0.75	0.25	0	1	0	100	-99	0	0	5	-99	1	1	1	0	1	1	0	0	1	14
77	15	1	100	3500	2	5	6	5	10	22	1	0	100	0.75	0.25	0	1	0	100	0	1	0	5	1	1	0	1	0	1	0	0	0	1	15
77	16	1	0	5900	2	5	6	5	10	22	0	0	100	0.75	0.25	0	0	1	100	-99	1	2	3	-99	2	1	0	1	1	1	0	0	1	16
77	17	1	100	5200	2	5	6	5	10	22	1	0	100	0.75	0.25	0	1	0	100	0	0	0	5	1	1	0	1	0	1	0	0	0	1	17
77	18	1	0	4800	2	5	6	5	10	22	0	0	100	0.75	0.25	0	0	1	100	-99	0	2	3	-99	2	1	0	1	1	1	0	0	1	18
77	19	1	0	5500	2	5	6	5	10	22	0	0	100	0.75	0.25	0	0	1	100	-99	1	2	3	-99	2	1	0	1	1	1	0	0	1	19
77	20	1	0	4900	2	5	6	5	10	22	1	0	100	0.75	0.25	0	0	1	100	0	0	2	3	0	2	0	0	1	1	1	0	0	1	20
77	21	1	100	4700	2	5	6	5	10	22	1	0	100	0.75	0.25	0	1	0	100	0	1	0	5	1	1	0	1	0	1	0	0	0	1	21
77	22	1	0	5400	2	5	6	5	10	22	0	0	100	0.75	0.25	0	1	0	100	-99	0	0	5	-99	1	1	1	0	1	1	0	0	1	22
78	1	1	0	5800	2	5	6	5	10	22	0	0	100	0.75	0.25	0	1	0	100	-99	0	0	5	-99	1	1	1	0	1	1	0	0	1	1
78	2	1	100	4200	2	5	6	5	10	22	1	0	100	0.75	0.25	0	0	1	100	1	1	3	2	1	2	0	0	1	1	1	0	0	1	2
78	3	1	0	5500	2	5	6	5	10	22	0	0	100	0.75	0.25	0	1	0	100	-99	1	0	5	-99	1	1	1	0	1	1	0	0	1	3
78	4	1	0	5200	2	5	6	5	10	22	1	0	100	0.75	0.25	0	0	1	100	0	1	3	2	0	2	0	0	1	1	1	0	0	1	4
78	5	1	0	4300	2	5	6	5	10	22	1	0	100	0.75	0.25	0	0	1	100	0	1	3	2	0	2	0	0	1	1	1	0	0	1	5
78	6	1	100	4600	2	5	6	5	10	22	1	0	100	0.75	0.25	0	0	1	100	1	0	3	2	1	2	0	0	1	1	1	0	0	1	6
78	7	1	0	4900	2	5	6	5	10	22	0	0	100	0.75	0.25	0	0	1	100	-99	1	3	2	-99	2	1	0	1	1	1	0	0	1	7
78	8	1	0	5000	2	5	6	5	10	22	0	0	100	0.75	0.25	0	0	1	100	-99	1	3	2	-99	2	1	0	1	1	1	0	0	1	8
78	9	1	0	6000	2	5	6	5	10	22	0	0	100	0.75	0.25	0	0	1	100	-99	0	3	2	-99	2	1	0	1	1	1	0	0	1	9
78	10	1	0	5100	2	5	6	5	10	22	0	0	100	0.75	0.25	0	1	0	100	-99	1	0	5	-99	1	1	1	0	1	1	0	0	1	10
78	11	1	0	5600	2	5	6	5	10	22	0	0	100	0.75	0.25	0	1	0	100	-99	0	0	5	-99	1	1	1	0	1	1	0	0	1	11
78	12	1	100	4600	2	5	6	5	10	22	1	0	100	0.75	0.25	0	1	0	100	0	1	0	5	1	1	0	1	0	1	0	0	0	1	12
78	13	1	100	4200	2	5	6	5	10	22	1	0	100	0.75	0.25	0	1	0	100	0	1	0	5	1	1	0	1	0	1	0	0	0	1	13
78	14	1	0	5800	2	5	6	5	10	22	0	0	100	0.75	0.25	0	1	0	100	-99	1	0	5	-99	1	1	1	0	1	1	0	0	1	14
78	15	1	100	3600	2	5	6	5	10	22	1	0	100	0.75	0.25	0	1	0	100	0	0	0	5	1	1	0	1	0	1	0	0	0	1	15
78	16	1	0	5900	2	5	6	5	10	22	0	0	100	0.75	0.25	0	0	1	100	-99	1	3	2	-99	2	1	0	1	1	1	0	0	1	16
78	17	1	100	5300	2	5	6	5	10	22	1	0	100	0.75	0.25	0	1	0	100	0	0	0	5	1	1	0	1	0	1	0	0	0	1	17
78	18	1	0	4800	2	5	6	5	10	22	0	0	100	0.75	0.25	0	0	1	100	-99	0	3	2	-99	2	1	0	1	1	1	0	0	1	18
78	19	1	0	5500	2	5	6	5	10	22	0	0	100	0.75	0.25	0	0	1	100	-99	0	3	2	-99	2	1	0	1	1	1	0	0	1	19
78	20	1	0	4900	2	5	6	5	10	22	1	0	100	0.75	0.25	0	0	1	100	1	0	3	2	0	2	0	0	1	1	1	0	0	1	20
78	21	1	100	4800	2	5	6	5	10	22	1	0	100	0.75	0.25	0	1	0	100	0	0	0	5	1	1	0	1	0	1	0	0	0	1	21
78	22	1	0	5400	2	5	6	5	10	22	0	0	100	0.75	0.25	0	1	0	100	-99	1	0	5	-99	1	1	1	0	1	1	0	0	1	22
79	1	1	0	5800	2	5	6	5	10	22	0	0	100	0.75	0.25	0	1	0	100	-99	1	1	4	-99	1	1	1	0	1	1	0	0	1	1
79	2	1	100	4300	2	5	6	5	10	22	1	0	100	0.75	0.25	0	0	1	100	1	1	3	2	1	2	0	0	1	1	1	0	0	1	2
79	3	1	0	5500	2	5	6	5	10	22	0	0	100	0.75	0.25	0	1	0	100	-99	0	1	4	-99	1	1	1	0	1	1	0	0	1	3
79	4	1	100	5300	2	5	6	5	10	22	1	0	100	0.75	0.25	0	0	1	100	1	1	3	2	1	2	0	0	1	1	1	0	0	1	4
79	5	1	0	4300	2	5	6	5	10	22	1	0	100	0.75	0.25	0	0	1	100	0	1	3	2	0	2	0	0	1	1	1	0	0	1	5
79	6	1	100	4700	2	5	6	5	10	22	1	0	100	0.75	0.25	0	0	1	100	1	0	3	2	1	2	0	0	1	1	1	0	0	1	6
79	7	1	0	4900	2	5	6	5	10	22	0	0	100	0.75	0.25	0	0	1	100	-99	1	3	2	-99	2	1	0	1	1	1	0	0	1	7
79	8	1	0	5000	2	5	6	5	10	22	0	0	100	0.75	0.25	0	0	1	100	-99	0	3	2	-99	2	1	0	1	1	1	0	0	1	8
79	9	1	0	6000	2	5	6	5	10	22	0	0	100	0.75	0.25	0	0	1	100	-99	0	3	2	-99	2	1	0	1	1	1	0	0	1	9
79	10	1	0	5100	2	5	6	5	10	22	0	0	100	0.75	0.25	0	1	0	100	-99	1	1	4	-99	1	1	1	0	1	1	0	0	1	10
79	11	1	0	5600	2	5	6	5	10	22	0	0	100	0.75	0.25	0	1	0	100	-99	1	1	4	-99	1	1	1	0	1	1	0	0	1	11
79	12	1	100	4700	2	5	6	5	10	22	1	0	100	0.75	0.25	0	1	0	100	0	1	1	4	1	1	0	1	0	1	0	0	0	1	12
79	13	1	0	4200	2	5	6	5	10	22	1	0	100	0.75	0.25	0	1	0	100	1	0	1	4	0	1	0	1	0	1	0	0	0	1	13
79	14	1	0	5800	2	5	6	5	10	22	0	0	100	0.75	0.25	0	1	0	100	-99	1	1	4	-99	1	1	1	0	1	1	0	0	1	14
79	15	1	100	3700	2	5	6	5	10	22	1	0	100	0.75	0.25	0	1	0	100	0	0	1	4	1	1	0	1	0	1	0	0	0	1	15
79	16	1	0	5900	2	5	6	5	10	22	0	0	100	0.75	0.25	0	0	1	100	-99	1	3	2	-99	2	1	0	1	1	1	0	0	1	16
79	17	1	0	5300	2	5	6	5	10	22	1	0	100	0.75	0.25	0	1	0	100	0	0	1	4	0	1	0	1	0	1	0	0	0	1	17
79	18	1	0	4800	2	5	6	5	10	22	0	0	100	0.75	0.25	0	0	1	100	-99	1	3	2	-99	2	1	0	1	1	1	0	0	1	18
79	19	1	0	5500	2	5	6	5	10	22	0	0	100	0.75	0.25	0	0	1	100	-99	1	3	2	-99	2	1	0	1	1	1	0	0	1	19
79	20	1	0	4900	2	5	6	5	10	22	1	0	100	0.75	0.25	0	0	1	100	0	0	3	2	0	2	0	0	1	1	1	0	0	1	20
79	21	1	100	4900	2	5	6	5	10	22	1	0	100	0.75	0.25	0	1	0	100	0	1	1	4	1	1	0	1	0	1	0	0	0	1	21
79	22	1	0	5400	2	5	6	5	10	22	0	0	100	0.75	0.25	0	1	0	100	-99	0	1	4	-99	1	1	1	0	1	1	0	0	1	22
80	1	1	400	6200	2	5	6	5	10	22	0	0	100	0.75	0.25	0	1	0	100	1	1	0	5	-99	1	1	1	0	1	1	0	0	1	1
80	2	1	100	4400	2	5	6	5	10	22	1	0	100	0.75	0.25	0	0	1	100	1	1	4	1	1	2	0	0	1	1	1	0	0	1	2
80	3	1	500	6000	2	5	6	5	10	22	0	0	100	0.75	0.25	0	1	0	100	1	0	0	5	-99	1	1	1	0	1	1	0	0	1	3
80	4	1	100	5400	2	5	6	5	10	22	1	0	100	0.75	0.25	0	0	1	100	1	1	4	1	1	2	0	0	1	1	1	0	0	1	4
80	5	1	0	4300	2	5	6	5	10	22	1	0	100	0.75	0.25	0	0	1	100	1	0	4	1	0	2	0	0	1	1	1	0	0	1	5
80	6	1	0	4700	2	5	6	5	10	22	1	0	100	0.75	0.25	0	0	1	100	1	1	4	1	0	2	0	0	1	1	1	0	0	1	6
80	7	1	300	5200	2	5	6	5	10	22	0	0	100	0.75	0.25	0	0	1	100	1	0	4	1	-99	2	1	0	1	1	1	0	0	1	7
80	8	1	400	5400	2	5	6	5	10	22	0	0	100	0.75	0.25	0	0	1	100	1	1	4	1	-99	2	1	0	1	1	1	0	0	1	8
80	9	1	400	6400	2	5	6	5	10	22	0	0	100	0.75	0.25	0	0	1	100	1	1	4	1	-99	2	1	0	1	1	1	0	0	1	9
80	10	1	200	5300	2	5	6	5	10	22	0	0	100	0.75	0.25	0	1	0	100	1	0	0	5	-99	1	1	1	0	1	1	0	0	1	10
80	11	1	400	6000	2	5	6	5	10	22	0	0	100	0.75	0.25	0	1	0	100	1	0	0	5	-99	1	1	1	0	1	1	0	0	1	11
80	12	1	100	4800	2	5	6	5	10	22	1	0	100	0.75	0.25	0	1	0	100	0	0	0	5	1	1	0	1	0	1	0	0	0	1	12
80	13	1	100	4300	2	5	6	5	10	22	1	0	100	0.75	0.25	0	1	0	100	0	0	0	5	1	1	0	1	0	1	0	0	0	1	13
80	14	1	300	6100	2	5	6	5	10	22	0	0	100	0.75	0.25	0	1	0	100	1	0	0	5	-99	1	1	1	0	1	1	0	0	1	14
80	15	1	100	3800	2	5	6	5	10	22	1	0	100	0.75	0.25	0	1	0	100	0	0	0	5	1	1	0	1	0	1	0	0	0	1	15
80	16	1	400	6300	2	5	6	5	10	22	0	0	100	0.75	0.25	0	0	1	100	1	0	4	1	-99	2	1	0	1	1	1	0	0	1	16
80	17	1	0	5300	2	5	6	5	10	22	1	0	100	0.75	0.25	0	1	0	100	0	1	0	5	0	1	0	1	0	1	0	0	0	1	17
80	18	1	300	5100	2	5	6	5	10	22	0	0	100	0.75	0.25	0	0	1	100	1	0	4	1	-99	2	1	0	1	1	1	0	0	1	18
80	19	1	400	5900	2	5	6	5	10	22	0	0	100	0.75	0.25	0	0	1	100	1	0	4	1	-99	2	1	0	1	1	1	0	0	1	19
80	20	1	0	4900	2	5	6	5	10	22	1	0	100	0.75	0.25	0	0	1	100	0	1	4	1	0	2	0	0	1	1	1	0	0	1	20
80	21	1	0	4900	2	5	6	5	10	22	1	0	100	0.75	0.25	0	1	0	100	0	1	0	5	0	1	0	1	0	1	0	0	0	1	21
80	22	1	300	5700	2	5	6	5	10	22	0	0	100	0.75	0.25	0	1	0	100	1	1	0	5	-99	1	1	1	0	1	1	0	0	1	22
81	1	1	0	6200	2	5	6	5	10	22	0	0	100	0.75	0.25	0	1	1	100	-99	1	3	2	-99	1	1	0	1	1	1	0	0	1	1
81	2	1	100	4500	2	5	6	5	10	22	1	0	100	0.75	0.25	0	0	0	100	0	1	1	4	1	2	0	1	0	1	0	0	0	1	2
81	3	1	0	6000	2	5	6	5	10	22	0	0	100	0.75	0.25	0	1	1	100	-99	1	3	2	-99	1	1	0	1	1	1	0	0	1	3
81	4	1	100	5500	2	5	6	5	10	22	1	0	100	0.75	0.25	0	0	0	100	0	0	1	4	1	2	0	1	0	1	0	0	0	1	4
81	5	1	100	4400	2	5	6	5	10	22	1	0	100	0.75	0.25	0	0	0	100	0	0	1	4	1	2	0	1	0	1	0	0	0	1	5
81	6	1	0	4700	2	5	6	5	10	22	1	0	100	0.75	0.25	0	0	0	100	1	0	1	4	0	2	0	1	0	1	0	0	0	1	6
81	7	1	0	5200	2	5	6	5	10	22	0	0	100	0.75	0.25	0	0	0	100	-99	1	1	4	-99	2	1	1	0	1	1	0	0	1	7
81	8	1	0	5400	2	5	6	5	10	22	0	0	100	0.75	0.25	0	0	0	100	-99	0	1	4	-99	2	1	1	0	1	1	0	0	1	8
81	9	1	0	6400	2	5	6	5	10	22	0	0	100	0.75	0.25	0	0	0	100	-99	0	1	4	-99	2	1	1	0	1	1	0	0	1	9
81	10	1	0	5300	2	5	6	5	10	22	0	0	100	0.75	0.25	0	1	1	100	-99	0	3	2	-99	1	1	0	1	1	1	0	0	1	10
81	11	1	0	6000	2	5	6	5	10	22	0	0	100	0.75	0.25	0	1	1	100	-99	1	3	2	-99	1	1	0	1	1	1	0	0	1	11
81	12	1	100	4900	2	5	6	5	10	22	1	0	100	0.75	0.25	0	1	1	100	1	0	3	2	1	1	0	0	1	1	1	0	0	1	12
81	13	1	100	4400	2	5	6	5	10	22	1	0	100	0.75	0.25	0	1	1	100	1	0	3	2	1	1	0	0	1	1	1	0	0	1	13
81	14	1	0	6100	2	5	6	5	10	22	0	0	100	0.75	0.25	0	1	1	100	-99	0	3	2	-99	1	1	0	1	1	1	0	0	1	14
81	15	1	0	3800	2	5	6	5	10	22	1	0	100	0.75	0.25	0	1	1	100	0	0	3	2	0	1	0	0	1	1	1	0	0	1	15
81	16	1	0	6300	2	5	6	5	10	22	0	0	100	0.75	0.25	0	0	0	100	-99	1	1	4	-99	2	1	1	0	1	1	0	0	1	16
81	17	1	0	5300	2	5	6	5	10	22	1	0	100	0.75	0.25	0	1	1	100	1	1	3	2	0	1	0	0	1	1	1	0	0	1	17
81	18	1	0	5100	2	5	6	5	10	22	0	0	100	0.75	0.25	0	0	0	100	-99	1	1	4	-99	2	1	1	0	1	1	0	0	1	18
81	19	1	0	5900	2	5	6	5	10	22	0	0	100	0.75	0.25	0	0	0	100	-99	0	1	4	-99	2	1	1	0	1	1	0	0	1	19
81	20	1	100	5000	2	5	6	5	10	22	1	0	100	0.75	0.25	0	0	0	100	0	0	1	4	1	2	0	1	0	1	0	0	0	1	20
81	21	1	0	4900	2	5	6	5	10	22	1	0	100	0.75	0.25	0	1	1	100	0	0	3	2	0	1	0	0	1	1	1	0	0	1	21
81	22	1	0	5700	2	5	6	5	10	22	0	0	100	0.75	0.25	0	1	1	100	-99	1	3	2	-99	1	1	0	1	1	1	0	0	1	22
82	1	1	0	6200	2	5	6	5	10	22	0	0	100	0.75	0.25	0	1	1	100	-99	0	2	3	-99	1	1	0	1	1	1	0	0	1	1
82	2	1	100	4600	2	5	6	5	10	22	1	0	100	0.75	0.25	0	0	0	100	0	1	1	4	1	2	0	1	0	1	0	0	0	1	2
82	3	1	0	6000	2	5	6	5	10	22	0	0	100	0.75	0.25	0	1	1	100	-99	0	2	3	-99	1	1	0	1	1	1	0	0	1	3
82	4	1	100	5600	2	5	6	5	10	22	1	0	100	0.75	0.25	0	0	0	100	0	1	1	4	1	2	0	1	0	1	0	0	0	1	4
82	5	1	0	4400	2	5	6	5	10	22	1	0	100	0.75	0.25	0	0	0	100	0	0	1	4	0	2	0	1	0	1	0	0	0	1	5
82	6	1	0	4700	2	5	6	5	10	22	1	0	100	0.75	0.25	0	0	0	100	1	1	1	4	0	2	0	1	0	1	0	0	0	1	6
82	7	1	0	5200	2	5	6	5	10	22	0	0	100	0.75	0.25	0	0	0	100	-99	1	1	4	-99	2	1	1	0	1	1	0	0	1	7
82	8	1	0	5400	2	5	6	5	10	22	0	0	100	0.75	0.25	0	0	0	100	-99	0	1	4	-99	2	1	1	0	1	1	0	0	1	8
82	9	1	0	6400	2	5	6	5	10	22	0	0	100	0.75	0.25	0	0	0	100	-99	1	1	4	-99	2	1	1	0	1	1	0	0	1	9
82	10	1	0	5300	2	5	6	5	10	22	0	0	100	0.75	0.25	0	1	1	100	-99	1	2	3	-99	1	1	0	1	1	1	0	0	1	10
82	11	1	0	6000	2	5	6	5	10	22	0	0	100	0.75	0.25	0	1	1	100	-99	1	2	3	-99	1	1	0	1	1	1	0	0	1	11
82	12	1	100	5000	2	5	6	5	10	22	1	0	100	0.75	0.25	0	1	1	100	1	1	2	3	1	1	0	0	1	1	1	0	0	1	12
82	13	1	0	4400	2	5	6	5	10	22	1	0	100	0.75	0.25	0	1	1	100	0	0	2	3	0	1	0	0	1	1	1	0	0	1	13
82	14	1	0	6100	2	5	6	5	10	22	0	0	100	0.75	0.25	0	1	1	100	-99	1	2	3	-99	1	1	0	1	1	1	0	0	1	14
82	15	1	0	3800	2	5	6	5	10	22	1	0	100	0.75	0.25	0	1	1	100	0	0	2	3	0	1	0	0	1	1	1	0	0	1	15
82	16	1	0	6300	2	5	6	5	10	22	0	0	100	0.75	0.25	0	0	0	100	-99	1	1	4	-99	2	1	1	0	1	1	0	0	1	16
82	17	1	0	5300	2	5	6	5	10	22	1	0	100	0.75	0.25	0	1	1	100	0	1	2	3	0	1	0	0	1	1	1	0	0	1	17
82	18	1	0	5100	2	5	6	5	10	22	0	0	100	0.75	0.25	0	0	0	100	-99	1	1	4	-99	2	1	1	0	1	1	0	0	1	18
82	19	1	0	5900	2	5	6	5	10	22	0	0	100	0.75	0.25	0	0	0	100	-99	1	1	4	-99	2	1	1	0	1	1	0	0	1	19
82	20	1	0	5000	2	5	6	5	10	22	1	0	100	0.75	0.25	0	0	0	100	0	0	1	4	0	2	0	1	0	1	0	0	0	1	20
82	21	1	100	5000	2	5	6	5	10	22	1	0	100	0.75	0.25	0	1	1	100	1	0	2	3	1	1	0	0	1	1	1	0	0	1	21
82	22	1	0	5700	2	5	6	5	10	22	0	0	100	0.75	0.25	0	1	1	100	-99	0	2	3	-99	1	1	0	1	1	1	0	0	1	22
83	1	1	0	6200	2	5	6	5	10	22	0	0	100	0.75	0.25	0	1	1	100	-99	0	5	0	-99	1	1	0	1	1	1	0	0	1	1
83	2	1	100	4700	2	5	6	5	10	22	1	0	100	0.75	0.25	0	0	0	100	0	1	1	4	1	2	0	1	0	1	0	0	0	1	2
83	3	1	0	6000	2	5	6	5	10	22	0	0	100	0.75	0.25	0	1	1	100	-99	0	5	0	-99	1	1	0	1	1	1	0	0	1	3
83	4	1	0	5600	2	5	6	5	10	22	1	0	100	0.75	0.25	0	0	0	100	0	0	1	4	0	2	0	1	0	1	0	0	0	1	4
83	5	1	100	4500	2	5	6	5	10	22	1	0	100	0.75	0.25	0	0	0	100	0	1	1	4	1	2	0	1	0	1	0	0	0	1	5
83	6	1	0	4700	2	5	6	5	10	22	1	0	100	0.75	0.25	0	0	0	100	1	0	1	4	0	2	0	1	0	1	0	0	0	1	6
83	7	1	0	5200	2	5	6	5	10	22	0	0	100	0.75	0.25	0	0	0	100	-99	1	1	4	-99	2	1	1	0	1	1	0	0	1	7
83	8	1	0	5400	2	5	6	5	10	22	0	0	100	0.75	0.25	0	0	0	100	-99	1	1	4	-99	2	1	1	0	1	1	0	0	1	8
83	9	1	0	6400	2	5	6	5	10	22	0	0	100	0.75	0.25	0	0	0	100	-99	0	1	4	-99	2	1	1	0	1	1	0	0	1	9
83	10	1	0	5300	2	5	6	5	10	22	0	0	100	0.75	0.25	0	1	1	100	-99	0	5	0	-99	1	1	0	1	1	1	0	0	1	10
83	11	1	0	6000	2	5	6	5	10	22	0	0	100	0.75	0.25	0	1	1	100	-99	0	5	0	-99	1	1	0	1	1	1	0	0	1	11
83	12	1	100	5100	2	5	6	5	10	22	1	0	100	0.75	0.25	0	1	1	100	1	1	5	0	1	1	0	0	1	1	1	0	0	1	12
83	13	1	100	4500	2	5	6	5	10	22	1	0	100	0.75	0.25	0	1	1	100	1	1	5	0	1	1	0	0	1	1	1	0	0	1	13
83	14	1	0	6100	2	5	6	5	10	22	0	0	100	0.75	0.25	0	1	1	100	-99	0	5	0	-99	1	1	0	1	1	1	0	0	1	14
83	15	1	100	3900	2	5	6	5	10	22	1	0	100	0.75	0.25	0	1	1	100	1	0	5	0	1	1	0	0	1	1	1	0	0	1	15
83	16	1	0	6300	2	5	6	5	10	22	0	0	100	0.75	0.25	0	0	0	100	-99	0	1	4	-99	2	1	1	0	1	1	0	0	1	16
83	17	1	100	5400	2	5	6	5	10	22	1	0	100	0.75	0.25	0	1	1	100	1	0	5	0	1	1	0	0	1	1	1	0	0	1	17
83	18	1	0	5100	2	5	6	5	10	22	0	0	100	0.75	0.25	0	0	0	100	-99	1	1	4	-99	2	1	1	0	1	1	0	0	1	18
83	19	1	0	5900	2	5	6	5	10	22	0	0	100	0.75	0.25	0	0	0	100	-99	1	1	4	-99	2	1	1	0	1	1	0	0	1	19
83	20	1	0	5000	2	5	6	5	10	22	1	0	100	0.75	0.25	0	0	0	100	0	1	1	4	0	2	0	1	0	1	0	0	0	1	20
83	21	1	100	5100	2	5	6	5	10	22	1	0	100	0.75	0.25	0	1	1	100	1	1	5	0	1	1	0	0	1	1	1	0	0	1	21
83	22	1	0	5700	2	5	6	5	10	22	0	0	100	0.75	0.25	0	1	1	100	-99	1	5	0	-99	1	1	0	1	1	1	0	0	1	22
84	1	1	0	6200	2	5	6	5	10	22	0	0	100	0.75	0.25	0	1	1	100	-99	1	4	1	-99	1	1	0	1	1	1	0	0	1	1
84	2	1	100	4800	2	5	6	5	10	22	1	0	100	0.75	0.25	0	0	0	100	0	0	2	3	1	2	0	1	0	1	0	0	0	1	2
84	3	1	0	6000	2	5	6	5	10	22	0	0	100	0.75	0.25	0	1	1	100	-99	0	4	1	-99	1	1	0	1	1	1	0	0	1	3
84	4	1	100	5700	2	5	6	5	10	22	1	0	100	0.75	0.25	0	0	0	100	0	1	2	3	1	2	0	1	0	1	0	0	0	1	4
84	5	1	100	4600	2	5	6	5	10	22	1	0	100	0.75	0.25	0	0	0	100	0	1	2	3	1	2	0	1	0	1	0	0	0	1	5
84	6	1	0	4700	2	5	6	5	10	22	1	0	100	0.75	0.25	0	0	0	100	1	0	2	3	0	2	0	1	0	1	0	0	0	1	6
84	7	1	0	5200	2	5	6	5	10	22	0	0	100	0.75	0.25	0	0	0	100	-99	1	2	3	-99	2	1	1	0	1	1	0	0	1	7
84	8	1	0	5400	2	5	6	5	10	22	0	0	100	0.75	0.25	0	0	0	100	-99	0	2	3	-99	2	1	1	0	1	1	0	0	1	8
84	9	1	0	6400	2	5	6	5	10	22	0	0	100	0.75	0.25	0	0	0	100	-99	1	2	3	-99	2	1	1	0	1	1	0	0	1	9
84	10	1	0	5300	2	5	6	5	10	22	0	0	100	0.75	0.25	0	1	1	100	-99	0	4	1	-99	1	1	0	1	1	1	0	0	1	10
84	11	1	0	6000	2	5	6	5	10	22	0	0	100	0.75	0.25	0	1	1	100	-99	1	4	1	-99	1	1	0	1	1	1	0	0	1	11
84	12	1	100	5200	2	5	6	5	10	22	1	0	100	0.75	0.25	0	1	1	100	1	0	4	1	1	1	0	0	1	1	1	0	0	1	12
84	13	1	100	4600	2	5	6	5	10	22	1	0	100	0.75	0.25	0	1	1	100	0	0	4	1	1	1	0	0	1	1	1	0	0	1	13
84	14	1	0	6100	2	5	6	5	10	22	0	0	100	0.75	0.25	0	1	1	100	-99	0	4	1	-99	1	1	0	1	1	1	0	0	1	14
84	15	1	0	3900	2	5	6	5	10	22	1	0	100	0.75	0.25	0	1	1	100	1	0	4	1	0	1	0	0	1	1	1	0	0	1	15
84	16	1	0	6300	2	5	6	5	10	22	0	0	100	0.75	0.25	0	0	0	100	-99	1	2	3	-99	2	1	1	0	1	1	0	0	1	16
84	17	1	100	5500	2	5	6	5	10	22	1	0	100	0.75	0.25	0	1	1	100	1	0	4	1	1	1	0	0	1	1	1	0	0	1	17
84	18	1	0	5100	2	5	6	5	10	22	0	0	100	0.75	0.25	0	0	0	100	-99	1	2	3	-99	2	1	1	0	1	1	0	0	1	18
84	19	1	0	5900	2	5	6	5	10	22	0	0	100	0.75	0.25	0	0	0	100	-99	0	2	3	-99	2	1	1	0	1	1	0	0	1	19
84	20	1	0	5000	2	5	6	5	10	22	1	0	100	0.75	0.25	0	0	0	100	1	1	2	3	0	2	0	1	0	1	0	0	0	1	20
84	21	1	100	5200	2	5	6	5	10	22	1	0	100	0.75	0.25	0	1	1	100	1	0	4	1	1	1	0	0	1	1	1	0	0	1	21
84	22	1	0	5700	2	5	6	5	10	22	0	0	100	0.75	0.25	0	1	1	100	-99	1	4	1	-99	1	1	0	1	1	1	0	0	1	22
85	1	1	200	6400	2	5	6	5	10	22	0	0	100	0.75	0.25	0	1	1	100	1	1	5	0	-99	1	1	0	1	1	1	0	0	1	1
85	2	1	100	4900	2	5	6	5	10	22	1	0	100	0.75	0.25	0	0	0	100	0	0	1	4	1	2	0	1	0	1	0	0	0	1	2
85	3	1	300	6300	2	5	6	5	10	22	0	0	100	0.75	0.25	0	1	1	100	1	1	5	0	-99	1	1	0	1	1	1	0	0	1	3
85	4	1	100	5800	2	5	6	5	10	22	1	0	100	0.75	0.25	0	0	0	100	0	1	1	4	1	2	0	1	0	1	0	0	0	1	4
85	5	1	0	4600	2	5	6	5	10	22	1	0	100	0.75	0.25	0	0	0	100	0	0	1	4	0	2	0	1	0	1	0	0	0	1	5
85	6	1	0	4700	2	5	6	5	10	22	1	0	100	0.75	0.25	0	0	0	100	1	0	1	4	0	2	0	1	0	1	0	0	0	1	6
85	7	1	200	5400	2	5	6	5	10	22	0	0	100	0.75	0.25	0	0	0	100	1	1	1	4	-99	2	1	1	0	1	1	0	0	1	7
85	8	1	400	5800	2	5	6	5	10	22	0	0	100	0.75	0.25	0	0	0	100	1	1	1	4	-99	2	1	1	0	1	1	0	0	1	8
85	9	1	400	6800	2	5	6	5	10	22	0	0	100	0.75	0.25	0	0	0	100	1	0	1	4	-99	2	1	1	0	1	1	0	0	1	9
85	10	1	500	5800	2	5	6	5	10	22	0	0	100	0.75	0.25	0	1	1	100	1	0	5	0	-99	1	1	0	1	1	1	0	0	1	10
85	11	1	400	6400	2	5	6	5	10	22	0	0	100	0.75	0.25	0	1	1	100	1	1	5	0	-99	1	1	0	1	1	1	0	0	1	11
85	12	1	100	5300	2	5	6	5	10	22	1	0	100	0.75	0.25	0	1	1	100	1	1	5	0	1	1	0	0	1	1	1	0	0	1	12
85	13	1	100	4700	2	5	6	5	10	22	1	0	100	0.75	0.25	0	1	1	100	1	0	5	0	1	1	0	0	1	1	1	0	0	1	13
85	14	1	400	6500	2	5	6	5	10	22	0	0	100	0.75	0.25	0	1	1	100	1	1	5	0	-99	1	1	0	1	1	1	0	0	1	14
85	15	1	0	3900	2	5	6	5	10	22	1	0	100	0.75	0.25	0	1	1	100	1	1	5	0	0	1	0	0	1	1	1	0	0	1	15
85	16	1	500	6800	2	5	6	5	10	22	0	0	100	0.75	0.25	0	0	0	100	1	1	1	4	-99	2	1	1	0	1	1	0	0	1	16
85	17	1	100	5600	2	5	6	5	10	22	1	0	100	0.75	0.25	0	1	1	100	1	1	5	0	1	1	0	0	1	1	1	0	0	1	17
85	18	1	400	5500	2	5	6	5	10	22	0	0	100	0.75	0.25	0	0	0	100	1	0	1	4	-99	2	1	1	0	1	1	0	0	1	18
85	19	1	400	6300	2	5	6	5	10	22	0	0	100	0.75	0.25	0	0	0	100	1	0	1	4	-99	2	1	1	0	1	1	0	0	1	19
85	20	1	100	5100	2	5	6	5	10	22	1	0	100	0.75	0.25	0	0	0	100	0	1	1	4	1	2	0	1	0	1	0	0	0	1	20
85	21	1	0	5200	2	5	6	5	10	22	1	0	100	0.75	0.25	0	1	1	100	1	0	5	0	0	1	0	0	1	1	1	0	0	1	21
85	22	1	500	6200	2	5	6	5	10	22	0	0	100	0.75	0.25	0	1	1	100	1	0	5	0	-99	1	1	0	1	1	1	0	0	1	22
86	1	1	0	6400	2	5	6	5	10	22	0	0	100	0.75	0.25	0	1	0	100	-99	0	3	2	-99	1	1	1	0	1	1	0	0	1	1
86	2	1	0	4900	2	5	6	5	10	22	1	0	100	0.75	0.25	0	0	1	100	1	0	4	1	0	2	0	0	0	0	0	0	0	1	2
86	3	1	0	6300	2	5	6	5	10	22	0	0	100	0.75	0.25	0	1	0	100	-99	1	3	2	-99	1	1	1	0	1	1	0	0	1	3
86	4	1	0	5800	2	5	6	5	10	22	1	0	100	0.75	0.25	0	0	1	100	1	1	4	1	0	2	0	0	0	0	0	0	0	1	4
86	5	1	0	4600	2	5	6	5	10	22	1	0	100	0.75	0.25	0	0	1	100	0	0	4	1	0	2	0	0	0	0	0	0	0	1	5
86	6	1	0	4700	2	5	6	5	10	22	1	0	100	0.75	0.25	0	0	1	100	1	1	4	1	0	2	0	0	0	0	0	0	0	1	6
86	7	1	0	5400	2	5	6	5	10	22	0	0	100	0.75	0.25	0	0	1	100	-99	1	4	1	-99	2	1	0	0	0	0	0	0	1	7
86	8	1	0	5800	2	5	6	5	10	22	0	0	100	0.75	0.25	0	0	1	100	-99	1	4	1	-99	2	1	0	0	0	0	0	0	1	8
86	9	1	0	6800	2	5	6	5	10	22	0	0	100	0.75	0.25	0	0	1	100	-99	0	4	1	-99	2	1	0	0	0	0	0	0	1	9
86	10	1	0	5800	2	5	6	5	10	22	0	0	100	0.75	0.25	0	1	0	100	-99	1	3	2	-99	1	1	1	0	1	1	0	0	1	10
86	11	1	0	6400	2	5	6	5	10	22	0	0	100	0.75	0.25	0	1	0	100	-99	0	3	2	-99	1	1	1	0	1	1	0	0	1	11
86	12	1	100	5400	2	5	6	5	10	22	1	0	100	0.75	0.25	0	1	0	100	1	0	3	2	1	1	0	1	0	1	0	0	0	1	12
86	13	1	100	4800	2	5	6	5	10	22	1	0	100	0.75	0.25	0	1	0	100	0	0	3	2	1	1	0	1	0	1	0	0	0	1	13
86	14	1	0	6500	2	5	6	5	10	22	0	0	100	0.75	0.25	0	1	0	100	-99	1	3	2	-99	1	1	1	0	1	1	0	0	1	14
86	15	1	0	3900	2	5	6	5	10	22	1	0	100	0.75	0.25	0	1	0	100	1	1	3	2	0	1	0	1	0	1	0	0	0	1	15
86	16	1	0	6800	2	5	6	5	10	22	0	0	100	0.75	0.25	0	0	1	100	-99	1	4	1	-99	2	1	0	0	0	0	0	0	1	16
86	17	1	100	5700	2	5	6	5	10	22	1	0	100	0.75	0.25	0	1	0	100	0	0	3	2	1	1	0	1	0	1	0	0	0	1	17
86	18	1	0	5500	2	5	6	5	10	22	0	0	100	0.75	0.25	0	0	1	100	-99	1	4	1	-99	2	1	0	0	0	0	0	0	1	18
86	19	1	0	6300	2	5	6	5	10	22	0	0	100	0.75	0.25	0	0	1	100	-99	0	4	1	-99	2	1	0	0	0	0	0	0	1	19
86	20	1	0	5100	2	5	6	5	10	22	1	0	100	0.75	0.25	0	0	1	100	1	1	4	1	0	2	0	0	0	0	0	0	0	1	20
86	21	1	100	5300	2	5	6	5	10	22	1	0	100	0.75	0.25	0	1	0	100	1	1	3	2	1	1	0	1	0	1	0	0	0	1	21
86	22	1	0	6200	2	5	6	5	10	22	0	0	100	0.75	0.25	0	1	0	100	-99	0	3	2	-99	1	1	1	0	1	1	0	0	1	22
87	1	1	0	6400	2	5	6	5	10	22	0	0	100	0.75	0.25	0	1	0	100	-99	0	3	2	-99	1	1	1	0	1	1	0	0	1	1
87	2	1	0	4900	2	5	6	5	10	22	1	0	100	0.75	0.25	0	0	1	100	1	0	5	0	0	2	0	0	0	0	0	0	0	1	2
87	3	1	0	6300	2	5	6	5	10	22	0	0	100	0.75	0.25	0	1	0	100	-99	1	3	2	-99	1	1	1	0	1	1	0	0	1	3
87	4	1	0	5800	2	5	6	5	10	22	1	0	100	0.75	0.25	0	0	1	100	1	0	5	0	0	2	0	0	0	0	0	0	0	1	4
87	5	1	0	4600	2	5	6	5	10	22	1	0	100	0.75	0.25	0	0	1	100	1	1	5	0	0	2	0	0	0	0	0	0	0	1	5
87	6	1	0	4700	2	5	6	5	10	22	1	0	100	0.75	0.25	0	0	1	100	1	1	5	0	0	2	0	0	0	0	0	0	0	1	6
87	7	1	0	5400	2	5	6	5	10	22	0	0	100	0.75	0.25	0	0	1	100	-99	0	5	0	-99	2	1	0	0	0	0	0	0	1	7
87	8	1	0	5800	2	5	6	5	10	22	0	0	100	0.75	0.25	0	0	1	100	-99	1	5	0	-99	2	1	0	0	0	0	0	0	1	8
87	9	1	0	6800	2	5	6	5	10	22	0	0	100	0.75	0.25	0	0	1	100	-99	0	5	0	-99	2	1	0	0	0	0	0	0	1	9
87	10	1	0	5800	2	5	6	5	10	22	0	0	100	0.75	0.25	0	1	0	100	-99	1	3	2	-99	1	1	1	0	1	1	0	0	1	10
87	11	1	0	6400	2	5	6	5	10	22	0	0	100	0.75	0.25	0	1	0	100	-99	1	3	2	-99	1	1	1	0	1	1	0	0	1	11
87	12	1	100	5500	2	5	6	5	10	22	1	0	100	0.75	0.25	0	1	0	100	1	0	3	2	1	1	0	1	0	1	0	0	0	1	12
87	13	1	0	4800	2	5	6	5	10	22	1	0	100	0.75	0.25	0	1	0	100	1	1	3	2	0	1	0	1	0	1	0	0	0	1	13
87	14	1	0	6500	2	5	6	5	10	22	0	0	100	0.75	0.25	0	1	0	100	-99	1	3	2	-99	1	1	1	0	1	1	0	0	1	14
87	15	1	0	3900	2	5	6	5	10	22	1	0	100	0.75	0.25	0	1	0	100	0	1	3	2	0	1	0	1	0	1	0	0	0	1	15
87	16	1	0	6800	2	5	6	5	10	22	0	0	100	0.75	0.25	0	0	1	100	-99	1	5	0	-99	2	1	0	0	0	0	0	0	1	16
87	17	1	100	5800	2	5	6	5	10	22	1	0	100	0.75	0.25	0	1	0	100	0	1	3	2	1	1	0	1	0	1	0	0	0	1	17
87	18	1	0	5500	2	5	6	5	10	22	0	0	100	0.75	0.25	0	0	1	100	-99	0	5	0	-99	2	1	0	0	0	0	0	0	1	18
87	19	1	0	6300	2	5	6	5	10	22	0	0	100	0.75	0.25	0	0	1	100	-99	0	5	0	-99	2	1	0	0	0	0	0	0	1	19
87	20	1	0	5100	2	5	6	5	10	22	1	0	100	0.75	0.25	0	0	1	100	1	1	5	0	0	2	0	0	0	0	0	0	0	1	20
87	21	1	0	5300	2	5	6	5	10	22	1	0	100	0.75	0.25	0	1	0	100	1	1	3	2	0	1	0	1	0	1	0	0	0	1	21
87	22	1	0	6200	2	5	6	5	10	22	0	0	100	0.75	0.25	0	1	0	100	-99	0	3	2	-99	1	1	1	0	1	1	0	0	1	22
88	1	1	0	6400	2	5	6	5	10	22	0	0	100	0.75	0.25	0	1	0	100	-99	1	2	3	-99	1	1	1	0	1	1	0	0	1	1
88	2	1	100	5000	2	5	6	5	10	22	1	0	100	0.75	0.25	0	0	1	100	0	0	2	3	1	2	0	0	0	0	0	0	0	1	2
88	3	1	0	6300	2	5	6	5	10	22	0	0	100	0.75	0.25	0	1	0	100	-99	0	2	3	-99	1	1	1	0	1	1	0	0	1	3
88	4	1	100	5900	2	5	6	5	10	22	1	0	100	0.75	0.25	0	0	1	100	0	0	2	3	1	2	0	0	0	0	0	0	0	1	4
88	5	1	0	4600	2	5	6	5	10	22	1	0	100	0.75	0.25	0	0	1	100	1	0	2	3	0	2	0	0	0	0	0	0	0	1	5
88	6	1	0	4700	2	5	6	5	10	22	1	0	100	0.75	0.25	0	0	1	100	1	0	2	3	0	2	0	0	0	0	0	0	0	1	6
88	7	1	0	5400	2	5	6	5	10	22	0	0	100	0.75	0.25	0	0	1	100	-99	1	2	3	-99	2	1	0	0	0	0	0	0	1	7
88	8	1	0	5800	2	5	6	5	10	22	0	0	100	0.75	0.25	0	0	1	100	-99	1	2	3	-99	2	1	0	0	0	0	0	0	1	8
88	9	1	0	6800	2	5	6	5	10	22	0	0	100	0.75	0.25	0	0	1	100	-99	0	2	3	-99	2	1	0	0	0	0	0	0	1	9
88	10	1	0	5800	2	5	6	5	10	22	0	0	100	0.75	0.25	0	1	0	100	-99	1	2	3	-99	1	1	1	0	1	1	0	0	1	10
88	11	1	0	6400	2	5	6	5	10	22	0	0	100	0.75	0.25	0	1	0	100	-99	1	2	3	-99	1	1	1	0	1	1	0	0	1	11
88	12	1	0	5500	2	5	6	5	10	22	1	0	100	0.75	0.25	0	1	0	100	1	0	2	3	0	1	0	1	0	1	0	0	0	1	12
88	13	1	0	4800	2	5	6	5	10	22	1	0	100	0.75	0.25	0	1	0	100	0	0	2	3	0	1	0	1	0	1	0	0	0	1	13
88	14	1	0	6500	2	5	6	5	10	22	0	0	100	0.75	0.25	0	1	0	100	-99	0	2	3	-99	1	1	1	0	1	1	0	0	1	14
88	15	1	0	3900	2	5	6	5	10	22	1	0	100	0.75	0.25	0	1	0	100	0	0	2	3	0	1	0	1	0	1	0	0	0	1	15
88	16	1	0	6800	2	5	6	5	10	22	0	0	100	0.75	0.25	0	0	1	100	-99	1	2	3	-99	2	1	0	0	0	0	0	0	1	16
88	17	1	0	5800	2	5	6	5	10	22	1	0	100	0.75	0.25	0	1	0	100	0	0	2	3	0	1	0	1	0	1	0	0	0	1	17
88	18	1	0	5500	2	5	6	5	10	22	0	0	100	0.75	0.25	0	0	1	100	-99	1	2	3	-99	2	1	0	0	0	0	0	0	1	18
88	19	1	0	6300	2	5	6	5	10	22	0	0	100	0.75	0.25	0	0	1	100	-99	1	2	3	-99	2	1	0	0	0	0	0	0	1	19
88	20	1	100	5200	2	5	6	5	10	22	1	0	100	0.75	0.25	0	0	1	100	0	1	2	3	1	2	0	0	0	0	0	0	0	1	20
88	21	1	0	5300	2	5	6	5	10	22	1	0	100	0.75	0.25	0	1	0	100	1	1	2	3	0	1	0	1	0	1	0	0	0	1	21
88	22	1	0	6200	2	5	6	5	10	22	0	0	100	0.75	0.25	0	1	0	100	-99	0	2	3	-99	1	1	1	0	1	1	0	0	1	22
89	1	1	0	6400	2	5	6	5	10	22	0	0	100	0.75	0.25	0	1	0	100	-99	0	3	2	-99	1	1	1	0	1	1	0	0	1	1
89	2	1	100	5100	2	5	6	5	10	22	1	0	100	0.75	0.25	0	0	1	100	0	1	1	4	1	2	0	0	0	0	0	0	0	1	2
89	3	1	0	6300	2	5	6	5	10	22	0	0	100	0.75	0.25	0	1	0	100	-99	1	3	2	-99	1	1	1	0	1	1	0	0	1	3
89	4	1	100	6000	2	5	6	5	10	22	1	0	100	0.75	0.25	0	0	1	100	0	0	1	4	1	2	0	0	0	0	0	0	0	1	4
89	5	1	100	4700	2	5	6	5	10	22	1	0	100	0.75	0.25	0	0	1	100	0	0	1	4	1	2	0	0	0	0	0	0	0	1	5
89	6	1	0	4700	2	5	6	5	10	22	1	0	100	0.75	0.25	0	0	1	100	1	0	1	4	0	2	0	0	0	0	0	0	0	1	6
89	7	1	0	5400	2	5	6	5	10	22	0	0	100	0.75	0.25	0	0	1	100	-99	1	1	4	-99	2	1	0	0	0	0	0	0	1	7
89	8	1	0	5800	2	5	6	5	10	22	0	0	100	0.75	0.25	0	0	1	100	-99	0	1	4	-99	2	1	0	0	0	0	0	0	1	8
89	9	1	0	6800	2	5	6	5	10	22	0	0	100	0.75	0.25	0	0	1	100	-99	0	1	4	-99	2	1	0	0	0	0	0	0	1	9
89	10	1	0	5800	2	5	6	5	10	22	0	0	100	0.75	0.25	0	1	0	100	-99	0	3	2	-99	1	1	1	0	1	1	0	0	1	10
89	11	1	0	6400	2	5	6	5	10	22	0	0	100	0.75	0.25	0	1	0	100	-99	1	3	2	-99	1	1	1	0	1	1	0	0	1	11
89	12	1	0	5500	2	5	6	5	10	22	1	0	100	0.75	0.25	0	1	0	100	1	0	3	2	0	1	0	1	0	1	0	0	0	1	12
89	13	1	100	4900	2	5	6	5	10	22	1	0	100	0.75	0.25	0	1	0	100	1	1	3	2	1	1	0	1	0	1	0	0	0	1	13
89	14	1	0	6500	2	5	6	5	10	22	0	0	100	0.75	0.25	0	1	0	100	-99	1	3	2	-99	1	1	1	0	1	1	0	0	1	14
89	15	1	100	4000	2	5	6	5	10	22	1	0	100	0.75	0.25	0	1	0	100	1	0	3	2	1	1	0	1	0	1	0	0	0	1	15
89	16	1	0	6800	2	5	6	5	10	22	0	0	100	0.75	0.25	0	0	1	100	-99	0	1	4	-99	2	1	0	0	0	0	0	0	1	16
89	17	1	100	5900	2	5	6	5	10	22	1	0	100	0.75	0.25	0	1	0	100	0	1	3	2	1	1	0	1	0	1	0	0	0	1	17
89	18	1	0	5500	2	5	6	5	10	22	0	0	100	0.75	0.25	0	0	1	100	-99	1	1	4	-99	2	1	0	0	0	0	0	0	1	18
89	19	1	0	6300	2	5	6	5	10	22	0	0	100	0.75	0.25	0	0	1	100	-99	0	1	4	-99	2	1	0	0	0	0	0	0	1	19
89	20	1	100	5300	2	5	6	5	10	22	1	0	100	0.75	0.25	0	0	1	100	0	1	1	4	1	2	0	0	0	0	0	0	0	1	20
89	21	1	100	5400	2	5	6	5	10	22	1	0	100	0.75	0.25	0	1	0	100	0	1	3	2	1	1	0	1	0	1	0	0	0	1	21
89	22	1	0	6200	2	5	6	5	10	22	0	0	100	0.75	0.25	0	1	0	100	-99	1	3	2	-99	1	1	1	0	1	1	0	0	1	22
90	1	1	300	6700	2	5	6	5	10	22	0	0	100	0.75	0.25	0	1	0	100	1	0	2	3	-99	1	1	1	0	1	1	0	0	1	1
90	2	1	0	5100	2	5	6	5	10	22	1	0	100	0.75	0.25	0	0	1	100	0	0	1	4	0	2	0	0	0	0	0	0	0	1	2
90	3	1	400	6700	2	5	6	5	10	22	0	0	100	0.75	0.25	0	1	0	100	1	1	2	3	-99	1	1	1	0	1	1	0	0	1	3
90	4	1	100	6100	2	5	6	5	10	22	1	0	100	0.75	0.25	0	0	1	100	0	0	1	4	1	2	0	0	0	0	0	0	0	1	4
90	5	1	0	4700	2	5	6	5	10	22	1	0	100	0.75	0.25	0	0	1	100	0	0	1	4	0	2	0	0	0	0	0	0	0	1	5
90	6	1	0	4700	2	5	6	5	10	22	1	0	100	0.75	0.25	0	0	1	100	1	0	1	4	0	2	0	0	0	0	0	0	0	1	6
90	7	1	300	5700	2	5	6	5	10	22	0	0	100	0.75	0.25	0	0	1	100	0	0	1	4	-99	2	1	0	0	0	0	0	0	1	7
90	8	1	400	6200	2	5	6	5	10	22	0	0	100	0.75	0.25	0	0	1	100	0	0	1	4	-99	2	1	0	0	0	0	0	0	1	8
90	9	1	300	7100	2	5	6	5	10	22	0	0	100	0.75	0.25	0	0	1	100	0	0	1	4	-99	2	1	0	0	0	0	0	0	1	9
90	10	1	300	6100	2	5	6	5	10	22	0	0	100	0.75	0.25	0	1	0	100	1	1	2	3	-99	1	1	1	0	1	1	0	0	1	10
90	11	1	400	6800	2	5	6	5	10	22	0	0	100	0.75	0.25	0	1	0	100	1	1	2	3	-99	1	1	1	0	1	1	0	0	1	11
90	12	1	0	5500	2	5	6	5	10	22	1	0	100	0.75	0.25	0	1	0	100	1	0	2	3	0	1	0	1	0	1	0	0	0	1	12
90	13	1	0	4900	2	5	6	5	10	22	1	0	100	0.75	0.25	0	1	0	100	0	0	2	3	0	1	0	1	0	1	0	0	0	1	13
90	14	1	500	7000	2	5	6	5	10	22	0	0	100	0.75	0.25	0	1	0	100	1	1	2	3	-99	1	1	1	0	1	1	0	0	1	14
90	15	1	100	4100	2	5	6	5	10	22	1	0	100	0.75	0.25	0	1	0	100	1	0	2	3	1	1	0	1	0	1	0	0	0	1	15
90	16	1	400	7200	2	5	6	5	10	22	0	0	100	0.75	0.25	0	0	1	100	0	1	1	4	-99	2	1	0	0	0	0	0	0	1	16
90	17	1	100	6000	2	5	6	5	10	22	1	0	100	0.75	0.25	0	1	0	100	0	1	2	3	1	1	0	1	0	1	0	0	0	1	17
90	18	1	300	5800	2	5	6	5	10	22	0	0	100	0.75	0.25	0	0	1	100	0	0	1	4	-99	2	1	0	0	0	0	0	0	1	18
90	19	1	100	6400	2	5	6	5	10	22	0	0	100	0.75	0.25	0	0	1	100	1	1	1	4	-99	2	1	0	0	0	0	0	0	1	19
90	20	1	100	5400	2	5	6	5	10	22	1	0	100	0.75	0.25	0	0	1	100	0	1	1	4	1	2	0	0	0	0	0	0	0	1	20
90	21	1	100	5500	2	5	6	5	10	22	1	0	100	0.75	0.25	0	1	0	100	0	0	2	3	1	1	0	1	0	1	0	0	0	1	21
90	22	1	300	6500	2	5	6	5	10	22	0	0	100	0.75	0.25	0	1	0	100	1	1	2	3	-99	1	1	1	0	1	1	0	0	1	22
91	1	1	0	6700	2	5	6	5	10	22	0	0	100	0.75	0.25	0	1	1	100	-99	1	1	4	-99	1	1	0	0	0	0	0	0	1	1
91	2	1	100	5200	2	5	6	5	10	22	1	0	100	0.75	0.25	0	0	0	100	1	0	4	1	1	2	0	1	1	0	1	0	0	1	2
91	3	1	0	6700	2	5	6	5	10	22	0	0	100	0.75	0.25	0	1	1	100	-99	0	1	4	-99	1	1	0	0	0	0	0	0	1	3
91	4	1	0	6100	2	5	6	5	10	22	1	0	100	0.75	0.25	0	0	0	100	1	1	4	1	0	2	0	1	1	0	1	0	0	1	4
91	5	1	100	4800	2	5	6	5	10	22	1	0	100	0.75	0.25	0	0	0	100	0	0	4	1	1	2	0	1	1	0	1	0	0	1	5
91	6	1	0	4700	2	5	6	5	10	22	1	0	100	0.75	0.25	0	0	0	100	1	0	4	1	0	2	0	1	1	0	1	0	0	1	6
91	7	1	0	5700	2	5	6	5	10	22	0	0	100	0.75	0.25	0	0	0	100	-99	0	4	1	-99	2	1	1	1	0	0	0	0	1	7
91	8	1	0	6200	2	5	6	5	10	22	0	0	100	0.75	0.25	0	0	0	100	-99	0	4	1	-99	2	1	1	1	0	0	0	0	1	8
91	9	1	0	7100	2	5	6	5	10	22	0	0	100	0.75	0.25	0	0	0	100	-99	0	4	1	-99	2	1	1	1	0	0	0	0	1	9
91	10	1	0	6100	2	5	6	5	10	22	0	0	100	0.75	0.25	0	1	1	100	-99	1	1	4	-99	1	1	0	0	0	0	0	0	1	10
91	11	1	0	6800	2	5	6	5	10	22	0	0	100	0.75	0.25	0	1	1	100	-99	1	1	4	-99	1	1	0	0	0	0	0	0	1	11
91	12	1	100	5600	2	5	6	5	10	22	1	0	100	0.75	0.25	0	1	1	100	0	0	1	4	1	1	0	0	0	0	0	0	0	1	12
91	13	1	100	5000	2	5	6	5	10	22	1	0	100	0.75	0.25	0	1	1	100	0	1	1	4	1	1	0	0	0	0	0	0	0	1	13
91	14	1	0	7000	2	5	6	5	10	22	0	0	100	0.75	0.25	0	1	1	100	-99	0	1	4	-99	1	1	0	0	0	0	0	0	1	14
91	15	1	100	4200	2	5	6	5	10	22	1	0	100	0.75	0.25	0	1	1	100	0	1	1	4	1	1	0	0	0	0	0	0	0	1	15
91	16	1	0	7200	2	5	6	5	10	22	0	0	100	0.75	0.25	0	0	0	100	-99	1	4	1	-99	2	1	1	1	0	0	0	0	1	16
91	17	1	100	6100	2	5	6	5	10	22	1	0	100	0.75	0.25	0	1	1	100	1	1	1	4	1	1	0	0	0	0	0	0	0	1	17
91	18	1	0	5800	2	5	6	5	10	22	0	0	100	0.75	0.25	0	0	0	100	-99	1	4	1	-99	2	1	1	1	0	0	0	0	1	18
91	19	1	0	6400	2	5	6	5	10	22	0	0	100	0.75	0.25	0	0	0	100	-99	0	4	1	-99	2	1	1	1	0	0	0	0	1	19
91	20	1	100	5500	2	5	6	5	10	22	1	0	100	0.75	0.25	0	0	0	100	1	0	4	1	1	2	0	1	1	0	1	0	0	1	20
91	21	1	100	5600	2	5	6	5	10	22	1	0	100	0.75	0.25	0	1	1	100	0	0	1	4	1	1	0	0	0	0	0	0	0	1	21
91	22	1	0	6500	2	5	6	5	10	22	0	0	100	0.75	0.25	0	1	1	100	-99	0	1	4	-99	1	1	0	0	0	0	0	0	1	22
92	1	1	0	6700	2	5	6	5	10	22	0	0	100	0.75	0.25	0	1	1	100	-99	0	1	4	-99	1	1	0	0	0	0	0	0	1	1
92	2	1	0	5200	2	5	6	5	10	22	1	0	100	0.75	0.25	0	0	0	100	1	1	3	2	0	2	0	1	1	0	1	0	0	1	2
92	3	1	0	6700	2	5	6	5	10	22	0	0	100	0.75	0.25	0	1	1	100	-99	1	1	4	-99	1	1	0	0	0	0	0	0	1	3
92	4	1	100	6200	2	5	6	5	10	22	1	0	100	0.75	0.25	0	0	0	100	0	1	3	2	1	2	0	1	1	0	1	0	0	1	4
92	5	1	0	4800	2	5	6	5	10	22	1	0	100	0.75	0.25	0	0	0	100	0	1	3	2	0	2	0	1	1	0	1	0	0	1	5
92	6	1	100	4800	2	5	6	5	10	22	1	0	100	0.75	0.25	0	0	0	100	1	1	3	2	1	2	0	1	1	0	1	0	0	1	6
92	7	1	0	5700	2	5	6	5	10	22	0	0	100	0.75	0.25	0	0	0	100	-99	0	3	2	-99	2	1	1	1	0	0	0	0	1	7
92	8	1	0	6200	2	5	6	5	10	22	0	0	100	0.75	0.25	0	0	0	100	-99	0	3	2	-99	2	1	1	1	0	0	0	0	1	8
92	9	1	0	7100	2	5	6	5	10	22	0	0	100	0.75	0.25	0	0	0	100	-99	1	3	2	-99	2	1	1	1	0	0	0	0	1	9
92	10	1	0	6100	2	5	6	5	10	22	0	0	100	0.75	0.25	0	1	1	100	-99	1	1	4	-99	1	1	0	0	0	0	0	0	1	10
92	11	1	0	6800	2	5	6	5	10	22	0	0	100	0.75	0.25	0	1	1	100	-99	1	1	4	-99	1	1	0	0	0	0	0	0	1	11
92	12	1	100	5700	2	5	6	5	10	22	1	0	100	0.75	0.25	0	1	1	100	0	0	1	4	1	1	0	0	0	0	0	0	0	1	12
92	13	1	100	5100	2	5	6	5	10	22	1	0	100	0.75	0.25	0	1	1	100	0	1	1	4	1	1	0	0	0	0	0	0	0	1	13
92	14	1	0	7000	2	5	6	5	10	22	0	0	100	0.75	0.25	0	1	1	100	-99	0	1	4	-99	1	1	0	0	0	0	0	0	1	14
92	15	1	100	4300	2	5	6	5	10	22	1	0	100	0.75	0.25	0	1	1	100	0	0	1	4	1	1	0	0	0	0	0	0	0	1	15
92	16	1	0	7200	2	5	6	5	10	22	0	0	100	0.75	0.25	0	0	0	100	-99	0	3	2	-99	2	1	1	1	0	0	0	0	1	16
92	17	1	100	6200	2	5	6	5	10	22	1	0	100	0.75	0.25	0	1	1	100	1	0	1	4	1	1	0	0	0	0	0	0	0	1	17
92	18	1	0	5800	2	5	6	5	10	22	0	0	100	0.75	0.25	0	0	0	100	-99	0	3	2	-99	2	1	1	1	0	0	0	0	1	18
92	19	1	0	6400	2	5	6	5	10	22	0	0	100	0.75	0.25	0	0	0	100	-99	0	3	2	-99	2	1	1	1	0	0	0	0	1	19
92	20	1	100	5600	2	5	6	5	10	22	1	0	100	0.75	0.25	0	0	0	100	1	0	3	2	1	2	0	1	1	0	1	0	0	1	20
92	21	1	100	5700	2	5	6	5	10	22	1	0	100	0.75	0.25	0	1	1	100	0	1	1	4	1	1	0	0	0	0	0	0	0	1	21
92	22	1	0	6500	2	5	6	5	10	22	0	0	100	0.75	0.25	0	1	1	100	-99	1	1	4	-99	1	1	0	0	0	0	0	0	1	22
93	1	1	0	6700	2	5	6	5	10	22	0	0	100	0.75	0.25	0	1	1	100	-99	1	1	4	-99	1	1	0	0	0	0	0	0	1	1
93	2	1	100	5300	2	5	6	5	10	22	1	0	100	0.75	0.25	0	0	0	100	1	1	3	2	1	2	0	1	1	0	1	0	0	1	2
93	3	1	0	6700	2	5	6	5	10	22	0	0	100	0.75	0.25	0	1	1	100	-99	0	1	4	-99	1	1	0	0	0	0	0	0	1	3
93	4	1	100	6300	2	5	6	5	10	22	1	0	100	0.75	0.25	0	0	0	100	0	0	3	2	1	2	0	1	1	0	1	0	0	1	4
93	5	1	100	4900	2	5	6	5	10	22	1	0	100	0.75	0.25	0	0	0	100	0	1	3	2	1	2	0	1	1	0	1	0	0	1	5
93	6	1	0	4800	2	5	6	5	10	22	1	0	100	0.75	0.25	0	0	0	100	1	0	3	2	0	2	0	1	1	0	1	0	0	1	6
93	7	1	0	5700	2	5	6	5	10	22	0	0	100	0.75	0.25	0	0	0	100	-99	0	3	2	-99	2	1	1	1	0	0	0	0	1	7
93	8	1	0	6200	2	5	6	5	10	22	0	0	100	0.75	0.25	0	0	0	100	-99	1	3	2	-99	2	1	1	1	0	0	0	0	1	8
93	9	1	0	7100	2	5	6	5	10	22	0	0	100	0.75	0.25	0	0	0	100	-99	1	3	2	-99	2	1	1	1	0	0	0	0	1	9
93	10	1	0	6100	2	5	6	5	10	22	0	0	100	0.75	0.25	0	1	1	100	-99	0	1	4	-99	1	1	0	0	0	0	0	0	1	10
93	11	1	0	6800	2	5	6	5	10	22	0	0	100	0.75	0.25	0	1	1	100	-99	0	1	4	-99	1	1	0	0	0	0	0	0	1	11
93	12	1	0	5700	2	5	6	5	10	22	1	0	100	0.75	0.25	0	1	1	100	0	1	1	4	0	1	0	0	0	0	0	0	0	1	12
93	13	1	100	5200	2	5	6	5	10	22	1	0	100	0.75	0.25	0	1	1	100	0	0	1	4	1	1	0	0	0	0	0	0	0	1	13
93	14	1	0	7000	2	5	6	5	10	22	0	0	100	0.75	0.25	0	1	1	100	-99	1	1	4	-99	1	1	0	0	0	0	0	0	1	14
93	15	1	100	4400	2	5	6	5	10	22	1	0	100	0.75	0.25	0	1	1	100	0	1	1	4	1	1	0	0	0	0	0	0	0	1	15
93	16	1	0	7200	2	5	6	5	10	22	0	0	100	0.75	0.25	0	0	0	100	-99	1	3	2	-99	2	1	1	1	0	0	0	0	1	16
93	17	1	0	6200	2	5	6	5	10	22	1	0	100	0.75	0.25	0	1	1	100	1	1	1	4	0	1	0	0	0	0	0	0	0	1	17
93	18	1	0	5800	2	5	6	5	10	22	0	0	100	0.75	0.25	0	0	0	100	-99	0	3	2	-99	2	1	1	1	0	0	0	0	1	18
93	19	1	0	6400	2	5	6	5	10	22	0	0	100	0.75	0.25	0	0	0	100	-99	1	3	2	-99	2	1	1	1	0	0	0	0	1	19
93	20	1	100	5700	2	5	6	5	10	22	1	0	100	0.75	0.25	0	0	0	100	1	1	3	2	1	2	0	1	1	0	1	0	0	1	20
93	21	1	0	5700	2	5	6	5	10	22	1	0	100	0.75	0.25	0	1	1	100	0	1	1	4	0	1	0	0	0	0	0	0	0	1	21
93	22	1	0	6500	2	5	6	5	10	22	0	0	100	0.75	0.25	0	1	1	100	-99	0	1	4	-99	1	1	0	0	0	0	0	0	1	22
94	1	1	0	6700	2	5	6	5	10	22	0	0	100	0.75	0.25	0	1	1	100	-99	1	2	3	-99	1	1	0	0	0	0	0	0	1	1
94	2	1	0	5300	2	5	6	5	10	22	1	0	100	0.75	0.25	0	0	0	100	1	1	3	2	0	2	0	1	1	0	1	0	0	1	2
94	3	1	0	6700	2	5	6	5	10	22	0	0	100	0.75	0.25	0	1	1	100	-99	1	2	3	-99	1	1	0	0	0	0	0	0	1	3
94	4	1	0	6300	2	5	6	5	10	22	1	0	100	0.75	0.25	0	0	0	100	0	1	3	2	0	2	0	1	1	0	1	0	0	1	4
94	5	1	0	4900	2	5	6	5	10	22	1	0	100	0.75	0.25	0	0	0	100	0	0	3	2	0	2	0	1	1	0	1	0	0	1	5
94	6	1	0	4800	2	5	6	5	10	22	1	0	100	0.75	0.25	0	0	0	100	1	0	3	2	0	2	0	1	1	0	1	0	0	1	6
94	7	1	0	5700	2	5	6	5	10	22	0	0	100	0.75	0.25	0	0	0	100	-99	1	3	2	-99	2	1	1	1	0	0	0	0	1	7
94	8	1	0	6200	2	5	6	5	10	22	0	0	100	0.75	0.25	0	0	0	100	-99	1	3	2	-99	2	1	1	1	0	0	0	0	1	8
94	9	1	0	7100	2	5	6	5	10	22	0	0	100	0.75	0.25	0	0	0	100	-99	1	3	2	-99	2	1	1	1	0	0	0	0	1	9
94	10	1	0	6100	2	5	6	5	10	22	0	0	100	0.75	0.25	0	1	1	100	-99	0	2	3	-99	1	1	0	0	0	0	0	0	1	10
94	11	1	0	6800	2	5	6	5	10	22	0	0	100	0.75	0.25	0	1	1	100	-99	1	2	3	-99	1	1	0	0	0	0	0	0	1	11
94	12	1	0	5700	2	5	6	5	10	22	1	0	100	0.75	0.25	0	1	1	100	0	1	2	3	0	1	0	0	0	0	0	0	0	1	12
94	13	1	0	5200	2	5	6	5	10	22	1	0	100	0.75	0.25	0	1	1	100	1	1	2	3	0	1	0	0	0	0	0	0	0	1	13
94	14	1	0	7000	2	5	6	5	10	22	0	0	100	0.75	0.25	0	1	1	100	-99	0	2	3	-99	1	1	0	0	0	0	0	0	1	14
94	15	1	0	4400	2	5	6	5	10	22	1	0	100	0.75	0.25	0	1	1	100	0	1	2	3	0	1	0	0	0	0	0	0	0	1	15
94	16	1	0	7200	2	5	6	5	10	22	0	0	100	0.75	0.25	0	0	0	100	-99	1	3	2	-99	2	1	1	1	0	0	0	0	1	16
94	17	1	100	6300	2	5	6	5	10	22	1	0	100	0.75	0.25	0	1	1	100	1	0	2	3	1	1	0	0	0	0	0	0	0	1	17
94	18	1	0	5800	2	5	6	5	10	22	0	0	100	0.75	0.25	0	0	0	100	-99	1	3	2	-99	2	1	1	1	0	0	0	0	1	18
94	19	1	0	6400	2	5	6	5	10	22	0	0	100	0.75	0.25	0	0	0	100	-99	1	3	2	-99	2	1	1	1	0	0	0	0	1	19
94	20	1	100	5800	2	5	6	5	10	22	1	0	100	0.75	0.25	0	0	0	100	1	0	3	2	1	2	0	1	1	0	1	0	0	1	20
94	21	1	0	5700	2	5	6	5	10	22	1	0	100	0.75	0.25	0	1	1	100	0	1	2	3	0	1	0	0	0	0	0	0	0	1	21
94	22	1	0	6500	2	5	6	5	10	22	0	0	100	0.75	0.25	0	1	1	100	-99	1	2	3	-99	1	1	0	0	0	0	0	0	1	22
95	1	1	200	6900	2	5	6	5	10	22	0	0	100	0.75	0.25	0	1	1	100	0	1	2	3	-99	1	1	0	0	0	0	0	0	1	1
95	2	1	0	5300	2	5	6	5	10	22	1	0	100	0.75	0.25	0	0	0	100	0	1	2	3	0	2	0	1	1	0	1	0	0	1	2
95	3	1	400	7100	2	5	6	5	10	22	0	0	100	0.75	0.25	0	1	1	100	0	0	2	3	-99	1	1	0	0	0	0	0	0	1	3
95	4	1	0	6300	2	5	6	5	10	22	1	0	100	0.75	0.25	0	0	0	100	0	1	2	3	0	2	0	1	1	0	1	0	0	1	4
95	5	1	100	5000	2	5	6	5	10	22	1	0	100	0.75	0.25	0	0	0	100	0	1	2	3	1	2	0	1	1	0	1	0	0	1	5
95	6	1	0	4800	2	5	6	5	10	22	1	0	100	0.75	0.25	0	0	0	100	1	0	2	3	0	2	0	1	1	0	1	0	0	1	6
95	7	1	0	5700	2	5	6	5	10	22	0	0	100	0.75	0.25	0	0	0	100	1	0	2	3	-99	2	1	1	1	0	0	0	0	1	7
95	8	1	300	6500	2	5	6	5	10	22	0	0	100	0.75	0.25	0	0	0	100	1	0	2	3	-99	2	1	1	1	0	0	0	0	1	8
95	9	1	200	7300	2	5	6	5	10	22	0	0	100	0.75	0.25	0	0	0	100	1	0	2	3	-99	2	1	1	1	0	0	0	0	1	9
95	10	1	500	6600	2	5	6	5	10	22	0	0	100	0.75	0.25	0	1	1	100	0	0	2	3	-99	1	1	0	0	0	0	0	0	1	10
95	11	1	400	7200	2	5	6	5	10	22	0	0	100	0.75	0.25	0	1	1	100	0	0	2	3	-99	1	1	0	0	0	0	0	0	1	11
95	12	1	100	5800	2	5	6	5	10	22	1	0	100	0.75	0.25	0	1	1	100	0	0	2	3	1	1	0	0	0	0	0	0	0	1	12
95	13	1	100	5300	2	5	6	5	10	22	1	0	100	0.75	0.25	0	1	1	100	0	1	2	3	1	1	0	0	0	0	0	0	0	1	13
95	14	1	300	7300	2	5	6	5	10	22	0	0	100	0.75	0.25	0	1	1	100	0	0	2	3	-99	1	1	0	0	0	0	0	0	1	14
95	15	1	100	4500	2	5	6	5	10	22	1	0	100	0.75	0.25	0	1	1	100	0	1	2	3	1	1	0	0	0	0	0	0	0	1	15
95	16	1	100	7300	2	5	6	5	10	22	0	0	100	0.75	0.25	0	0	0	100	1	1	2	3	-99	2	1	1	1	0	0	0	0	1	16
95	17	1	0	6300	2	5	6	5	10	22	1	0	100	0.75	0.25	0	1	1	100	1	1	2	3	0	1	0	0	0	0	0	0	0	1	17
95	18	1	300	6100	2	5	6	5	10	22	0	0	100	0.75	0.25	0	0	0	100	0	0	2	3	-99	2	1	1	1	0	0	0	0	1	18
95	19	1	200	6600	2	5	6	5	10	22	0	0	100	0.75	0.25	0	0	0	100	0	0	2	3	-99	2	1	1	1	0	0	0	0	1	19
95	20	1	100	5900	2	5	6	5	10	22	1	0	100	0.75	0.25	0	0	0	100	1	0	2	3	1	2	0	1	1	0	1	0	0	1	20
95	21	1	0	5700	2	5	6	5	10	22	1	0	100	0.75	0.25	0	1	1	100	1	1	2	3	0	1	0	0	0	0	0	0	0	1	21
95	22	1	300	6800	2	5	6	5	10	22	0	0	100	0.75	0.25	0	1	1	100	0	1	2	3	-99	1	1	0	0	0	0	0	0	1	22
96	1	1	0	6900	2	5	6	5	10	22	0	0	100	0.75	0.25	0	1	0	100	-99	0	2	3	-99	1	1	1	1	0	0	0	0	1	1
96	2	1	100	5400	2	5	6	5	10	22	1	0	100	0.75	0.25	0	0	1	100	0	0	2	3	1	2	0	0	0	0	0	0	0	1	2
96	3	1	0	7100	2	5	6	5	10	22	0	0	100	0.75	0.25	0	1	0	100	-99	0	2	3	-99	1	1	1	1	0	0	0	0	1	3
96	4	1	0	6300	2	5	6	5	10	22	1	0	100	0.75	0.25	0	0	1	100	0	0	2	3	0	2	0	0	0	0	0	0	0	1	4
96	5	1	0	5000	2	5	6	5	10	22	1	0	100	0.75	0.25	0	0	1	100	1	0	2	3	0	2	0	0	0	0	0	0	0	1	5
96	6	1	100	4900	2	5	6	5	10	22	1	0	100	0.75	0.25	0	0	1	100	1	1	2	3	1	2	0	0	0	0	0	0	0	1	6
96	7	1	0	5700	2	5	6	5	10	22	0	0	100	0.75	0.25	0	0	1	100	-99	1	2	3	-99	2	1	0	0	0	0	0	0	1	7
96	8	1	0	6500	2	5	6	5	10	22	0	0	100	0.75	0.25	0	0	1	100	-99	1	2	3	-99	2	1	0	0	0	0	0	0	1	8
96	9	1	0	7300	2	5	6	5	10	22	0	0	100	0.75	0.25	0	0	1	100	-99	1	2	3	-99	2	1	0	0	0	0	0	0	1	9
96	10	1	0	6600	2	5	6	5	10	22	0	0	100	0.75	0.25	0	1	0	100	-99	1	2	3	-99	1	1	1	1	0	0	0	0	1	10
96	11	1	0	7200	2	5	6	5	10	22	0	0	100	0.75	0.25	0	1	0	100	-99	1	2	3	-99	1	1	1	1	0	0	0	0	1	11
96	12	1	100	5900	2	5	6	5	10	22	1	0	100	0.75	0.25	0	1	0	100	1	0	2	3	1	1	0	1	1	0	1	0	0	1	12
96	13	1	0	5300	2	5	6	5	10	22	1	0	100	0.75	0.25	0	1	0	100	0	1	2	3	0	1	0	1	1	0	1	0	0	1	13
96	14	1	0	7300	2	5	6	5	10	22	0	0	100	0.75	0.25	0	1	0	100	-99	1	2	3	-99	1	1	1	1	0	0	0	0	1	14
96	15	1	0	4500	2	5	6	5	10	22	1	0	100	0.75	0.25	0	1	0	100	0	1	2	3	0	1	0	1	1	0	1	0	0	1	15
96	16	1	0	7300	2	5	6	5	10	22	0	0	100	0.75	0.25	0	0	1	100	-99	1	2	3	-99	2	1	0	0	0	0	0	0	1	16
96	17	1	0	6300	2	5	6	5	10	22	1	0	100	0.75	0.25	0	1	0	100	0	1	2	3	0	1	0	1	1	0	1	0	0	1	17
96	18	1	0	6100	2	5	6	5	10	22	0	0	100	0.75	0.25	0	0	1	100	-99	1	2	3	-99	2	1	0	0	0	0	0	0	1	18
96	19	1	0	6600	2	5	6	5	10	22	0	0	100	0.75	0.25	0	0	1	100	-99	0	2	3	-99	2	1	0	0	0	0	0	0	1	19
96	20	1	100	6000	2	5	6	5	10	22	1	0	100	0.75	0.25	0	0	1	100	0	0	2	3	1	2	0	0	0	0	0	0	0	1	20
96	21	1	0	5700	2	5	6	5	10	22	1	0	100	0.75	0.25	0	1	0	100	1	1	2	3	0	1	0	1	1	0	1	0	0	1	21
96	22	1	0	6800	2	5	6	5	10	22	0	0	100	0.75	0.25	0	1	0	100	-99	1	2	3	-99	1	1	1	1	0	0	0	0	1	22
97	1	1	0	6900	2	5	6	5	10	22	0	0	100	0.75	0.25	0	1	0	100	-99	1	3	2	-99	1	1	1	1	0	0	0	0	1	1
97	2	1	100	5500	2	5	6	5	10	22	1	0	100	0.75	0.25	0	0	1	100	0	1	3	2	1	2	0	0	0	0	0	0	0	1	2
97	3	1	0	7100	2	5	6	5	10	22	0	0	100	0.75	0.25	0	1	0	100	-99	0	3	2	-99	1	1	1	1	0	0	0	0	1	3
97	4	1	0	6300	2	5	6	5	10	22	1	0	100	0.75	0.25	0	0	1	100	1	1	3	2	0	2	0	0	0	0	0	0	0	1	4
97	5	1	0	5000	2	5	6	5	10	22	1	0	100	0.75	0.25	0	0	1	100	1	0	3	2	0	2	0	0	0	0	0	0	0	1	5
97	6	1	0	4900	2	5	6	5	10	22	1	0	100	0.75	0.25	0	0	1	100	1	1	3	2	0	2	0	0	0	0	0	0	0	1	6
97	7	1	0	5700	2	5	6	5	10	22	0	0	100	0.75	0.25	0	0	1	100	-99	1	3	2	-99	2	1	0	0	0	0	0	0	1	7
97	8	1	0	6500	2	5	6	5	10	22	0	0	100	0.75	0.25	0	0	1	100	-99	1	3	2	-99	2	1	0	0	0	0	0	0	1	8
97	9	1	0	7300	2	5	6	5	10	22	0	0	100	0.75	0.25	0	0	1	100	-99	1	3	2	-99	2	1	0	0	0	0	0	0	1	9
97	10	1	0	6600	2	5	6	5	10	22	0	0	100	0.75	0.25	0	1	0	100	-99	1	3	2	-99	1	1	1	1	0	0	0	0	1	10
97	11	1	0	7200	2	5	6	5	10	22	0	0	100	0.75	0.25	0	1	0	100	-99	1	3	2	-99	1	1	1	1	0	0	0	0	1	11
97	12	1	100	6000	2	5	6	5	10	22	1	0	100	0.75	0.25	0	1	0	100	1	1	3	2	1	1	0	1	1	0	1	0	0	1	12
97	13	1	0	5300	2	5	6	5	10	22	1	0	100	0.75	0.25	0	1	0	100	0	0	3	2	0	1	0	1	1	0	1	0	0	1	13
97	14	1	0	7300	2	5	6	5	10	22	0	0	100	0.75	0.25	0	1	0	100	-99	0	3	2	-99	1	1	1	1	0	0	0	0	1	14
97	15	1	100	4600	2	5	6	5	10	22	1	0	100	0.75	0.25	0	1	0	100	1	0	3	2	1	1	0	1	1	0	1	0	0	1	15
97	16	1	0	7300	2	5	6	5	10	22	0	0	100	0.75	0.25	0	0	1	100	-99	1	3	2	-99	2	1	0	0	0	0	0	0	1	16
97	17	1	0	6300	2	5	6	5	10	22	1	0	100	0.75	0.25	0	1	0	100	1	0	3	2	0	1	0	1	1	0	1	0	0	1	17
97	18	1	0	6100	2	5	6	5	10	22	0	0	100	0.75	0.25	0	0	1	100	-99	0	3	2	-99	2	1	0	0	0	0	0	0	1	18
97	19	1	0	6600	2	5	6	5	10	22	0	0	100	0.75	0.25	0	0	1	100	-99	1	3	2	-99	2	1	0	0	0	0	0	0	1	19
97	20	1	100	6100	2	5	6	5	10	22	1	0	100	0.75	0.25	0	0	1	100	0	0	3	2	1	2	0	0	0	0	0	0	0	1	20
97	21	1	100	5800	2	5	6	5	10	22	1	0	100	0.75	0.25	0	1	0	100	0	1	3	2	1	1	0	1	1	0	1	0	0	1	21
97	22	1	0	6800	2	5	6	5	10	22	0	0	100	0.75	0.25	0	1	0	100	-99	0	3	2	-99	1	1	1	1	0	0	0	0	1	22
98	1	1	0	6900	2	5	6	5	10	22	0	0	100	0.75	0.25	0	1	0	100	-99	1	2	3	-99	1	1	1	1	0	0	0	0	1	1
98	2	1	0	5500	2	5	6	5	10	22	1	0	100	0.75	0.25	0	0	1	100	0	1	2	3	0	2	0	0	0	0	0	0	0	1	2
98	3	1	0	7100	2	5	6	5	10	22	0	0	100	0.75	0.25	0	1	0	100	-99	0	2	3	-99	1	1	1	1	0	0	0	0	1	3
98	4	1	0	6300	2	5	6	5	10	22	1	0	100	0.75	0.25	0	0	1	100	1	1	2	3	0	2	0	0	0	0	0	0	0	1	4
98	5	1	100	5100	2	5	6	5	10	22	1	0	100	0.75	0.25	0	0	1	100	0	1	2	3	1	2	0	0	0	0	0	0	0	1	5
98	6	1	0	4900	2	5	6	5	10	22	1	0	100	0.75	0.25	0	0	1	100	1	1	2	3	0	2	0	0	0	0	0	0	0	1	6
98	7	1	0	5700	2	5	6	5	10	22	0	0	100	0.75	0.25	0	0	1	100	-99	0	2	3	-99	2	1	0	0	0	0	0	0	1	7
98	8	1	0	6500	2	5	6	5	10	22	0	0	100	0.75	0.25	0	0	1	100	-99	1	2	3	-99	2	1	0	0	0	0	0	0	1	8
98	9	1	0	7300	2	5	6	5	10	22	0	0	100	0.75	0.25	0	0	1	100	-99	1	2	3	-99	2	1	0	0	0	0	0	0	1	9
98	10	1	0	6600	2	5	6	5	10	22	0	0	100	0.75	0.25	0	1	0	100	-99	0	2	3	-99	1	1	1	1	0	0	0	0	1	10
98	11	1	0	7200	2	5	6	5	10	22	0	0	100	0.75	0.25	0	1	0	100	-99	0	2	3	-99	1	1	1	1	0	0	0	0	1	11
98	12	1	100	6100	2	5	6	5	10	22	1	0	100	0.75	0.25	0	1	0	100	1	1	2	3	1	1	0	1	1	0	1	0	0	1	12
98	13	1	0	5300	2	5	6	5	10	22	1	0	100	0.75	0.25	0	1	0	100	0	0	2	3	0	1	0	1	1	0	1	0	0	1	13
98	14	1	0	7300	2	5	6	5	10	22	0	0	100	0.75	0.25	0	1	0	100	-99	1	2	3	-99	1	1	1	1	0	0	0	0	1	14
98	15	1	100	4700	2	5	6	5	10	22	1	0	100	0.75	0.25	0	1	0	100	1	1	2	3	1	1	0	1	1	0	1	0	0	1	15
98	16	1	0	7300	2	5	6	5	10	22	0	0	100	0.75	0.25	0	0	1	100	-99	1	2	3	-99	2	1	0	0	0	0	0	0	1	16
98	17	1	0	6300	2	5	6	5	10	22	1	0	100	0.75	0.25	0	1	0	100	0	0	2	3	0	1	0	1	1	0	1	0	0	1	17
98	18	1	0	6100	2	5	6	5	10	22	0	0	100	0.75	0.25	0	0	1	100	-99	1	2	3	-99	2	1	0	0	0	0	0	0	1	18
98	19	1	0	6600	2	5	6	5	10	22	0	0	100	0.75	0.25	0	0	1	100	-99	1	2	3	-99	2	1	0	0	0	0	0	0	1	19
98	20	1	100	6200	2	5	6	5	10	22	1	0	100	0.75	0.25	0	0	1	100	0	0	2	3	1	2	0	0	0	0	0	0	0	1	20
98	21	1	100	5900	2	5	6	5	10	22	1	0	100	0.75	0.25	0	1	0	100	0	1	2	3	1	1	0	1	1	0	1	0	0	1	21
98	22	1	0	6800	2	5	6	5	10	22	0	0	100	0.75	0.25	0	1	0	100	-99	0	2	3	-99	1	1	1	1	0	0	0	0	1	22
99	1	1	0	6900	2	5	6	5	10	22	0	0	100	0.75	0.25	0	1	0	100	-99	1	3	2	-99	1	1	1	1	0	0	0	0	1	1
99	2	1	100	5600	2	5	6	5	10	22	1	0	100	0.75	0.25	0	0	1	100	0	1	1	4	1	2	0	0	0	0	0	0	0	1	2
99	3	1	0	7100	2	5	6	5	10	22	0	0	100	0.75	0.25	0	1	0	100	-99	1	3	2	-99	1	1	1	1	0	0	0	0	1	3
99	4	1	100	6400	2	5	6	5	10	22	1	0	100	0.75	0.25	0	0	1	100	0	1	1	4	1	2	0	0	0	0	0	0	0	1	4
99	5	1	100	5200	2	5	6	5	10	22	1	0	100	0.75	0.25	0	0	1	100	0	0	1	4	1	2	0	0	0	0	0	0	0	1	5
99	6	1	0	4900	2	5	6	5	10	22	1	0	100	0.75	0.25	0	0	1	100	1	1	1	4	0	2	0	0	0	0	0	0	0	1	6
99	7	1	0	5700	2	5	6	5	10	22	0	0	100	0.75	0.25	0	0	1	100	-99	0	1	4	-99	2	1	0	0	0	0	0	0	1	7
99	8	1	0	6500	2	5	6	5	10	22	0	0	100	0.75	0.25	0	0	1	100	-99	0	1	4	-99	2	1	0	0	0	0	0	0	1	8
99	9	1	0	7300	2	5	6	5	10	22	0	0	100	0.75	0.25	0	0	1	100	-99	1	1	4	-99	2	1	0	0	0	0	0	0	1	9
99	10	1	0	6600	2	5	6	5	10	22	0	0	100	0.75	0.25	0	1	0	100	-99	1	3	2	-99	1	1	1	1	0	0	0	0	1	10
99	11	1	0	7200	2	5	6	5	10	22	0	0	100	0.75	0.25	0	1	0	100	-99	1	3	2	-99	1	1	1	1	0	0	0	0	1	11
99	12	1	0	6100	2	5	6	5	10	22	1	0	100	0.75	0.25	0	1	0	100	1	0	3	2	0	1	0	1	1	0	1	0	0	1	12
99	13	1	0	5300	2	5	6	5	10	22	1	0	100	0.75	0.25	0	1	0	100	0	0	3	2	0	1	0	1	1	0	1	0	0	1	13
99	14	1	0	7300	2	5	6	5	10	22	0	0	100	0.75	0.25	0	1	0	100	-99	1	3	2	-99	1	1	1	1	0	0	0	0	1	14
99	15	1	0	4700	2	5	6	5	10	22	1	0	100	0.75	0.25	0	1	0	100	1	0	3	2	0	1	0	1	1	0	1	0	0	1	15
99	16	1	0	7300	2	5	6	5	10	22	0	0	100	0.75	0.25	0	0	1	100	-99	0	1	4	-99	2	1	0	0	0	0	0	0	1	16
99	17	1	100	6400	2	5	6	5	10	22	1	0	100	0.75	0.25	0	1	0	100	1	1	3	2	1	1	0	1	1	0	1	0	0	1	17
99	18	1	0	6100	2	5	6	5	10	22	0	0	100	0.75	0.25	0	0	1	100	-99	0	1	4	-99	2	1	0	0	0	0	0	0	1	18
99	19	1	0	6600	2	5	6	5	10	22	0	0	100	0.75	0.25	0	0	1	100	-99	0	1	4	-99	2	1	0	0	0	0	0	0	1	19
99	20	1	0	6200	2	5	6	5	10	22	1	0	100	0.75	0.25	0	0	1	100	0	1	1	4	0	2	0	0	0	0	0	0	0	1	20
99	21	1	100	6000	2	5	6	5	10	22	1	0	100	0.75	0.25	0	1	0	100	0	0	3	2	1	1	0	1	1	0	1	0	0	1	21
99	22	1	0	6800	2	5	6	5	10	22	0	0	100	0.75	0.25	0	1	0	100	-99	0	3	2	-99	1	1	1	1	0	0	0	0	1	22
100	1	1	300	7200	2	5	6	5	10	22	0	0	100	0.75	0.25	0	1	0	100	0	0	4	1	-99	1	1	1	1	0	0	0	0	1	1
100	2	1	100	5700	2	5	6	5	10	22	1	0	100	0.75	0.25	0	0	1	100	0	0	1	4	1	2	0	0	0	0	0	0	0	1	2
100	3	1	300	7400	2	5	6	5	10	22	0	0	100	0.75	0.25	0	1	0	100	0	1	4	1	-99	1	1	1	1	0	0	0	0	1	3
100	4	1	100	6500	2	5	6	5	10	22	1	0	100	0.75	0.25	0	0	1	100	0	1	1	4	1	2	0	0	0	0	0	0	0	1	4
100	5	1	0	5200	2	5	6	5	10	22	1	0	100	0.75	0.25	0	0	1	100	0	0	1	4	0	2	0	0	0	0	0	0	0	1	5
100	6	1	100	5000	2	5	6	5	10	22	1	0	100	0.75	0.25	0	0	1	100	1	0	1	4	1	2	0	0	0	0	0	0	0	1	6
100	7	1	500	6200	2	5	6	5	10	22	0	0	100	0.75	0.25	0	0	1	100	0	1	1	4	-99	2	1	0	0	0	0	0	0	1	7
100	8	1	400	6900	2	5	6	5	10	22	0	0	100	0.75	0.25	0	0	1	100	0	1	1	4	-99	2	1	0	0	0	0	0	0	1	8
100	9	1	300	7600	2	5	6	5	10	22	0	0	100	0.75	0.25	0	0	1	100	0	1	1	4	-99	2	1	0	0	0	0	0	0	1	9
100	10	1	500	7100	2	5	6	5	10	22	0	0	100	0.75	0.25	0	1	0	100	0	0	4	1	-99	1	1	1	1	0	0	0	0	1	10
100	11	1	400	7600	2	5	6	5	10	22	0	0	100	0.75	0.25	0	1	0	100	0	0	4	1	-99	1	1	1	1	0	0	0	0	1	11
100	12	1	0	6100	2	5	6	5	10	22	1	0	100	0.75	0.25	0	1	0	100	1	1	4	1	0	1	0	1	1	0	1	0	0	1	12
100	13	1	100	5400	2	5	6	5	10	22	1	0	100	0.75	0.25	0	1	0	100	1	1	4	1	1	1	0	1	1	0	1	0	0	1	13
100	14	1	300	7600	2	5	6	5	10	22	0	0	100	0.75	0.25	0	1	0	100	0	1	4	1	-99	1	1	1	1	0	0	0	0	1	14
100	15	1	100	4800	2	5	6	5	10	22	1	0	100	0.75	0.25	0	1	0	100	1	1	4	1	1	1	0	1	1	0	1	0	0	1	15
100	16	1	200	7500	2	5	6	5	10	22	0	0	100	0.75	0.25	0	0	1	100	0	0	1	4	-99	2	1	0	0	0	0	0	0	1	16
100	17	1	100	6500	2	5	6	5	10	22	1	0	100	0.75	0.25	0	1	0	100	1	1	4	1	1	1	0	1	1	0	1	0	0	1	17
100	18	1	400	6500	2	5	6	5	10	22	0	0	100	0.75	0.25	0	0	1	100	0	1	1	4	-99	2	1	0	0	0	0	0	0	1	18
100	19	1	300	6900	2	5	6	5	10	22	0	0	100	0.75	0.25	0	0	1	100	0	0	1	4	-99	2	1	0	0	0	0	0	0	1	19
100	20	1	100	6300	2	5	6	5	10	22	1	0	100	0.75	0.25	0	0	1	100	0	1	1	4	1	2	0	0	0	0	0	0	0	1	20
100	21	1	100	6100	2	5	6	5	10	22	1	0	100	0.75	0.25	0	1	0	100	0	1	4	1	1	1	0	1	1	0	1	0	0	1	21
100	22	1	400	7200	2	5	6	5	10	22	0	0	100	0.75	0.25	0	1	0	100	0	1	4	1	-99	1	1	1	1	0	0	0	0	1	22
1	1	1	0	0	2	5	4	5	10	18	1	0	100	0.75	0.25	1	0	0	100	1	0	5	0	0	2	0	0	0	1	0	0	0	1	23
1	2	1	0	0	2	5	4	5	10	18	1	0	100	0.75	0.25	1	0	0	100	1	1	5	0	0	2	0	0	0	1	0	0	0	1	24
1	3	1	0	0	2	5	4	5	10	18	1	0	100	0.75	0.25	1	1	1	100	1	0	5	0	0	1	0	1	0	0	0	0	0	1	25
1	4	1	0	0	2	5	4	5	10	18	1	0	100	0.75	0.25	1	1	1	100	1	0	5	0	0	1	0	1	0	0	0	0	0	1	26
1	5	1	0	0	2	5	4	5	10	18	1	0	100	0.75	0.25	1	1	1	100	1	1	5	0	0	1	0	1	0	0	0	0	0	1	27
1	6	1	0	0	2	5	4	5	10	18	1	0	100	0.75	0.25	1	1	1	100	1	1	5	0	0	1	0	1	0	0	0	0	0	1	28
1	7	1	0	0	2	5	4	5	10	18	0	0	100	0.75	0.25	1	0	0	100	-99	0	5	0	-99	2	1	0	0	1	1	0	0	1	29
1	8	1	0	0	2	5	4	5	10	18	1	0	100	0.75	0.25	1	0	0	100	1	0	5	0	0	2	0	0	0	1	0	0	0	1	30
1	9	1	0	0	2	5	4	5	10	18	0	0	100	0.75	0.25	1	0	0	100	-99	1	5	0	-99	2	1	0	0	1	1	0	0	1	31
1	10	1	0	0	2	5	4	5	10	18	0	0	100	0.75	0.25	1	0	0	100	-99	1	5	0	-99	2	1	0	0	1	1	0	0	1	32
1	11	1	0	0	2	5	4	5	10	18	1	0	100	0.75	0.25	1	0	0	100	1	0	5	0	0	2	0	0	0	1	0	0	0	1	33
1	12	1	0	0	2	5	4	5	10	18	1	0	100	0.75	0.25	1	0	0	100	1	0	5	0	0	2	0	0	0	1	0	0	0	1	34
1	13	1	0	0	2	5	4	5	10	18	0	0	100	0.75	0.25	1	1	1	100	-99	1	5	0	-99	1	1	1	0	0	0	0	0	1	35
1	14	1	0	0	2	5	4	5	10	18	0	0	100	0.75	0.25	1	1	1	100	-99	0	5	0	-99	1	1	1	0	0	0	0	0	1	36
1	15	1	0	0	2	5	4	5	10	18	0	0	100	0.75	0.25	1	1	1	100	-99	1	5	0	-99	1	1	1	0	0	0	0	0	1	37
1	16	1	0	0	2	5	4	5	10	18	1	0	100	0.75	0.25	1	1	1	100	1	1	5	0	0	1	0	1	0	0	0	0	0	1	38
1	17	1	0	0	2	5	4	5	10	18	0	0	100	0.75	0.25	1	0	0	100	-99	1	5	0	-99	2	1	0	0	1	1	0	0	1	39
1	18	1	0	0	2	5	4	5	10	18	0	0	100	0.75	0.25	1	1	1	100	-99	0	5	0	-99	1	1	1	0	0	0	0	0	1	40
2	1	1	0	0	2	5	4	5	10	18	1	0	100	0.75	0.25	1	0	0	100	0	0	0	5	0	2	0	0	0	1	0	0	0	1	23
2	2	1	100	100	2	5	4	5	10	18	1	0	100	0.75	0.25	1	0	0	100	0	0	0	5	1	2	0	0	0	1	0	0	0	1	24
2	3	1	100	100	2	5	4	5	10	18	1	0	100	0.75	0.25	1	1	1	100	0	1	1	4	1	1	0	1	0	0	0	0	0	1	25
2	4	1	100	100	2	5	4	5	10	18	1	0	100	0.75	0.25	1	1	1	100	0	0	1	4	1	1	0	1	0	0	0	0	0	1	26
2	5	1	0	0	2	5	4	5	10	18	1	0	100	0.75	0.25	1	1	1	100	1	1	1	4	0	1	0	1	0	0	0	0	0	1	27
2	6	1	100	100	2	5	4	5	10	18	1	0	100	0.75	0.25	1	1	1	100	0	0	1	4	1	1	0	1	0	0	0	0	0	1	28
2	7	1	0	0	2	5	4	5	10	18	0	0	100	0.75	0.25	1	0	0	100	-99	1	0	5	-99	2	1	0	0	1	1	0	0	1	29
2	8	1	100	100	2	5	4	5	10	18	1	0	100	0.75	0.25	1	0	0	100	0	0	0	5	1	2	0	0	0	1	0	0	0	1	30
2	9	1	0	0	2	5	4	5	10	18	0	0	100	0.75	0.25	1	0	0	100	-99	0	0	5	-99	2	1	0	0	1	1	0	0	1	31
2	10	1	0	0	2	5	4	5	10	18	0	0	100	0.75	0.25	1	0	0	100	-99	0	0	5	-99	2	1	0	0	1	1	0	0	1	32
2	11	1	0	0	2	5	4	5	10	18	1	0	100	0.75	0.25	1	0	0	100	0	1	0	5	0	2	0	0	0	1	0	0	0	1	33
2	12	1	100	100	2	5	4	5	10	18	1	0	100	0.75	0.25	1	0	0	100	0	1	0	5	1	2	0	0	0	1	0	0	0	1	34
2	13	1	0	0	2	5	4	5	10	18	0	0	100	0.75	0.25	1	1	1	100	-99	1	1	4	-99	1	1	1	0	0	0	0	0	1	35
2	14	1	0	0	2	5	4	5	10	18	0	0	100	0.75	0.25	1	1	1	100	-99	0	1	4	-99	1	1	1	0	0	0	0	0	1	36
2	15	1	0	0	2	5	4	5	10	18	0	0	100	0.75	0.25	1	1	1	100	-99	0	1	4	-99	1	1	1	0	0	0	0	0	1	37
2	16	1	0	0	2	5	4	5	10	18	1	0	100	0.75	0.25	1	1	1	100	0	1	1	4	0	1	0	1	0	0	0	0	0	1	38
2	17	1	0	0	2	5	4	5	10	18	0	0	100	0.75	0.25	1	0	0	100	-99	0	0	5	-99	2	1	0	0	1	1	0	0	1	39
2	18	1	0	0	2	5	4	5	10	18	0	0	100	0.75	0.25	1	1	1	100	-99	0	1	4	-99	1	1	1	0	0	0	0	0	1	40
3	1	1	100	100	2	5	4	5	10	18	1	0	100	0.75	0.25	1	0	0	100	1	1	1	4	1	2	0	0	0	1	0	0	0	1	23
3	2	1	100	200	2	5	4	5	10	18	1	0	100	0.75	0.25	1	0	0	100	0	1	1	4	1	2	0	0	0	1	0	0	0	1	24
3	3	1	0	100	2	5	4	5	10	18	1	0	100	0.75	0.25	1	1	1	100	0	1	0	5	0	1	0	1	0	0	0	0	0	1	25
3	4	1	100	200	2	5	4	5	10	18	1	0	100	0.75	0.25	1	1	1	100	0	0	0	5	1	1	0	1	0	0	0	0	0	1	26
3	5	1	100	100	2	5	4	5	10	18	1	0	100	0.75	0.25	1	1	1	100	0	0	0	5	1	1	0	1	0	0	0	0	0	1	27
3	6	1	0	100	2	5	4	5	10	18	1	0	100	0.75	0.25	1	1	1	100	0	1	0	5	0	1	0	1	0	0	0	0	0	1	28
3	7	1	0	0	2	5	4	5	10	18	0	0	100	0.75	0.25	1	0	0	100	-99	0	1	4	-99	2	1	0	0	1	1	0	0	1	29
3	8	1	100	200	2	5	4	5	10	18	1	0	100	0.75	0.25	1	0	0	100	0	1	1	4	1	2	0	0	0	1	0	0	0	1	30
3	9	1	0	0	2	5	4	5	10	18	0	0	100	0.75	0.25	1	0	0	100	-99	0	1	4	-99	2	1	0	0	1	1	0	0	1	31
3	10	1	0	0	2	5	4	5	10	18	0	0	100	0.75	0.25	1	0	0	100	-99	1	1	4	-99	2	1	0	0	1	1	0	0	1	32
3	11	1	100	100	2	5	4	5	10	18	1	0	100	0.75	0.25	1	0	0	100	0	1	1	4	1	2	0	0	0	1	0	0	0	1	33
3	12	1	100	200	2	5	4	5	10	18	1	0	100	0.75	0.25	1	0	0	100	0	1	1	4	1	2	0	0	0	1	0	0	0	1	34
3	13	1	0	0	2	5	4	5	10	18	0	0	100	0.75	0.25	1	1	1	100	-99	0	0	5	-99	1	1	1	0	0	0	0	0	1	35
3	14	1	0	0	2	5	4	5	10	18	0	0	100	0.75	0.25	1	1	1	100	-99	0	0	5	-99	1	1	1	0	0	0	0	0	1	36
3	15	1	0	0	2	5	4	5	10	18	0	0	100	0.75	0.25	1	1	1	100	-99	0	0	5	-99	1	1	1	0	0	0	0	0	1	37
3	16	1	0	0	2	5	4	5	10	18	1	0	100	0.75	0.25	1	1	1	100	0	0	0	5	0	1	0	1	0	0	0	0	0	1	38
3	17	1	0	0	2	5	4	5	10	18	0	0	100	0.75	0.25	1	0	0	100	-99	0	1	4	-99	2	1	0	0	1	1	0	0	1	39
3	18	1	0	0	2	5	4	5	10	18	0	0	100	0.75	0.25	1	1	1	100	-99	0	0	5	-99	1	1	1	0	0	0	0	0	1	40
4	1	1	0	100	2	5	4	5	10	18	1	0	100	0.75	0.25	1	0	0	100	1	1	1	4	0	2	0	0	0	1	0	0	0	1	23
4	2	1	100	300	2	5	4	5	10	18	1	0	100	0.75	0.25	1	0	0	100	0	1	1	4	1	2	0	0	0	1	0	0	0	1	24
4	3	1	100	200	2	5	4	5	10	18	1	0	100	0.75	0.25	1	1	1	100	0	0	1	4	1	1	0	1	0	0	0	0	0	1	25
4	4	1	0	200	2	5	4	5	10	18	1	0	100	0.75	0.25	1	1	1	100	0	0	1	4	0	1	0	1	0	0	0	0	0	1	26
4	5	1	100	200	2	5	4	5	10	18	1	0	100	0.75	0.25	1	1	1	100	0	0	1	4	1	1	0	1	0	0	0	0	0	1	27
4	6	1	0	100	2	5	4	5	10	18	1	0	100	0.75	0.25	1	1	1	100	0	0	1	4	0	1	0	1	0	0	0	0	0	1	28
4	7	1	0	0	2	5	4	5	10	18	0	0	100	0.75	0.25	1	0	0	100	-99	1	1	4	-99	2	1	0	0	1	1	0	0	1	29
4	8	1	100	300	2	5	4	5	10	18	1	0	100	0.75	0.25	1	0	0	100	0	1	1	4	1	2	0	0	0	1	0	0	0	1	30
4	9	1	0	0	2	5	4	5	10	18	0	0	100	0.75	0.25	1	0	0	100	-99	0	1	4	-99	2	1	0	0	1	1	0	0	1	31
4	10	1	0	0	2	5	4	5	10	18	0	0	100	0.75	0.25	1	0	0	100	-99	1	1	4	-99	2	1	0	0	1	1	0	0	1	32
4	11	1	0	100	2	5	4	5	10	18	1	0	100	0.75	0.25	1	0	0	100	0	1	1	4	0	2	0	0	0	1	0	0	0	1	33
4	12	1	100	300	2	5	4	5	10	18	1	0	100	0.75	0.25	1	0	0	100	0	0	1	4	1	2	0	0	0	1	0	0	0	1	34
4	13	1	0	0	2	5	4	5	10	18	0	0	100	0.75	0.25	1	1	1	100	-99	0	1	4	-99	1	1	1	0	0	0	0	0	1	35
4	14	1	0	0	2	5	4	5	10	18	0	0	100	0.75	0.25	1	1	1	100	-99	0	1	4	-99	1	1	1	0	0	0	0	0	1	36
4	15	1	0	0	2	5	4	5	10	18	0	0	100	0.75	0.25	1	1	1	100	-99	1	1	4	-99	1	1	1	0	0	0	0	0	1	37
4	16	1	0	0	2	5	4	5	10	18	1	0	100	0.75	0.25	1	1	1	100	1	1	1	4	0	1	0	1	0	0	0	0	0	1	38
4	17	1	0	0	2	5	4	5	10	18	0	0	100	0.75	0.25	1	0	0	100	-99	0	1	4	-99	2	1	0	0	1	1	0	0	1	39
4	18	1	0	0	2	5	4	5	10	18	0	0	100	0.75	0.25	1	1	1	100	-99	0	1	4	-99	1	1	1	0	0	0	0	0	1	40
5	1	1	0	100	2	5	4	5	10	18	1	0	100	0.75	0.25	1	0	0	100	0	0	0	5	0	2	0	0	0	1	0	0	0	1	23
5	2	1	100	400	2	5	4	5	10	18	1	0	100	0.75	0.25	1	0	0	100	0	1	0	5	1	2	0	0	0	1	0	0	0	1	24
5	3	1	100	300	2	5	4	5	10	18	1	0	100	0.75	0.25	1	1	1	100	0	1	3	2	1	1	0	1	0	0	0	0	0	1	25
5	4	1	100	300	2	5	4	5	10	18	1	0	100	0.75	0.25	1	1	1	100	0	0	3	2	1	1	0	1	0	0	0	0	0	1	26
5	5	1	0	200	2	5	4	5	10	18	1	0	100	0.75	0.25	1	1	1	100	1	1	3	2	0	1	0	1	0	0	0	0	0	1	27
5	6	1	100	200	2	5	4	5	10	18	1	0	100	0.75	0.25	1	1	1	100	1	1	3	2	1	1	0	1	0	0	0	0	0	1	28
5	7	1	100	100	2	5	4	5	10	18	0	0	100	0.75	0.25	1	0	0	100	0	0	0	5	-99	2	1	0	0	1	1	0	0	1	29
5	8	1	100	400	2	5	4	5	10	18	1	0	100	0.75	0.25	1	0	0	100	0	1	0	5	1	2	0	0	0	1	0	0	0	1	30
5	9	1	400	400	2	5	4	5	10	18	0	0	100	0.75	0.25	1	0	0	100	1	0	0	5	-99	2	1	0	0	1	1	0	0	1	31
5	10	1	400	400	2	5	4	5	10	18	0	0	100	0.75	0.25	1	0	0	100	1	0	0	5	-99	2	1	0	0	1	1	0	0	1	32
5	11	1	100	200	2	5	4	5	10	18	1	0	100	0.75	0.25	1	0	0	100	0	1	0	5	1	2	0	0	0	1	0	0	0	1	33
5	12	1	100	400	2	5	4	5	10	18	1	0	100	0.75	0.25	1	0	0	100	0	1	0	5	1	2	0	0	0	1	0	0	0	1	34
5	13	1	0	0	2	5	4	5	10	18	0	0	100	0.75	0.25	1	1	1	100	1	1	3	2	-99	1	1	1	0	0	0	0	0	1	35
5	14	1	0	0	2	5	4	5	10	18	0	0	100	0.75	0.25	1	1	1	100	1	0	3	2	-99	1	1	1	0	0	0	0	0	1	36
5	15	1	100	100	2	5	4	5	10	18	0	0	100	0.75	0.25	1	1	1	100	1	1	3	2	-99	1	1	1	0	0	0	0	0	1	37
5	16	1	0	0	2	5	4	5	10	18	1	0	100	0.75	0.25	1	1	1	100	1	0	3	2	0	1	0	1	0	0	0	0	0	1	38
5	17	1	400	400	2	5	4	5	10	18	0	0	100	0.75	0.25	1	0	0	100	1	0	0	5	-99	2	1	0	0	1	1	0	0	1	39
5	18	1	0	0	2	5	4	5	10	18	0	0	100	0.75	0.25	1	1	1	100	1	0	3	2	-99	1	1	1	0	0	0	0	0	1	40
6	1	1	100	200	2	5	4	5	10	18	1	0	100	0.75	0.25	1	0	1	100	1	0	3	2	1	2	0	1	1	1	1	0	0	1	23
6	2	1	0	400	2	5	4	5	10	18	1	0	100	0.75	0.25	1	0	1	100	0	1	3	2	0	2	0	1	1	1	1	0	0	1	24
6	3	1	100	400	2	5	4	5	10	18	1	0	100	0.75	0.25	1	1	0	100	0	0	4	1	1	1	0	0	0	1	0	0	0	1	25
6	4	1	100	400	2	5	4	5	10	18	1	0	100	0.75	0.25	1	1	0	100	1	0	4	1	1	1	0	0	0	1	0	0	0	1	26
6	5	1	0	200	2	5	4	5	10	18	1	0	100	0.75	0.25	1	1	0	100	1	0	4	1	0	1	0	0	0	1	0	0	0	1	27
6	6	1	0	200	2	5	4	5	10	18	1	0	100	0.75	0.25	1	1	0	100	1	0	4	1	0	1	0	0	0	1	0	0	0	1	28
6	7	1	0	100	2	5	4	5	10	18	0	0	100	0.75	0.25	1	0	1	100	-99	0	3	2	-99	2	1	1	1	1	1	0	0	1	29
6	8	1	0	400	2	5	4	5	10	18	1	0	100	0.75	0.25	1	0	1	100	0	0	3	2	0	2	0	1	1	1	1	0	0	1	30
6	9	1	0	400	2	5	4	5	10	18	0	0	100	0.75	0.25	1	0	1	100	-99	0	3	2	-99	2	1	1	1	1	1	0	0	1	31
6	10	1	0	400	2	5	4	5	10	18	0	0	100	0.75	0.25	1	0	1	100	-99	0	3	2	-99	2	1	1	1	1	1	0	0	1	32
6	11	1	100	300	2	5	4	5	10	18	1	0	100	0.75	0.25	1	0	1	100	1	1	3	2	1	2	0	1	1	1	1	0	0	1	33
6	12	1	100	500	2	5	4	5	10	18	1	0	100	0.75	0.25	1	0	1	100	1	1	3	2	1	2	0	1	1	1	1	0	0	1	34
6	13	1	0	0	2	5	4	5	10	18	0	0	100	0.75	0.25	1	1	0	100	-99	1	4	1	-99	1	1	0	0	1	1	0	0	1	35
6	14	1	0	0	2	5	4	5	10	18	0	0	100	0.75	0.25	1	1	0	100	-99	0	4	1	-99	1	1	0	0	1	1	0	0	1	36
6	15	1	0	100	2	5	4	5	10	18	0	0	100	0.75	0.25	1	1	0	100	-99	0	4	1	-99	1	1	0	0	1	1	0	0	1	37
6	16	1	0	0	2	5	4	5	10	18	1	0	100	0.75	0.25	1	1	0	100	1	0	4	1	0	1	0	0	0	1	0	0	0	1	38
6	17	1	0	400	2	5	4	5	10	18	0	0	100	0.75	0.25	1	0	1	100	-99	0	3	2	-99	2	1	1	1	1	1	0	0	1	39
6	18	1	0	0	2	5	4	5	10	18	0	0	100	0.75	0.25	1	1	0	100	-99	1	4	1	-99	1	1	0	0	1	1	0	0	1	40
7	1	1	100	300	2	5	4	5	10	18	1	0	100	0.75	0.25	1	0	1	100	1	0	5	0	1	2	0	1	1	1	1	0	0	1	23
7	2	1	100	500	2	5	4	5	10	18	1	0	100	0.75	0.25	1	0	1	100	1	1	5	0	1	2	0	1	1	1	1	0	0	1	24
7	3	1	100	500	2	5	4	5	10	18	1	0	100	0.75	0.25	1	1	0	100	0	0	2	3	1	1	0	0	0	1	0	0	0	1	25
7	4	1	0	400	2	5	4	5	10	18	1	0	100	0.75	0.25	1	1	0	100	1	1	2	3	0	1	0	0	0	1	0	0	0	1	26
7	5	1	100	300	2	5	4	5	10	18	1	0	100	0.75	0.25	1	1	0	100	0	0	2	3	1	1	0	0	0	1	0	0	0	1	27
7	6	1	0	200	2	5	4	5	10	18	1	0	100	0.75	0.25	1	1	0	100	1	1	2	3	0	1	0	0	0	1	0	0	0	1	28
7	7	1	0	100	2	5	4	5	10	18	0	0	100	0.75	0.25	1	0	1	100	-99	1	5	0	-99	2	1	1	1	1	1	0	0	1	29
7	8	1	100	500	2	5	4	5	10	18	1	0	100	0.75	0.25	1	0	1	100	1	1	5	0	1	2	0	1	1	1	1	0	0	1	30
7	9	1	0	400	2	5	4	5	10	18	0	0	100	0.75	0.25	1	0	1	100	-99	1	5	0	-99	2	1	1	1	1	1	0	0	1	31
7	10	1	0	400	2	5	4	5	10	18	0	0	100	0.75	0.25	1	0	1	100	-99	1	5	0	-99	2	1	1	1	1	1	0	0	1	32
7	11	1	100	400	2	5	4	5	10	18	1	0	100	0.75	0.25	1	0	1	100	1	1	5	0	1	2	0	1	1	1	1	0	0	1	33
7	12	1	100	600	2	5	4	5	10	18	1	0	100	0.75	0.25	1	0	1	100	1	1	5	0	1	2	0	1	1	1	1	0	0	1	34
7	13	1	0	0	2	5	4	5	10	18	0	0	100	0.75	0.25	1	1	0	100	-99	0	2	3	-99	1	1	0	0	1	1	0	0	1	35
7	14	1	0	0	2	5	4	5	10	18	0	0	100	0.75	0.25	1	1	0	100	-99	0	2	3	-99	1	1	0	0	1	1	0	0	1	36
7	15	1	0	100	2	5	4	5	10	18	0	0	100	0.75	0.25	1	1	0	100	-99	0	2	3	-99	1	1	0	0	1	1	0	0	1	37
7	16	1	100	100	2	5	4	5	10	18	1	0	100	0.75	0.25	1	1	0	100	0	0	2	3	1	1	0	0	0	1	0	0	0	1	38
7	17	1	0	400	2	5	4	5	10	18	0	0	100	0.75	0.25	1	0	1	100	-99	0	5	0	-99	2	1	1	1	1	1	0	0	1	39
7	18	1	0	0	2	5	4	5	10	18	0	0	100	0.75	0.25	1	1	0	100	-99	0	2	3	-99	1	1	0	0	1	1	0	0	1	40
8	1	1	100	400	2	5	4	5	10	18	1	0	100	0.75	0.25	1	0	1	100	1	0	5	0	1	2	0	1	1	1	1	0	0	1	23
8	2	1	100	600	2	5	4	5	10	18	1	0	100	0.75	0.25	1	0	1	100	1	1	5	0	1	2	0	1	1	1	1	0	0	1	24
8	3	1	100	600	2	5	4	5	10	18	1	0	100	0.75	0.25	1	1	0	100	0	1	1	4	1	1	0	0	0	1	0	0	0	1	25
8	4	1	100	500	2	5	4	5	10	18	1	0	100	0.75	0.25	1	1	0	100	1	1	1	4	1	1	0	0	0	1	0	0	0	1	26
8	5	1	100	400	2	5	4	5	10	18	1	0	100	0.75	0.25	1	1	0	100	0	0	1	4	1	1	0	0	0	1	0	0	0	1	27
8	6	1	0	200	2	5	4	5	10	18	1	0	100	0.75	0.25	1	1	0	100	0	0	1	4	0	1	0	0	0	1	0	0	0	1	28
8	7	1	0	100	2	5	4	5	10	18	0	0	100	0.75	0.25	1	0	1	100	-99	0	5	0	-99	2	1	1	1	1	1	0	0	1	29
8	8	1	100	600	2	5	4	5	10	18	1	0	100	0.75	0.25	1	0	1	100	1	0	5	0	1	2	0	1	1	1	1	0	0	1	30
8	9	1	0	400	2	5	4	5	10	18	0	0	100	0.75	0.25	1	0	1	100	-99	0	5	0	-99	2	1	1	1	1	1	0	0	1	31
8	10	1	0	400	2	5	4	5	10	18	0	0	100	0.75	0.25	1	0	1	100	-99	1	5	0	-99	2	1	1	1	1	1	0	0	1	32
8	11	1	100	500	2	5	4	5	10	18	1	0	100	0.75	0.25	1	0	1	100	1	0	5	0	1	2	0	1	1	1	1	0	0	1	33
8	12	1	100	700	2	5	4	5	10	18	1	0	100	0.75	0.25	1	0	1	100	1	1	5	0	1	2	0	1	1	1	1	0	0	1	34
8	13	1	0	0	2	5	4	5	10	18	0	0	100	0.75	0.25	1	1	0	100	-99	1	1	4	-99	1	1	0	0	1	1	0	0	1	35
8	14	1	0	0	2	5	4	5	10	18	0	0	100	0.75	0.25	1	1	0	100	-99	1	1	4	-99	1	1	0	0	1	1	0	0	1	36
8	15	1	0	100	2	5	4	5	10	18	0	0	100	0.75	0.25	1	1	0	100	-99	1	1	4	-99	1	1	0	0	1	1	0	0	1	37
8	16	1	100	200	2	5	4	5	10	18	1	0	100	0.75	0.25	1	1	0	100	0	1	1	4	1	1	0	0	0	1	0	0	0	1	38
8	17	1	0	400	2	5	4	5	10	18	0	0	100	0.75	0.25	1	0	1	100	-99	1	5	0	-99	2	1	1	1	1	1	0	0	1	39
8	18	1	0	0	2	5	4	5	10	18	0	0	100	0.75	0.25	1	1	0	100	-99	0	1	4	-99	1	1	0	0	1	1	0	0	1	40
9	1	1	0	400	2	5	4	5	10	18	1	0	100	0.75	0.25	1	0	1	100	1	1	5	0	0	2	0	1	1	1	1	0	0	1	23
9	2	1	100	700	2	5	4	5	10	18	1	0	100	0.75	0.25	1	0	1	100	1	0	5	0	1	2	0	1	1	1	1	0	0	1	24
9	3	1	0	600	2	5	4	5	10	18	1	0	100	0.75	0.25	1	1	0	100	0	0	1	4	0	1	0	0	0	1	0	0	0	1	25
9	4	1	0	500	2	5	4	5	10	18	1	0	100	0.75	0.25	1	1	0	100	1	0	1	4	0	1	0	0	0	1	0	0	0	1	26
9	5	1	100	500	2	5	4	5	10	18	1	0	100	0.75	0.25	1	1	0	100	0	0	1	4	1	1	0	0	0	1	0	0	0	1	27
9	6	1	100	300	2	5	4	5	10	18	1	0	100	0.75	0.25	1	1	0	100	0	1	1	4	1	1	0	0	0	1	0	0	0	1	28
9	7	1	0	100	2	5	4	5	10	18	0	0	100	0.75	0.25	1	0	1	100	-99	0	5	0	-99	2	1	1	1	1	1	0	0	1	29
9	8	1	100	700	2	5	4	5	10	18	1	0	100	0.75	0.25	1	0	1	100	1	1	5	0	1	2	0	1	1	1	1	0	0	1	30
9	9	1	0	400	2	5	4	5	10	18	0	0	100	0.75	0.25	1	0	1	100	-99	0	5	0	-99	2	1	1	1	1	1	0	0	1	31
9	10	1	0	400	2	5	4	5	10	18	0	0	100	0.75	0.25	1	0	1	100	-99	1	5	0	-99	2	1	1	1	1	1	0	0	1	32
9	11	1	100	600	2	5	4	5	10	18	1	0	100	0.75	0.25	1	0	1	100	1	0	5	0	1	2	0	1	1	1	1	0	0	1	33
9	12	1	100	800	2	5	4	5	10	18	1	0	100	0.75	0.25	1	0	1	100	1	1	5	0	1	2	0	1	1	1	1	0	0	1	34
9	13	1	0	0	2	5	4	5	10	18	0	0	100	0.75	0.25	1	1	0	100	-99	1	1	4	-99	1	1	0	0	1	1	0	0	1	35
9	14	1	0	0	2	5	4	5	10	18	0	0	100	0.75	0.25	1	1	0	100	-99	0	1	4	-99	1	1	0	0	1	1	0	0	1	36
9	15	1	0	100	2	5	4	5	10	18	0	0	100	0.75	0.25	1	1	0	100	-99	1	1	4	-99	1	1	0	0	1	1	0	0	1	37
9	16	1	100	300	2	5	4	5	10	18	1	0	100	0.75	0.25	1	1	0	100	0	0	1	4	1	1	0	0	0	1	0	0	0	1	38
9	17	1	0	400	2	5	4	5	10	18	0	0	100	0.75	0.25	1	0	1	100	-99	0	5	0	-99	2	1	1	1	1	1	0	0	1	39
9	18	1	0	0	2	5	4	5	10	18	0	0	100	0.75	0.25	1	1	0	100	-99	1	1	4	-99	1	1	0	0	1	1	0	0	1	40
10	1	1	100	500	2	5	4	5	10	18	1	0	100	0.75	0.25	1	0	1	100	1	0	5	0	1	2	0	1	1	1	1	0	0	1	23
10	2	1	100	800	2	5	4	5	10	18	1	0	100	0.75	0.25	1	0	1	100	1	1	5	0	1	2	0	1	1	1	1	0	0	1	24
10	3	1	0	600	2	5	4	5	10	18	1	0	100	0.75	0.25	1	1	0	100	0	1	2	3	0	1	0	0	0	1	0	0	0	1	25
10	4	1	100	600	2	5	4	5	10	18	1	0	100	0.75	0.25	1	1	0	100	1	0	2	3	1	1	0	0	0	1	0	0	0	1	26
10	5	1	0	500	2	5	4	5	10	18	1	0	100	0.75	0.25	1	1	0	100	1	0	2	3	0	1	0	0	0	1	0	0	0	1	27
10	6	1	0	300	2	5	4	5	10	18	1	0	100	0.75	0.25	1	1	0	100	0	0	2	3	0	1	0	0	0	1	0	0	0	1	28
10	7	1	500	600	2	5	4	5	10	18	0	0	100	0.75	0.25	1	0	1	100	1	0	5	0	-99	2	1	1	1	1	1	0	0	1	29
10	8	1	100	800	2	5	4	5	10	18	1	0	100	0.75	0.25	1	0	1	100	1	0	5	0	1	2	0	1	1	1	1	0	0	1	30
10	9	1	400	800	2	5	4	5	10	18	0	0	100	0.75	0.25	1	0	1	100	1	0	5	0	-99	2	1	1	1	1	1	0	0	1	31
10	10	1	300	700	2	5	4	5	10	18	0	0	100	0.75	0.25	1	0	1	100	1	1	5	0	-99	2	1	1	1	1	1	0	0	1	32
10	11	1	100	700	2	5	4	5	10	18	1	0	100	0.75	0.25	1	0	1	100	1	1	5	0	1	2	0	1	1	1	1	0	0	1	33
10	12	1	100	900	2	5	4	5	10	18	1	0	100	0.75	0.25	1	0	1	100	1	1	5	0	1	2	0	1	1	1	1	0	0	1	34
10	13	1	500	500	2	5	4	5	10	18	0	0	100	0.75	0.25	1	1	0	100	1	0	2	3	-99	1	1	0	0	1	1	0	0	1	35
10	14	1	200	200	2	5	4	5	10	18	0	0	100	0.75	0.25	1	1	0	100	1	1	2	3	-99	1	1	0	0	1	1	0	0	1	36
10	15	1	400	500	2	5	4	5	10	18	0	0	100	0.75	0.25	1	1	0	100	1	1	2	3	-99	1	1	0	0	1	1	0	0	1	37
10	16	1	0	300	2	5	4	5	10	18	1	0	100	0.75	0.25	1	1	0	100	0	1	2	3	0	1	0	0	0	1	0	0	0	1	38
10	17	1	400	800	2	5	4	5	10	18	0	0	100	0.75	0.25	1	0	1	100	1	0	5	0	-99	2	1	1	1	1	1	0	0	1	39
10	18	1	200	200	2	5	4	5	10	18	0	0	100	0.75	0.25	1	1	0	100	1	0	2	3	-99	1	1	0	0	1	1	0	0	1	40
11	1	1	100	600	2	5	4	5	10	18	1	0	100	0.75	0.25	1	0	0	100	0	1	3	2	1	2	0	0	0	1	0	0	0	1	23
11	2	1	100	900	2	5	4	5	10	18	1	0	100	0.75	0.25	1	0	0	100	0	1	3	2	1	2	0	0	0	1	0	0	0	1	24
11	3	1	0	600	2	5	4	5	10	18	1	0	100	0.75	0.25	1	1	1	100	0	0	3	2	0	1	0	1	1	1	1	0	0	1	25
11	4	1	100	700	2	5	4	5	10	18	1	0	100	0.75	0.25	1	1	1	100	1	1	3	2	1	1	0	1	1	1	1	0	0	1	26
11	5	1	0	500	2	5	4	5	10	18	1	0	100	0.75	0.25	1	1	1	100	1	0	3	2	0	1	0	1	1	1	1	0	0	1	27
11	6	1	100	400	2	5	4	5	10	18	1	0	100	0.75	0.25	1	1	1	100	1	0	3	2	1	1	0	1	1	1	1	0	0	1	28
11	7	1	0	600	2	5	4	5	10	18	0	0	100	0.75	0.25	1	0	0	100	-99	1	3	2	-99	2	1	0	0	1	1	0	0	1	29
11	8	1	100	900	2	5	4	5	10	18	1	0	100	0.75	0.25	1	0	0	100	1	1	3	2	1	2	0	0	0	1	0	0	0	1	30
11	9	1	0	800	2	5	4	5	10	18	0	0	100	0.75	0.25	1	0	0	100	-99	1	3	2	-99	2	1	0	0	1	1	0	0	1	31
11	10	1	0	700	2	5	4	5	10	18	0	0	100	0.75	0.25	1	0	0	100	-99	1	3	2	-99	2	1	0	0	1	1	0	0	1	32
11	11	1	0	700	2	5	4	5	10	18	1	0	100	0.75	0.25	1	0	0	100	1	1	3	2	0	2	0	0	0	1	0	0	0	1	33
11	12	1	0	900	2	5	4	5	10	18	1	0	100	0.75	0.25	1	0	0	100	1	1	3	2	0	2	0	0	0	1	0	0	0	1	34
11	13	1	0	500	2	5	4	5	10	18	0	0	100	0.75	0.25	1	1	1	100	-99	1	3	2	-99	1	1	1	1	1	1	0	0	1	35
11	14	1	0	200	2	5	4	5	10	18	0	0	100	0.75	0.25	1	1	1	100	-99	1	3	2	-99	1	1	1	1	1	1	0	0	1	36
11	15	1	0	500	2	5	4	5	10	18	0	0	100	0.75	0.25	1	1	1	100	-99	1	3	2	-99	1	1	1	1	1	1	0	0	1	37
11	16	1	0	300	2	5	4	5	10	18	1	0	100	0.75	0.25	1	1	1	100	0	1	3	2	0	1	0	1	1	1	1	0	0	1	38
11	17	1	0	800	2	5	4	5	10	18	0	0	100	0.75	0.25	1	0	0	100	-99	1	3	2	-99	2	1	0	0	1	1	0	0	1	39
11	18	1	0	200	2	5	4	5	10	18	0	0	100	0.75	0.25	1	1	1	100	-99	1	3	2	-99	1	1	1	1	1	1	0	0	1	40
12	1	1	100	700	2	5	4	5	10	18	1	0	100	0.75	0.25	1	0	0	100	0	1	1	4	1	2	0	0	0	1	0	0	0	1	23
12	2	1	100	1000	2	5	4	5	10	18	1	0	100	0.75	0.25	1	0	0	100	0	0	1	4	1	2	0	0	0	1	0	0	0	1	24
12	3	1	0	600	2	5	4	5	10	18	1	0	100	0.75	0.25	1	1	1	100	0	0	3	2	0	1	0	1	1	1	1	0	0	1	25
12	4	1	100	800	2	5	4	5	10	18	1	0	100	0.75	0.25	1	1	1	100	1	1	3	2	1	1	0	1	1	1	1	0	0	1	26
12	5	1	0	500	2	5	4	5	10	18	1	0	100	0.75	0.25	1	1	1	100	0	1	3	2	0	1	0	1	1	1	1	0	0	1	27
12	6	1	100	500	2	5	4	5	10	18	1	0	100	0.75	0.25	1	1	1	100	1	0	3	2	1	1	0	1	1	1	1	0	0	1	28
12	7	1	0	600	2	5	4	5	10	18	0	0	100	0.75	0.25	1	0	0	100	-99	1	1	4	-99	2	1	0	0	1	1	0	0	1	29
12	8	1	0	900	2	5	4	5	10	18	1	0	100	0.75	0.25	1	0	0	100	1	0	1	4	0	2	0	0	0	1	0	0	0	1	30
12	9	1	0	800	2	5	4	5	10	18	0	0	100	0.75	0.25	1	0	0	100	-99	0	1	4	-99	2	1	0	0	1	1	0	0	1	31
12	10	1	0	700	2	5	4	5	10	18	0	0	100	0.75	0.25	1	0	0	100	-99	0	1	4	-99	2	1	0	0	1	1	0	0	1	32
12	11	1	100	800	2	5	4	5	10	18	1	0	100	0.75	0.25	1	0	0	100	0	0	1	4	1	2	0	0	0	1	0	0	0	1	33
12	12	1	100	1000	2	5	4	5	10	18	1	0	100	0.75	0.25	1	0	0	100	0	1	1	4	1	2	0	0	0	1	0	0	0	1	34
12	13	1	0	500	2	5	4	5	10	18	0	0	100	0.75	0.25	1	1	1	100	-99	0	3	2	-99	1	1	1	1	1	1	0	0	1	35
12	14	1	0	200	2	5	4	5	10	18	0	0	100	0.75	0.25	1	1	1	100	-99	1	3	2	-99	1	1	1	1	1	1	0	0	1	36
12	15	1	0	500	2	5	4	5	10	18	0	0	100	0.75	0.25	1	1	1	100	-99	1	3	2	-99	1	1	1	1	1	1	0	0	1	37
12	16	1	100	400	2	5	4	5	10	18	1	0	100	0.75	0.25	1	1	1	100	1	1	3	2	1	1	0	1	1	1	1	0	0	1	38
12	17	1	0	800	2	5	4	5	10	18	0	0	100	0.75	0.25	1	0	0	100	-99	0	1	4	-99	2	1	0	0	1	1	0	0	1	39
12	18	1	0	200	2	5	4	5	10	18	0	0	100	0.75	0.25	1	1	1	100	-99	1	3	2	-99	1	1	1	1	1	1	0	0	1	40
13	1	1	100	800	2	5	4	5	10	18	1	0	100	0.75	0.25	1	0	0	100	0	0	1	4	1	2	0	0	0	1	0	0	0	1	23
13	2	1	100	1100	2	5	4	5	10	18	1	0	100	0.75	0.25	1	0	0	100	0	1	1	4	1	2	0	0	0	1	0	0	0	1	24
13	3	1	0	600	2	5	4	5	10	18	1	0	100	0.75	0.25	1	1	1	100	0	1	3	2	0	1	0	1	1	1	1	0	0	1	25
13	4	1	100	900	2	5	4	5	10	18	1	0	100	0.75	0.25	1	1	1	100	1	1	3	2	1	1	0	1	1	1	1	0	0	1	26
13	5	1	0	500	2	5	4	5	10	18	1	0	100	0.75	0.25	1	1	1	100	0	0	3	2	0	1	0	1	1	1	1	0	0	1	27
13	6	1	100	600	2	5	4	5	10	18	1	0	100	0.75	0.25	1	1	1	100	1	0	3	2	1	1	0	1	1	1	1	0	0	1	28
13	7	1	0	600	2	5	4	5	10	18	0	0	100	0.75	0.25	1	0	0	100	-99	1	1	4	-99	2	1	0	0	1	1	0	0	1	29
13	8	1	0	900	2	5	4	5	10	18	1	0	100	0.75	0.25	1	0	0	100	1	1	1	4	0	2	0	0	0	1	0	0	0	1	30
13	9	1	0	800	2	5	4	5	10	18	0	0	100	0.75	0.25	1	0	0	100	-99	1	1	4	-99	2	1	0	0	1	1	0	0	1	31
13	10	1	0	700	2	5	4	5	10	18	0	0	100	0.75	0.25	1	0	0	100	-99	0	1	4	-99	2	1	0	0	1	1	0	0	1	32
13	11	1	100	900	2	5	4	5	10	18	1	0	100	0.75	0.25	1	0	0	100	0	0	1	4	1	2	0	0	0	1	0	0	0	1	33
13	12	1	100	1100	2	5	4	5	10	18	1	0	100	0.75	0.25	1	0	0	100	0	0	1	4	1	2	0	0	0	1	0	0	0	1	34
13	13	1	0	500	2	5	4	5	10	18	0	0	100	0.75	0.25	1	1	1	100	-99	1	3	2	-99	1	1	1	1	1	1	0	0	1	35
13	14	1	0	200	2	5	4	5	10	18	0	0	100	0.75	0.25	1	1	1	100	-99	0	3	2	-99	1	1	1	1	1	1	0	0	1	36
13	15	1	0	500	2	5	4	5	10	18	0	0	100	0.75	0.25	1	1	1	100	-99	0	3	2	-99	1	1	1	1	1	1	0	0	1	37
13	16	1	100	500	2	5	4	5	10	18	1	0	100	0.75	0.25	1	1	1	100	1	0	3	2	1	1	0	1	1	1	1	0	0	1	38
13	17	1	0	800	2	5	4	5	10	18	0	0	100	0.75	0.25	1	0	0	100	-99	1	1	4	-99	2	1	0	0	1	1	0	0	1	39
13	18	1	0	200	2	5	4	5	10	18	0	0	100	0.75	0.25	1	1	1	100	-99	1	3	2	-99	1	1	1	1	1	1	0	0	1	40
14	1	1	100	900	2	5	4	5	10	18	1	0	100	0.75	0.25	1	0	0	100	0	1	0	5	1	2	0	0	0	1	0	0	0	1	23
14	2	1	100	1200	2	5	4	5	10	18	1	0	100	0.75	0.25	1	0	0	100	0	0	0	5	1	2	0	0	0	1	0	0	0	1	24
14	3	1	100	700	2	5	4	5	10	18	1	0	100	0.75	0.25	1	1	1	100	0	1	4	1	1	1	0	1	1	1	1	0	0	1	25
14	4	1	0	900	2	5	4	5	10	18	1	0	100	0.75	0.25	1	1	1	100	1	1	4	1	0	1	0	1	1	1	1	0	0	1	26
14	5	1	0	500	2	5	4	5	10	18	1	0	100	0.75	0.25	1	1	1	100	1	0	4	1	0	1	0	1	1	1	1	0	0	1	27
14	6	1	100	700	2	5	4	5	10	18	1	0	100	0.75	0.25	1	1	1	100	1	1	4	1	1	1	0	1	1	1	1	0	0	1	28
14	7	1	0	600	2	5	4	5	10	18	0	0	100	0.75	0.25	1	0	0	100	-99	0	0	5	-99	2	1	0	0	1	1	0	0	1	29
14	8	1	100	1000	2	5	4	5	10	18	1	0	100	0.75	0.25	1	0	0	100	0	0	0	5	1	2	0	0	0	1	0	0	0	1	30
14	9	1	0	800	2	5	4	5	10	18	0	0	100	0.75	0.25	1	0	0	100	-99	1	0	5	-99	2	1	0	0	1	1	0	0	1	31
14	10	1	0	700	2	5	4	5	10	18	0	0	100	0.75	0.25	1	0	0	100	-99	0	0	5	-99	2	1	0	0	1	1	0	0	1	32
14	11	1	0	900	2	5	4	5	10	18	1	0	100	0.75	0.25	1	0	0	100	0	1	0	5	0	2	0	0	0	1	0	0	0	1	33
14	12	1	100	1200	2	5	4	5	10	18	1	0	100	0.75	0.25	1	0	0	100	0	0	0	5	1	2	0	0	0	1	0	0	0	1	34
14	13	1	0	500	2	5	4	5	10	18	0	0	100	0.75	0.25	1	1	1	100	-99	1	4	1	-99	1	1	1	1	1	1	0	0	1	35
14	14	1	0	200	2	5	4	5	10	18	0	0	100	0.75	0.25	1	1	1	100	-99	0	4	1	-99	1	1	1	1	1	1	0	0	1	36
14	15	1	0	500	2	5	4	5	10	18	0	0	100	0.75	0.25	1	1	1	100	-99	0	4	1	-99	1	1	1	1	1	1	0	0	1	37
14	16	1	100	600	2	5	4	5	10	18	1	0	100	0.75	0.25	1	1	1	100	1	0	4	1	1	1	0	1	1	1	1	0	0	1	38
14	17	1	0	800	2	5	4	5	10	18	0	0	100	0.75	0.25	1	0	0	100	-99	0	0	5	-99	2	1	0	0	1	1	0	0	1	39
14	18	1	0	200	2	5	4	5	10	18	0	0	100	0.75	0.25	1	1	1	100	-99	0	4	1	-99	1	1	1	1	1	1	0	0	1	40
15	1	1	100	1000	2	5	4	5	10	18	1	0	100	0.75	0.25	1	0	0	100	0	0	0	5	1	2	0	0	0	1	0	0	0	1	23
15	2	1	0	1200	2	5	4	5	10	18	1	0	100	0.75	0.25	1	0	0	100	0	0	0	5	0	2	0	0	0	1	0	0	0	1	24
15	3	1	0	700	2	5	4	5	10	18	1	0	100	0.75	0.25	1	1	1	100	0	1	3	2	0	1	0	1	1	1	1	0	0	1	25
15	4	1	0	900	2	5	4	5	10	18	1	0	100	0.75	0.25	1	1	1	100	1	0	3	2	0	1	0	1	1	1	1	0	0	1	26
15	5	1	0	500	2	5	4	5	10	18	1	0	100	0.75	0.25	1	1	1	100	0	0	3	2	0	1	0	1	1	1	1	0	0	1	27
15	6	1	100	800	2	5	4	5	10	18	1	0	100	0.75	0.25	1	1	1	100	1	1	3	2	1	1	0	1	1	1	1	0	0	1	28
15	7	1	300	900	2	5	4	5	10	18	0	0	100	0.75	0.25	1	0	0	100	1	1	0	5	-99	2	1	0	0	1	1	0	0	1	29
15	8	1	100	1100	2	5	4	5	10	18	1	0	100	0.75	0.25	1	0	0	100	0	1	0	5	1	2	0	0	0	1	0	0	0	1	30
15	9	1	500	1300	2	5	4	5	10	18	0	0	100	0.75	0.25	1	0	0	100	1	1	0	5	-99	2	1	0	0	1	1	0	0	1	31
15	10	1	400	1100	2	5	4	5	10	18	0	0	100	0.75	0.25	1	0	0	100	1	1	0	5	-99	2	1	0	0	1	1	0	0	1	32
15	11	1	0	900	2	5	4	5	10	18	1	0	100	0.75	0.25	1	0	0	100	0	1	0	5	0	2	0	0	0	1	0	0	0	1	33
15	12	1	100	1300	2	5	4	5	10	18	1	0	100	0.75	0.25	1	0	0	100	0	1	0	5	1	2	0	0	0	1	0	0	0	1	34
15	13	1	300	800	2	5	4	5	10	18	0	0	100	0.75	0.25	1	1	1	100	1	0	3	2	-99	1	1	1	1	1	1	0	0	1	35
15	14	1	500	700	2	5	4	5	10	18	0	0	100	0.75	0.25	1	1	1	100	1	1	3	2	-99	1	1	1	1	1	1	0	0	1	36
15	15	1	300	800	2	5	4	5	10	18	0	0	100	0.75	0.25	1	1	1	100	1	1	3	2	-99	1	1	1	1	1	1	0	0	1	37
15	16	1	100	700	2	5	4	5	10	18	1	0	100	0.75	0.25	1	1	1	100	1	1	3	2	1	1	0	1	1	1	1	0	0	1	38
15	17	1	200	1000	2	5	4	5	10	18	0	0	100	0.75	0.25	1	0	0	100	1	1	0	5	-99	2	1	0	0	1	1	0	0	1	39
15	18	1	500	700	2	5	4	5	10	18	0	0	100	0.75	0.25	1	1	1	100	1	1	3	2	-99	1	1	1	1	1	1	0	0	1	40
16	1	1	0	1000	2	5	4	5	10	18	1	0	100	0.75	0.25	1	0	1	100	1	1	2	3	0	2	0	1	0	0	0	0	0	1	23
16	2	1	100	1300	2	5	4	5	10	18	1	0	100	0.75	0.25	1	0	1	100	0	0	2	3	1	2	0	1	0	0	0	0	0	1	24
16	3	1	100	800	2	5	4	5	10	18	1	0	100	0.75	0.25	1	1	0	100	0	0	2	3	1	1	0	0	0	1	0	0	0	1	25
16	4	1	100	1000	2	5	4	5	10	18	1	0	100	0.75	0.25	1	1	0	100	0	1	2	3	1	1	0	0	0	1	0	0	0	1	26
16	5	1	0	500	2	5	4	5	10	18	1	0	100	0.75	0.25	1	1	0	100	1	0	2	3	0	1	0	0	0	1	0	0	0	1	27
16	6	1	0	800	2	5	4	5	10	18	1	0	100	0.75	0.25	1	1	0	100	1	1	2	3	0	1	0	0	0	1	0	0	0	1	28
16	7	1	0	900	2	5	4	5	10	18	0	0	100	0.75	0.25	1	0	1	100	-99	0	2	3	-99	2	1	1	0	0	0	0	0	1	29
16	8	1	100	1200	2	5	4	5	10	18	1	0	100	0.75	0.25	1	0	1	100	0	1	2	3	1	2	0	1	0	0	0	0	0	1	30
16	9	1	0	1300	2	5	4	5	10	18	0	0	100	0.75	0.25	1	0	1	100	-99	0	2	3	-99	2	1	1	0	0	0	0	0	1	31
16	10	1	0	1100	2	5	4	5	10	18	0	0	100	0.75	0.25	1	0	1	100	-99	0	2	3	-99	2	1	1	0	0	0	0	0	1	32
16	11	1	0	900	2	5	4	5	10	18	1	0	100	0.75	0.25	1	0	1	100	1	1	2	3	0	2	0	1	0	0	0	0	0	1	33
16	12	1	100	1400	2	5	4	5	10	18	1	0	100	0.75	0.25	1	0	1	100	0	0	2	3	1	2	0	1	0	0	0	0	0	1	34
16	13	1	0	800	2	5	4	5	10	18	0	0	100	0.75	0.25	1	1	0	100	-99	1	2	3	-99	1	1	0	0	1	1	0	0	1	35
16	14	1	0	700	2	5	4	5	10	18	0	0	100	0.75	0.25	1	1	0	100	-99	1	2	3	-99	1	1	0	0	1	1	0	0	1	36
16	15	1	0	800	2	5	4	5	10	18	0	0	100	0.75	0.25	1	1	0	100	-99	0	2	3	-99	1	1	0	0	1	1	0	0	1	37
16	16	1	100	800	2	5	4	5	10	18	1	0	100	0.75	0.25	1	1	0	100	0	0	2	3	1	1	0	0	0	1	0	0	0	1	38
16	17	1	0	1000	2	5	4	5	10	18	0	0	100	0.75	0.25	1	0	1	100	-99	1	2	3	-99	2	1	1	0	0	0	0	0	1	39
16	18	1	0	700	2	5	4	5	10	18	0	0	100	0.75	0.25	1	1	0	100	-99	0	2	3	-99	1	1	0	0	1	1	0	0	1	40
17	1	1	0	1000	2	5	4	5	10	18	1	0	100	0.75	0.25	1	0	1	100	0	0	1	4	0	2	0	1	0	0	0	0	0	1	23
17	2	1	100	1400	2	5	4	5	10	18	1	0	100	0.75	0.25	1	0	1	100	0	1	1	4	1	2	0	1	0	0	0	0	0	1	24
17	3	1	0	800	2	5	4	5	10	18	1	0	100	0.75	0.25	1	1	0	100	0	0	1	4	0	1	0	0	0	1	0	0	0	1	25
17	4	1	100	1100	2	5	4	5	10	18	1	0	100	0.75	0.25	1	1	0	100	0	0	1	4	1	1	0	0	0	1	0	0	0	1	26
17	5	1	100	600	2	5	4	5	10	18	1	0	100	0.75	0.25	1	1	0	100	1	0	1	4	1	1	0	0	0	1	0	0	0	1	27
17	6	1	100	900	2	5	4	5	10	18	1	0	100	0.75	0.25	1	1	0	100	0	1	1	4	1	1	0	0	0	1	0	0	0	1	28
17	7	1	0	900	2	5	4	5	10	18	0	0	100	0.75	0.25	1	0	1	100	-99	0	1	4	-99	2	1	1	0	0	0	0	0	1	29
17	8	1	100	1300	2	5	4	5	10	18	1	0	100	0.75	0.25	1	0	1	100	0	0	1	4	1	2	0	1	0	0	0	0	0	1	30
17	9	1	0	1300	2	5	4	5	10	18	0	0	100	0.75	0.25	1	0	1	100	-99	0	1	4	-99	2	1	1	0	0	0	0	0	1	31
17	10	1	0	1100	2	5	4	5	10	18	0	0	100	0.75	0.25	1	0	1	100	-99	0	1	4	-99	2	1	1	0	0	0	0	0	1	32
17	11	1	100	1000	2	5	4	5	10	18	1	0	100	0.75	0.25	1	0	1	100	1	1	1	4	1	2	0	1	0	0	0	0	0	1	33
17	12	1	100	1500	2	5	4	5	10	18	1	0	100	0.75	0.25	1	0	1	100	0	1	1	4	1	2	0	1	0	0	0	0	0	1	34
17	13	1	0	800	2	5	4	5	10	18	0	0	100	0.75	0.25	1	1	0	100	-99	0	1	4	-99	1	1	0	0	1	1	0	0	1	35
17	14	1	0	700	2	5	4	5	10	18	0	0	100	0.75	0.25	1	1	0	100	-99	0	1	4	-99	1	1	0	0	1	1	0	0	1	36
17	15	1	0	800	2	5	4	5	10	18	0	0	100	0.75	0.25	1	1	0	100	-99	0	1	4	-99	1	1	0	0	1	1	0	0	1	37
17	16	1	100	900	2	5	4	5	10	18	1	0	100	0.75	0.25	1	1	0	100	0	1	1	4	1	1	0	0	0	1	0	0	0	1	38
17	17	1	0	1000	2	5	4	5	10	18	0	0	100	0.75	0.25	1	0	1	100	-99	1	1	4	-99	2	1	1	0	0	0	0	0	1	39
17	18	1	0	700	2	5	4	5	10	18	0	0	100	0.75	0.25	1	1	0	100	-99	0	1	4	-99	1	1	0	0	1	1	0	0	1	40
18	1	1	0	1000	2	5	4	5	10	18	1	0	100	0.75	0.25	1	0	1	100	1	1	2	3	0	2	0	1	0	0	0	0	0	1	23
18	2	1	100	1500	2	5	4	5	10	18	1	0	100	0.75	0.25	1	0	1	100	0	0	2	3	1	2	0	1	0	0	0	0	0	1	24
18	3	1	100	900	2	5	4	5	10	18	1	0	100	0.75	0.25	1	1	0	100	0	0	1	4	1	1	0	0	0	1	0	0	0	1	25
18	4	1	100	1200	2	5	4	5	10	18	1	0	100	0.75	0.25	1	1	0	100	0	0	1	4	1	1	0	0	0	1	0	0	0	1	26
18	5	1	0	600	2	5	4	5	10	18	1	0	100	0.75	0.25	1	1	0	100	1	0	1	4	0	1	0	0	0	1	0	0	0	1	27
18	6	1	0	900	2	5	4	5	10	18	1	0	100	0.75	0.25	1	1	0	100	0	1	1	4	0	1	0	0	0	1	0	0	0	1	28
18	7	1	0	900	2	5	4	5	10	18	0	0	100	0.75	0.25	1	0	1	100	-99	1	2	3	-99	2	1	1	0	0	0	0	0	1	29
18	8	1	0	1300	2	5	4	5	10	18	1	0	100	0.75	0.25	1	0	1	100	0	0	2	3	0	2	0	1	0	0	0	0	0	1	30
18	9	1	0	1300	2	5	4	5	10	18	0	0	100	0.75	0.25	1	0	1	100	-99	1	2	3	-99	2	1	1	0	0	0	0	0	1	31
18	10	1	0	1100	2	5	4	5	10	18	0	0	100	0.75	0.25	1	0	1	100	-99	0	2	3	-99	2	1	1	0	0	0	0	0	1	32
18	11	1	0	1000	2	5	4	5	10	18	1	0	100	0.75	0.25	1	0	1	100	1	0	2	3	0	2	0	1	0	0	0	0	0	1	33
18	12	1	100	1600	2	5	4	5	10	18	1	0	100	0.75	0.25	1	0	1	100	0	0	2	3	1	2	0	1	0	0	0	0	0	1	34
18	13	1	0	800	2	5	4	5	10	18	0	0	100	0.75	0.25	1	1	0	100	-99	0	1	4	-99	1	1	0	0	1	1	0	0	1	35
18	14	1	0	700	2	5	4	5	10	18	0	0	100	0.75	0.25	1	1	0	100	-99	0	1	4	-99	1	1	0	0	1	1	0	0	1	36
18	15	1	0	800	2	5	4	5	10	18	0	0	100	0.75	0.25	1	1	0	100	-99	1	1	4	-99	1	1	0	0	1	1	0	0	1	37
18	16	1	0	900	2	5	4	5	10	18	1	0	100	0.75	0.25	1	1	0	100	0	1	1	4	0	1	0	0	0	1	0	0	0	1	38
18	17	1	0	1000	2	5	4	5	10	18	0	0	100	0.75	0.25	1	0	1	100	-99	0	2	3	-99	2	1	1	0	0	0	0	0	1	39
18	18	1	0	700	2	5	4	5	10	18	0	0	100	0.75	0.25	1	1	0	100	-99	1	1	4	-99	1	1	0	0	1	1	0	0	1	40
19	1	1	100	1100	2	5	4	5	10	18	1	0	100	0.75	0.25	1	0	1	100	0	0	0	5	1	2	0	1	0	0	0	0	0	1	23
19	2	1	100	1600	2	5	4	5	10	18	1	0	100	0.75	0.25	1	0	1	100	0	1	0	5	1	2	0	1	0	0	0	0	0	1	24
19	3	1	100	1000	2	5	4	5	10	18	1	0	100	0.75	0.25	1	1	0	100	0	1	1	4	1	1	0	0	0	1	0	0	0	1	25
19	4	1	100	1300	2	5	4	5	10	18	1	0	100	0.75	0.25	1	1	0	100	0	1	1	4	1	1	0	0	0	1	0	0	0	1	26
19	5	1	0	600	2	5	4	5	10	18	1	0	100	0.75	0.25	1	1	0	100	1	0	1	4	0	1	0	0	0	1	0	0	0	1	27
19	6	1	100	1000	2	5	4	5	10	18	1	0	100	0.75	0.25	1	1	0	100	0	0	1	4	1	1	0	0	0	1	0	0	0	1	28
19	7	1	0	900	2	5	4	5	10	18	0	0	100	0.75	0.25	1	0	1	100	-99	0	0	5	-99	2	1	1	0	0	0	0	0	1	29
19	8	1	100	1400	2	5	4	5	10	18	1	0	100	0.75	0.25	1	0	1	100	0	0	0	5	1	2	0	1	0	0	0	0	0	1	30
19	9	1	0	1300	2	5	4	5	10	18	0	0	100	0.75	0.25	1	0	1	100	-99	0	0	5	-99	2	1	1	0	0	0	0	0	1	31
19	10	1	0	1100	2	5	4	5	10	18	0	0	100	0.75	0.25	1	0	1	100	-99	1	0	5	-99	2	1	1	0	0	0	0	0	1	32
19	11	1	100	1100	2	5	4	5	10	18	1	0	100	0.75	0.25	1	0	1	100	0	1	0	5	1	2	0	1	0	0	0	0	0	1	33
19	12	1	100	1700	2	5	4	5	10	18	1	0	100	0.75	0.25	1	0	1	100	0	0	0	5	1	2	0	1	0	0	0	0	0	1	34
19	13	1	0	800	2	5	4	5	10	18	0	0	100	0.75	0.25	1	1	0	100	-99	1	1	4	-99	1	1	0	0	1	1	0	0	1	35
19	14	1	0	700	2	5	4	5	10	18	0	0	100	0.75	0.25	1	1	0	100	-99	0	1	4	-99	1	1	0	0	1	1	0	0	1	36
19	15	1	0	800	2	5	4	5	10	18	0	0	100	0.75	0.25	1	1	0	100	-99	1	1	4	-99	1	1	0	0	1	1	0	0	1	37
19	16	1	100	1000	2	5	4	5	10	18	1	0	100	0.75	0.25	1	1	0	100	0	0	1	4	1	1	0	0	0	1	0	0	0	1	38
19	17	1	0	1000	2	5	4	5	10	18	0	0	100	0.75	0.25	1	0	1	100	-99	1	0	5	-99	2	1	1	0	0	0	0	0	1	39
19	18	1	0	700	2	5	4	5	10	18	0	0	100	0.75	0.25	1	1	0	100	-99	1	1	4	-99	1	1	0	0	1	1	0	0	1	40
20	1	1	100	1200	2	5	4	5	10	18	1	0	100	0.75	0.25	1	0	1	100	0	1	0	5	1	2	0	1	0	0	0	0	0	1	23
20	2	1	100	1700	2	5	4	5	10	18	1	0	100	0.75	0.25	1	0	1	100	0	0	0	5	1	2	0	1	0	0	0	0	0	1	24
20	3	1	100	1100	2	5	4	5	10	18	1	0	100	0.75	0.25	1	1	0	100	0	1	0	5	1	1	0	0	0	1	0	0	0	1	25
20	4	1	100	1400	2	5	4	5	10	18	1	0	100	0.75	0.25	1	1	0	100	0	1	0	5	1	1	0	0	0	1	0	0	0	1	26
20	5	1	100	700	2	5	4	5	10	18	1	0	100	0.75	0.25	1	1	0	100	0	0	0	5	1	1	0	0	0	1	0	0	0	1	27
20	6	1	100	1100	2	5	4	5	10	18	1	0	100	0.75	0.25	1	1	0	100	0	1	0	5	1	1	0	0	0	1	0	0	0	1	28
20	7	1	200	1100	2	5	4	5	10	18	0	0	100	0.75	0.25	1	0	1	100	0	0	0	5	-99	2	1	1	0	0	0	0	0	1	29
20	8	1	100	1500	2	5	4	5	10	18	1	0	100	0.75	0.25	1	0	1	100	0	1	0	5	1	2	0	1	0	0	0	0	0	1	30
20	9	1	400	1700	2	5	4	5	10	18	0	0	100	0.75	0.25	1	0	1	100	0	1	0	5	-99	2	1	1	0	0	0	0	0	1	31
20	10	1	400	1500	2	5	4	5	10	18	0	0	100	0.75	0.25	1	0	1	100	0	0	0	5	-99	2	1	1	0	0	0	0	0	1	32
20	11	1	100	1200	2	5	4	5	10	18	1	0	100	0.75	0.25	1	0	1	100	0	0	0	5	1	2	0	1	0	0	0	0	0	1	33
20	12	1	100	1800	2	5	4	5	10	18	1	0	100	0.75	0.25	1	0	1	100	0	0	0	5	1	2	0	1	0	0	0	0	0	1	34
20	13	1	400	1200	2	5	4	5	10	18	0	0	100	0.75	0.25	1	1	0	100	1	1	0	5	-99	1	1	0	0	1	1	0	0	1	35
20	14	1	500	1200	2	5	4	5	10	18	0	0	100	0.75	0.25	1	1	0	100	1	0	0	5	-99	1	1	0	0	1	1	0	0	1	36
20	15	1	400	1200	2	5	4	5	10	18	0	0	100	0.75	0.25	1	1	0	100	1	0	0	5	-99	1	1	0	0	1	1	0	0	1	37
20	16	1	100	1100	2	5	4	5	10	18	1	0	100	0.75	0.25	1	1	0	100	0	0	0	5	1	1	0	0	0	1	0	0	0	1	38
20	17	1	400	1400	2	5	4	5	10	18	0	0	100	0.75	0.25	1	0	1	100	0	1	0	5	-99	2	1	1	0	0	0	0	0	1	39
20	18	1	400	1100	2	5	4	5	10	18	0	0	100	0.75	0.25	1	1	0	100	1	0	0	5	-99	1	1	0	0	1	1	0	0	1	40
21	1	1	100	1300	2	5	4	5	10	18	1	0	100	0.75	0.25	1	0	0	100	1	1	3	2	1	2	0	0	1	0	1	0	0	1	23
21	2	1	0	1700	2	5	4	5	10	18	1	0	100	0.75	0.25	1	0	0	100	0	0	3	2	0	2	0	0	1	0	1	0	0	1	24
21	3	1	0	1100	2	5	4	5	10	18	1	0	100	0.75	0.25	1	1	1	100	0	0	3	2	0	1	0	1	1	1	1	0	0	1	25
21	4	1	100	1500	2	5	4	5	10	18	1	0	100	0.75	0.25	1	1	1	100	1	0	3	2	1	1	0	1	1	1	1	0	0	1	26
21	5	1	100	800	2	5	4	5	10	18	1	0	100	0.75	0.25	1	1	1	100	1	0	3	2	1	1	0	1	1	1	1	0	0	1	27
21	6	1	0	1100	2	5	4	5	10	18	1	0	100	0.75	0.25	1	1	1	100	1	1	3	2	0	1	0	1	1	1	1	0	0	1	28
21	7	1	0	1100	2	5	4	5	10	18	0	0	100	0.75	0.25	1	0	0	100	-99	0	3	2	-99	2	1	0	1	0	0	0	0	1	29
21	8	1	100	1600	2	5	4	5	10	18	1	0	100	0.75	0.25	1	0	0	100	1	1	3	2	1	2	0	0	1	0	1	0	0	1	30
21	9	1	0	1700	2	5	4	5	10	18	0	0	100	0.75	0.25	1	0	0	100	-99	0	3	2	-99	2	1	0	1	0	0	0	0	1	31
21	10	1	0	1500	2	5	4	5	10	18	0	0	100	0.75	0.25	1	0	0	100	-99	0	3	2	-99	2	1	0	1	0	0	0	0	1	32
21	11	1	100	1300	2	5	4	5	10	18	1	0	100	0.75	0.25	1	0	0	100	1	1	3	2	1	2	0	0	1	0	1	0	0	1	33
21	12	1	100	1900	2	5	4	5	10	18	1	0	100	0.75	0.25	1	0	0	100	0	0	3	2	1	2	0	0	1	0	1	0	0	1	34
21	13	1	0	1200	2	5	4	5	10	18	0	0	100	0.75	0.25	1	1	1	100	-99	0	3	2	-99	1	1	1	1	1	1	0	0	1	35
21	14	1	0	1200	2	5	4	5	10	18	0	0	100	0.75	0.25	1	1	1	100	-99	0	3	2	-99	1	1	1	1	1	1	0	0	1	36
21	15	1	0	1200	2	5	4	5	10	18	0	0	100	0.75	0.25	1	1	1	100	-99	1	3	2	-99	1	1	1	1	1	1	0	0	1	37
21	16	1	100	1200	2	5	4	5	10	18	1	0	100	0.75	0.25	1	1	1	100	0	1	3	2	1	1	0	1	1	1	1	0	0	1	38
21	17	1	0	1400	2	5	4	5	10	18	0	0	100	0.75	0.25	1	0	0	100	-99	1	3	2	-99	2	1	0	1	0	0	0	0	1	39
21	18	1	0	1100	2	5	4	5	10	18	0	0	100	0.75	0.25	1	1	1	100	-99	1	3	2	-99	1	1	1	1	1	1	0	0	1	40
22	1	1	100	1400	2	5	4	5	10	18	1	0	100	0.75	0.25	1	0	0	100	1	0	4	1	1	2	0	0	1	0	1	0	0	1	23
22	2	1	100	1800	2	5	4	5	10	18	1	0	100	0.75	0.25	1	0	0	100	1	0	4	1	1	2	0	0	1	0	1	0	0	1	24
22	3	1	100	1200	2	5	4	5	10	18	1	0	100	0.75	0.25	1	1	1	100	1	1	3	2	1	1	0	1	1	1	1	0	0	1	25
22	4	1	0	1500	2	5	4	5	10	18	1	0	100	0.75	0.25	1	1	1	100	1	1	3	2	0	1	0	1	1	1	1	0	0	1	26
22	5	1	100	900	2	5	4	5	10	18	1	0	100	0.75	0.25	1	1	1	100	1	0	3	2	1	1	0	1	1	1	1	0	0	1	27
22	6	1	0	1100	2	5	4	5	10	18	1	0	100	0.75	0.25	1	1	1	100	0	1	3	2	0	1	0	1	1	1	1	0	0	1	28
22	7	1	0	1100	2	5	4	5	10	18	0	0	100	0.75	0.25	1	0	0	100	-99	0	4	1	-99	2	1	0	1	0	0	0	0	1	29
22	8	1	100	1700	2	5	4	5	10	18	1	0	100	0.75	0.25	1	0	0	100	1	1	4	1	1	2	0	0	1	0	1	0	0	1	30
22	9	1	0	1700	2	5	4	5	10	18	0	0	100	0.75	0.25	1	0	0	100	-99	0	4	1	-99	2	1	0	1	0	0	0	0	1	31
22	10	1	0	1500	2	5	4	5	10	18	0	0	100	0.75	0.25	1	0	0	100	-99	0	4	1	-99	2	1	0	1	0	0	0	0	1	32
22	11	1	100	1400	2	5	4	5	10	18	1	0	100	0.75	0.25	1	0	0	100	1	0	4	1	1	2	0	0	1	0	1	0	0	1	33
22	12	1	0	1900	2	5	4	5	10	18	1	0	100	0.75	0.25	1	0	0	100	0	1	4	1	0	2	0	0	1	0	1	0	0	1	34
22	13	1	0	1200	2	5	4	5	10	18	0	0	100	0.75	0.25	1	1	1	100	-99	1	3	2	-99	1	1	1	1	1	1	0	0	1	35
22	14	1	0	1200	2	5	4	5	10	18	0	0	100	0.75	0.25	1	1	1	100	-99	0	3	2	-99	1	1	1	1	1	1	0	0	1	36
22	15	1	0	1200	2	5	4	5	10	18	0	0	100	0.75	0.25	1	1	1	100	-99	0	3	2	-99	1	1	1	1	1	1	0	0	1	37
22	16	1	0	1200	2	5	4	5	10	18	1	0	100	0.75	0.25	1	1	1	100	0	0	3	2	0	1	0	1	1	1	1	0	0	1	38
22	17	1	0	1400	2	5	4	5	10	18	0	0	100	0.75	0.25	1	0	0	100	-99	0	4	1	-99	2	1	0	1	0	0	0	0	1	39
22	18	1	0	1100	2	5	4	5	10	18	0	0	100	0.75	0.25	1	1	1	100	-99	0	3	2	-99	1	1	1	1	1	1	0	0	1	40
23	1	1	100	1500	2	5	4	5	10	18	1	0	100	0.75	0.25	1	0	0	100	1	1	4	1	1	2	0	0	1	0	1	0	0	1	23
23	2	1	100	1900	2	5	4	5	10	18	1	0	100	0.75	0.25	1	0	0	100	1	1	4	1	1	2	0	0	1	0	1	0	0	1	24
23	3	1	100	1300	2	5	4	5	10	18	1	0	100	0.75	0.25	1	1	1	100	1	0	3	2	1	1	0	1	1	1	1	0	0	1	25
23	4	1	100	1600	2	5	4	5	10	18	1	0	100	0.75	0.25	1	1	1	100	1	1	3	2	1	1	0	1	1	1	1	0	0	1	26
23	5	1	0	900	2	5	4	5	10	18	1	0	100	0.75	0.25	1	1	1	100	1	1	3	2	0	1	0	1	1	1	1	0	0	1	27
23	6	1	100	1200	2	5	4	5	10	18	1	0	100	0.75	0.25	1	1	1	100	0	0	3	2	1	1	0	1	1	1	1	0	0	1	28
23	7	1	0	1100	2	5	4	5	10	18	0	0	100	0.75	0.25	1	0	0	100	-99	0	4	1	-99	2	1	0	1	0	0	0	0	1	29
23	8	1	0	1700	2	5	4	5	10	18	1	0	100	0.75	0.25	1	0	0	100	1	0	4	1	0	2	0	0	1	0	1	0	0	1	30
23	9	1	0	1700	2	5	4	5	10	18	0	0	100	0.75	0.25	1	0	0	100	-99	1	4	1	-99	2	1	0	1	0	0	0	0	1	31
23	10	1	0	1500	2	5	4	5	10	18	0	0	100	0.75	0.25	1	0	0	100	-99	0	4	1	-99	2	1	0	1	0	0	0	0	1	32
23	11	1	0	1400	2	5	4	5	10	18	1	0	100	0.75	0.25	1	0	0	100	1	1	4	1	0	2	0	0	1	0	1	0	0	1	33
23	12	1	0	1900	2	5	4	5	10	18	1	0	100	0.75	0.25	1	0	0	100	0	0	4	1	0	2	0	0	1	0	1	0	0	1	34
23	13	1	0	1200	2	5	4	5	10	18	0	0	100	0.75	0.25	1	1	1	100	-99	0	3	2	-99	1	1	1	1	1	1	0	0	1	35
23	14	1	0	1200	2	5	4	5	10	18	0	0	100	0.75	0.25	1	1	1	100	-99	1	3	2	-99	1	1	1	1	1	1	0	0	1	36
23	15	1	0	1200	2	5	4	5	10	18	0	0	100	0.75	0.25	1	1	1	100	-99	1	3	2	-99	1	1	1	1	1	1	0	0	1	37
23	16	1	0	1200	2	5	4	5	10	18	1	0	100	0.75	0.25	1	1	1	100	0	1	3	2	0	1	0	1	1	1	1	0	0	1	38
23	17	1	0	1400	2	5	4	5	10	18	0	0	100	0.75	0.25	1	0	0	100	-99	1	4	1	-99	2	1	0	1	0	0	0	0	1	39
23	18	1	0	1100	2	5	4	5	10	18	0	0	100	0.75	0.25	1	1	1	100	-99	0	3	2	-99	1	1	1	1	1	1	0	0	1	40
24	1	1	100	1600	2	5	4	5	10	18	1	0	100	0.75	0.25	1	0	0	100	1	0	5	0	1	2	0	0	1	0	1	0	0	1	23
24	2	1	100	2000	2	5	4	5	10	18	1	0	100	0.75	0.25	1	0	0	100	1	0	5	0	1	2	0	0	1	0	1	0	0	1	24
24	3	1	0	1300	2	5	4	5	10	18	1	0	100	0.75	0.25	1	1	1	100	0	1	2	3	0	1	0	1	1	1	1	0	0	1	25
24	4	1	100	1700	2	5	4	5	10	18	1	0	100	0.75	0.25	1	1	1	100	1	1	2	3	1	1	0	1	1	1	1	0	0	1	26
24	5	1	0	900	2	5	4	5	10	18	1	0	100	0.75	0.25	1	1	1	100	0	1	2	3	0	1	0	1	1	1	1	0	0	1	27
24	6	1	0	1200	2	5	4	5	10	18	1	0	100	0.75	0.25	1	1	1	100	0	1	2	3	0	1	0	1	1	1	1	0	0	1	28
24	7	1	0	1100	2	5	4	5	10	18	0	0	100	0.75	0.25	1	0	0	100	-99	0	5	0	-99	2	1	0	1	0	0	0	0	1	29
24	8	1	100	1800	2	5	4	5	10	18	1	0	100	0.75	0.25	1	0	0	100	1	1	5	0	1	2	0	0	1	0	1	0	0	1	30
24	9	1	0	1700	2	5	4	5	10	18	0	0	100	0.75	0.25	1	0	0	100	-99	1	5	0	-99	2	1	0	1	0	0	0	0	1	31
24	10	1	0	1500	2	5	4	5	10	18	0	0	100	0.75	0.25	1	0	0	100	-99	1	5	0	-99	2	1	0	1	0	0	0	0	1	32
24	11	1	0	1400	2	5	4	5	10	18	1	0	100	0.75	0.25	1	0	0	100	1	1	5	0	0	2	0	0	1	0	1	0	0	1	33
24	12	1	100	2000	2	5	4	5	10	18	1	0	100	0.75	0.25	1	0	0	100	1	1	5	0	1	2	0	0	1	0	1	0	0	1	34
24	13	1	0	1200	2	5	4	5	10	18	0	0	100	0.75	0.25	1	1	1	100	-99	1	2	3	-99	1	1	1	1	1	1	0	0	1	35
24	14	1	0	1200	2	5	4	5	10	18	0	0	100	0.75	0.25	1	1	1	100	-99	1	2	3	-99	1	1	1	1	1	1	0	0	1	36
24	15	1	0	1200	2	5	4	5	10	18	0	0	100	0.75	0.25	1	1	1	100	-99	1	2	3	-99	1	1	1	1	1	1	0	0	1	37
24	16	1	100	1300	2	5	4	5	10	18	1	0	100	0.75	0.25	1	1	1	100	1	1	2	3	1	1	0	1	1	1	1	0	0	1	38
24	17	1	0	1400	2	5	4	5	10	18	0	0	100	0.75	0.25	1	0	0	100	-99	0	5	0	-99	2	1	0	1	0	0	0	0	1	39
24	18	1	0	1100	2	5	4	5	10	18	0	0	100	0.75	0.25	1	1	1	100	-99	0	2	3	-99	1	1	1	1	1	1	0	0	1	40
25	1	1	100	1700	2	5	4	5	10	18	1	0	100	0.75	0.25	1	0	0	100	1	1	5	0	1	2	0	0	1	0	1	0	0	1	23
25	2	1	100	2100	2	5	4	5	10	18	1	0	100	0.75	0.25	1	0	0	100	1	1	5	0	1	2	0	0	1	0	1	0	0	1	24
25	3	1	0	1300	2	5	4	5	10	18	1	0	100	0.75	0.25	1	1	1	100	0	1	4	1	0	1	0	1	1	1	1	0	0	1	25
25	4	1	100	1800	2	5	4	5	10	18	1	0	100	0.75	0.25	1	1	1	100	1	0	4	1	1	1	0	1	1	1	1	0	0	1	26
25	5	1	0	900	2	5	4	5	10	18	1	0	100	0.75	0.25	1	1	1	100	1	1	4	1	0	1	0	1	1	1	1	0	0	1	27
25	6	1	0	1200	2	5	4	5	10	18	1	0	100	0.75	0.25	1	1	1	100	1	1	4	1	0	1	0	1	1	1	1	0	0	1	28
25	7	1	200	1300	2	5	4	5	10	18	0	0	100	0.75	0.25	1	0	0	100	0	0	5	0	-99	2	1	0	1	0	0	0	0	1	29
25	8	1	100	1900	2	5	4	5	10	18	1	0	100	0.75	0.25	1	0	0	100	1	1	5	0	1	2	0	0	1	0	1	0	0	1	30
25	9	1	300	2000	2	5	4	5	10	18	0	0	100	0.75	0.25	1	0	0	100	0	0	5	0	-99	2	1	0	1	0	0	0	0	1	31
25	10	1	200	1700	2	5	4	5	10	18	0	0	100	0.75	0.25	1	0	0	100	0	0	5	0	-99	2	1	0	1	0	0	0	0	1	32
25	11	1	100	1500	2	5	4	5	10	18	1	0	100	0.75	0.25	1	0	0	100	1	1	5	0	1	2	0	0	1	0	1	0	0	1	33
25	12	1	0	2000	2	5	4	5	10	18	1	0	100	0.75	0.25	1	0	0	100	1	0	5	0	0	2	0	0	1	0	1	0	0	1	34
25	13	1	400	1600	2	5	4	5	10	18	0	0	100	0.75	0.25	1	1	1	100	1	1	4	1	-99	1	1	1	1	1	1	0	0	1	35
25	14	1	200	1400	2	5	4	5	10	18	0	0	100	0.75	0.25	1	1	1	100	1	1	4	1	-99	1	1	1	1	1	1	0	0	1	36
25	15	1	400	1600	2	5	4	5	10	18	0	0	100	0.75	0.25	1	1	1	100	1	0	4	1	-99	1	1	1	1	1	1	0	0	1	37
25	16	1	100	1400	2	5	4	5	10	18	1	0	100	0.75	0.25	1	1	1	100	1	1	4	1	1	1	0	1	1	1	1	0	0	1	38
25	17	1	200	1600	2	5	4	5	10	18	0	0	100	0.75	0.25	1	0	0	100	0	1	5	0	-99	2	1	0	1	0	0	0	0	1	39
25	18	1	400	1500	2	5	4	5	10	18	0	0	100	0.75	0.25	1	1	1	100	1	1	4	1	-99	1	1	1	1	1	1	0	0	1	40
26	1	1	100	1800	2	5	4	5	10	18	1	0	100	0.75	0.25	1	0	1	100	0	0	2	3	1	2	0	1	1	1	1	0	0	1	23
26	2	1	0	2100	2	5	4	5	10	18	1	0	100	0.75	0.25	1	0	1	100	0	0	2	3	0	2	0	1	1	1	1	0	0	1	24
26	3	1	0	1300	2	5	4	5	10	18	1	0	100	0.75	0.25	1	1	0	100	0	0	4	1	0	1	0	0	0	1	0	0	0	1	25
26	4	1	0	1800	2	5	4	5	10	18	1	0	100	0.75	0.25	1	1	0	100	1	0	4	1	0	1	0	0	0	1	0	0	0	1	26
26	5	1	0	900	2	5	4	5	10	18	1	0	100	0.75	0.25	1	1	0	100	1	1	4	1	0	1	0	0	0	1	0	0	0	1	27
26	6	1	0	1200	2	5	4	5	10	18	1	0	100	0.75	0.25	1	1	0	100	1	0	4	1	0	1	0	0	0	1	0	0	0	1	28
26	7	1	0	1300	2	5	4	5	10	18	0	0	100	0.75	0.25	1	0	1	100	-99	0	2	3	-99	2	1	1	1	1	1	0	0	1	29
26	8	1	0	1900	2	5	4	5	10	18	1	0	100	0.75	0.25	1	0	1	100	0	0	2	3	0	2	0	1	1	1	1	0	0	1	30
26	9	1	0	2000	2	5	4	5	10	18	0	0	100	0.75	0.25	1	0	1	100	-99	1	2	3	-99	2	1	1	1	1	1	0	0	1	31
26	10	1	0	1700	2	5	4	5	10	18	0	0	100	0.75	0.25	1	0	1	100	-99	1	2	3	-99	2	1	1	1	1	1	0	0	1	32
26	11	1	0	1500	2	5	4	5	10	18	1	0	100	0.75	0.25	1	0	1	100	1	0	2	3	0	2	0	1	1	1	1	0	0	1	33
26	12	1	0	2000	2	5	4	5	10	18	1	0	100	0.75	0.25	1	0	1	100	1	0	2	3	0	2	0	1	1	1	1	0	0	1	34
26	13	1	0	1600	2	5	4	5	10	18	0	0	100	0.75	0.25	1	1	0	100	-99	1	4	1	-99	1	1	0	0	1	1	0	0	1	35
26	14	1	0	1400	2	5	4	5	10	18	0	0	100	0.75	0.25	1	1	0	100	-99	1	4	1	-99	1	1	0	0	1	1	0	0	1	36
26	15	1	0	1600	2	5	4	5	10	18	0	0	100	0.75	0.25	1	1	0	100	-99	1	4	1	-99	1	1	0	0	1	1	0	0	1	37
26	16	1	0	1400	2	5	4	5	10	18	1	0	100	0.75	0.25	1	1	0	100	1	1	4	1	0	1	0	0	0	1	0	0	0	1	38
26	17	1	0	1600	2	5	4	5	10	18	0	0	100	0.75	0.25	1	0	1	100	-99	1	2	3	-99	2	1	1	1	1	1	0	0	1	39
26	18	1	0	1500	2	5	4	5	10	18	0	0	100	0.75	0.25	1	1	0	100	-99	1	4	1	-99	1	1	0	0	1	1	0	0	1	40
27	1	1	100	1900	2	5	4	5	10	18	1	0	100	0.75	0.25	1	0	1	100	0	1	3	2	1	2	0	1	1	1	1	0	0	1	23
27	2	1	100	2200	2	5	4	5	10	18	1	0	100	0.75	0.25	1	0	1	100	1	1	3	2	1	2	0	1	1	1	1	0	0	1	24
27	3	1	0	1300	2	5	4	5	10	18	1	0	100	0.75	0.25	1	1	0	100	1	1	2	3	0	1	0	0	0	1	0	0	0	1	25
27	4	1	100	1900	2	5	4	5	10	18	1	0	100	0.75	0.25	1	1	0	100	0	0	2	3	1	1	0	0	0	1	0	0	0	1	26
27	5	1	100	1000	2	5	4	5	10	18	1	0	100	0.75	0.25	1	1	0	100	1	1	2	3	1	1	0	0	0	1	0	0	0	1	27
27	6	1	100	1300	2	5	4	5	10	18	1	0	100	0.75	0.25	1	1	0	100	0	0	2	3	1	1	0	0	0	1	0	0	0	1	28
27	7	1	0	1300	2	5	4	5	10	18	0	0	100	0.75	0.25	1	0	1	100	-99	1	3	2	-99	2	1	1	1	1	1	0	0	1	29
27	8	1	100	2000	2	5	4	5	10	18	1	0	100	0.75	0.25	1	0	1	100	1	0	3	2	1	2	0	1	1	1	1	0	0	1	30
27	9	1	0	2000	2	5	4	5	10	18	0	0	100	0.75	0.25	1	0	1	100	-99	0	3	2	-99	2	1	1	1	1	1	0	0	1	31
27	10	1	0	1700	2	5	4	5	10	18	0	0	100	0.75	0.25	1	0	1	100	-99	1	3	2	-99	2	1	1	1	1	1	0	0	1	32
27	11	1	100	1600	2	5	4	5	10	18	1	0	100	0.75	0.25	1	0	1	100	1	0	3	2	1	2	0	1	1	1	1	0	0	1	33
27	12	1	0	2000	2	5	4	5	10	18	1	0	100	0.75	0.25	1	0	1	100	0	1	3	2	0	2	0	1	1	1	1	0	0	1	34
27	13	1	0	1600	2	5	4	5	10	18	0	0	100	0.75	0.25	1	1	0	100	-99	1	2	3	-99	1	1	0	0	1	1	0	0	1	35
27	14	1	0	1400	2	5	4	5	10	18	0	0	100	0.75	0.25	1	1	0	100	-99	1	2	3	-99	1	1	0	0	1	1	0	0	1	36
27	15	1	0	1600	2	5	4	5	10	18	0	0	100	0.75	0.25	1	1	0	100	-99	1	2	3	-99	1	1	0	0	1	1	0	0	1	37
27	16	1	100	1500	2	5	4	5	10	18	1	0	100	0.75	0.25	1	1	0	100	0	0	2	3	1	1	0	0	0	1	0	0	0	1	38
27	17	1	0	1600	2	5	4	5	10	18	0	0	100	0.75	0.25	1	0	1	100	-99	1	3	2	-99	2	1	1	1	1	1	0	0	1	39
27	18	1	0	1500	2	5	4	5	10	18	0	0	100	0.75	0.25	1	1	0	100	-99	0	2	3	-99	1	1	0	0	1	1	0	0	1	40
28	1	1	0	1900	2	5	4	5	10	18	1	0	100	0.75	0.25	1	0	1	100	0	1	3	2	0	2	0	1	1	1	1	0	0	1	23
28	2	1	100	2300	2	5	4	5	10	18	1	0	100	0.75	0.25	1	0	1	100	1	0	3	2	1	2	0	1	1	1	1	0	0	1	24
28	3	1	100	1400	2	5	4	5	10	18	1	0	100	0.75	0.25	1	1	0	100	0	0	1	4	1	1	0	0	0	1	0	0	0	1	25
28	4	1	0	1900	2	5	4	5	10	18	1	0	100	0.75	0.25	1	1	0	100	0	0	1	4	0	1	0	0	0	1	0	0	0	1	26
28	5	1	0	1000	2	5	4	5	10	18	1	0	100	0.75	0.25	1	1	0	100	1	0	1	4	0	1	0	0	0	1	0	0	0	1	27
28	6	1	0	1300	2	5	4	5	10	18	1	0	100	0.75	0.25	1	1	0	100	0	1	1	4	0	1	0	0	0	1	0	0	0	1	28
28	7	1	0	1300	2	5	4	5	10	18	0	0	100	0.75	0.25	1	0	1	100	-99	1	3	2	-99	2	1	1	1	1	1	0	0	1	29
28	8	1	0	2000	2	5	4	5	10	18	1	0	100	0.75	0.25	1	0	1	100	1	1	3	2	0	2	0	1	1	1	1	0	0	1	30
28	9	1	0	2000	2	5	4	5	10	18	0	0	100	0.75	0.25	1	0	1	100	-99	1	3	2	-99	2	1	1	1	1	1	0	0	1	31
28	10	1	0	1700	2	5	4	5	10	18	0	0	100	0.75	0.25	1	0	1	100	-99	1	3	2	-99	2	1	1	1	1	1	0	0	1	32
28	11	1	100	1700	2	5	4	5	10	18	1	0	100	0.75	0.25	1	0	1	100	1	0	3	2	1	2	0	1	1	1	1	0	0	1	33
28	12	1	0	2000	2	5	4	5	10	18	1	0	100	0.75	0.25	1	0	1	100	0	1	3	2	0	2	0	1	1	1	1	0	0	1	34
28	13	1	0	1600	2	5	4	5	10	18	0	0	100	0.75	0.25	1	1	0	100	-99	1	1	4	-99	1	1	0	0	1	1	0	0	1	35
28	14	1	0	1400	2	5	4	5	10	18	0	0	100	0.75	0.25	1	1	0	100	-99	0	1	4	-99	1	1	0	0	1	1	0	0	1	36
28	15	1	0	1600	2	5	4	5	10	18	0	0	100	0.75	0.25	1	1	0	100	-99	1	1	4	-99	1	1	0	0	1	1	0	0	1	37
28	16	1	100	1600	2	5	4	5	10	18	1	0	100	0.75	0.25	1	1	0	100	0	1	1	4	1	1	0	0	0	1	0	0	0	1	38
28	17	1	0	1600	2	5	4	5	10	18	0	0	100	0.75	0.25	1	0	1	100	-99	0	3	2	-99	2	1	1	1	1	1	0	0	1	39
28	18	1	0	1500	2	5	4	5	10	18	0	0	100	0.75	0.25	1	1	0	100	-99	1	1	4	-99	1	1	0	0	1	1	0	0	1	40
29	1	1	100	2000	2	5	4	5	10	18	1	0	100	0.75	0.25	1	0	1	100	0	0	4	1	1	2	0	1	1	1	1	0	0	1	23
29	2	1	100	2400	2	5	4	5	10	18	1	0	100	0.75	0.25	1	0	1	100	1	1	4	1	1	2	0	1	1	1	1	0	0	1	24
29	3	1	100	1500	2	5	4	5	10	18	1	0	100	0.75	0.25	1	1	0	100	0	0	0	5	1	1	0	0	0	1	0	0	0	1	25
29	4	1	100	2000	2	5	4	5	10	18	1	0	100	0.75	0.25	1	1	0	100	0	0	0	5	1	1	0	0	0	1	0	0	0	1	26
29	5	1	100	1100	2	5	4	5	10	18	1	0	100	0.75	0.25	1	1	0	100	0	1	0	5	1	1	0	0	0	1	0	0	0	1	27
29	6	1	0	1300	2	5	4	5	10	18	1	0	100	0.75	0.25	1	1	0	100	0	0	0	5	0	1	0	0	0	1	0	0	0	1	28
29	7	1	0	1300	2	5	4	5	10	18	0	0	100	0.75	0.25	1	0	1	100	-99	1	4	1	-99	2	1	1	1	1	1	0	0	1	29
29	8	1	0	2000	2	5	4	5	10	18	1	0	100	0.75	0.25	1	0	1	100	1	0	4	1	0	2	0	1	1	1	1	0	0	1	30
29	9	1	0	2000	2	5	4	5	10	18	0	0	100	0.75	0.25	1	0	1	100	-99	0	4	1	-99	2	1	1	1	1	1	0	0	1	31
29	10	1	0	1700	2	5	4	5	10	18	0	0	100	0.75	0.25	1	0	1	100	-99	1	4	1	-99	2	1	1	1	1	1	0	0	1	32
29	11	1	100	1800	2	5	4	5	10	18	1	0	100	0.75	0.25	1	0	1	100	1	1	4	1	1	2	0	1	1	1	1	0	0	1	33
29	12	1	0	2000	2	5	4	5	10	18	1	0	100	0.75	0.25	1	0	1	100	1	1	4	1	0	2	0	1	1	1	1	0	0	1	34
29	13	1	0	1600	2	5	4	5	10	18	0	0	100	0.75	0.25	1	1	0	100	-99	1	0	5	-99	1	1	0	0	1	1	0	0	1	35
29	14	1	0	1400	2	5	4	5	10	18	0	0	100	0.75	0.25	1	1	0	100	-99	1	0	5	-99	1	1	0	0	1	1	0	0	1	36
29	15	1	0	1600	2	5	4	5	10	18	0	0	100	0.75	0.25	1	1	0	100	-99	1	0	5	-99	1	1	0	0	1	1	0	0	1	37
29	16	1	100	1700	2	5	4	5	10	18	1	0	100	0.75	0.25	1	1	0	100	0	0	0	5	1	1	0	0	0	1	0	0	0	1	38
29	17	1	0	1600	2	5	4	5	10	18	0	0	100	0.75	0.25	1	0	1	100	-99	1	4	1	-99	2	1	1	1	1	1	0	0	1	39
29	18	1	0	1500	2	5	4	5	10	18	0	0	100	0.75	0.25	1	1	0	100	-99	1	0	5	-99	1	1	0	0	1	1	0	0	1	40
30	1	1	0	2000	2	5	4	5	10	18	1	0	100	0.75	0.25	1	0	1	100	0	0	3	2	0	2	0	1	1	1	1	0	0	1	23
30	2	1	0	2400	2	5	4	5	10	18	1	0	100	0.75	0.25	1	0	1	100	1	0	3	2	0	2	0	1	1	1	1	0	0	1	24
30	3	1	100	1600	2	5	4	5	10	18	1	0	100	0.75	0.25	1	1	0	100	0	0	1	4	1	1	0	0	0	1	0	0	0	1	25
30	4	1	100	2100	2	5	4	5	10	18	1	0	100	0.75	0.25	1	1	0	100	0	0	1	4	1	1	0	0	0	1	0	0	0	1	26
30	5	1	100	1200	2	5	4	5	10	18	1	0	100	0.75	0.25	1	1	0	100	0	1	1	4	1	1	0	0	0	1	0	0	0	1	27
30	6	1	0	1300	2	5	4	5	10	18	1	0	100	0.75	0.25	1	1	0	100	1	0	1	4	0	1	0	0	0	1	0	0	0	1	28
30	7	1	200	1500	2	5	4	5	10	18	0	0	100	0.75	0.25	1	0	1	100	0	1	3	2	-99	2	1	1	1	1	1	0	0	1	29
30	8	1	0	2000	2	5	4	5	10	18	1	0	100	0.75	0.25	1	0	1	100	0	1	3	2	0	2	0	1	1	1	1	0	0	1	30
30	9	1	500	2500	2	5	4	5	10	18	0	0	100	0.75	0.25	1	0	1	100	1	1	3	2	-99	2	1	1	1	1	1	0	0	1	31
30	10	1	300	2000	2	5	4	5	10	18	0	0	100	0.75	0.25	1	0	1	100	1	0	3	2	-99	2	1	1	1	1	1	0	0	1	32
30	11	1	0	1800	2	5	4	5	10	18	1	0	100	0.75	0.25	1	0	1	100	1	0	3	2	0	2	0	1	1	1	1	0	0	1	33
30	12	1	100	2100	2	5	4	5	10	18	1	0	100	0.75	0.25	1	0	1	100	1	1	3	2	1	2	0	1	1	1	1	0	0	1	34
30	13	1	400	2000	2	5	4	5	10	18	0	0	100	0.75	0.25	1	1	0	100	1	1	1	4	-99	1	1	0	0	1	1	0	0	1	35
30	14	1	400	1800	2	5	4	5	10	18	0	0	100	0.75	0.25	1	1	0	100	1	1	1	4	-99	1	1	0	0	1	1	0	0	1	36
30	15	1	200	1800	2	5	4	5	10	18	0	0	100	0.75	0.25	1	1	0	100	1	0	1	4	-99	1	1	0	0	1	1	0	0	1	37
30	16	1	100	1800	2	5	4	5	10	18	1	0	100	0.75	0.25	1	1	0	100	0	0	1	4	1	1	0	0	0	1	0	0	0	1	38
30	17	1	300	1900	2	5	4	5	10	18	0	0	100	0.75	0.25	1	0	1	100	1	0	3	2	-99	2	1	1	1	1	1	0	0	1	39
30	18	1	300	1800	2	5	4	5	10	18	0	0	100	0.75	0.25	1	1	0	100	1	0	1	4	-99	1	1	0	0	1	1	0	0	1	40
31	1	1	0	2000	2	5	4	5	10	18	1	0	100	0.75	0.25	1	0	0	100	1	1	3	2	0	2	0	0	0	1	0	0	0	1	23
31	2	1	100	2500	2	5	4	5	10	18	1	0	100	0.75	0.25	1	0	0	100	0	1	3	2	1	2	0	0	0	1	0	0	0	1	24
31	3	1	100	1700	2	5	4	5	10	18	1	0	100	0.75	0.25	1	1	1	100	1	0	3	2	1	1	0	1	1	1	1	0	0	1	25
31	4	1	0	2100	2	5	4	5	10	18	1	0	100	0.75	0.25	1	1	1	100	0	1	3	2	0	1	0	1	1	1	1	0	0	1	26
31	5	1	100	1300	2	5	4	5	10	18	1	0	100	0.75	0.25	1	1	1	100	1	1	3	2	1	1	0	1	1	1	1	0	0	1	27
31	6	1	0	1300	2	5	4	5	10	18	1	0	100	0.75	0.25	1	1	1	100	1	1	3	2	0	1	0	1	1	1	1	0	0	1	28
31	7	1	0	1500	2	5	4	5	10	18	0	0	100	0.75	0.25	1	0	0	100	-99	1	3	2	-99	2	1	0	0	1	1	0	0	1	29
31	8	1	100	2100	2	5	4	5	10	18	1	0	100	0.75	0.25	1	0	0	100	1	0	3	2	1	2	0	0	0	1	0	0	0	1	30
31	9	1	0	2500	2	5	4	5	10	18	0	0	100	0.75	0.25	1	0	0	100	-99	1	3	2	-99	2	1	0	0	1	1	0	0	1	31
31	10	1	0	2000	2	5	4	5	10	18	0	0	100	0.75	0.25	1	0	0	100	-99	1	3	2	-99	2	1	0	0	1	1	0	0	1	32
31	11	1	0	1800	2	5	4	5	10	18	1	0	100	0.75	0.25	1	0	0	100	1	0	3	2	0	2	0	0	0	1	0	0	0	1	33
31	12	1	100	2200	2	5	4	5	10	18	1	0	100	0.75	0.25	1	0	0	100	0	1	3	2	1	2	0	0	0	1	0	0	0	1	34
31	13	1	0	2000	2	5	4	5	10	18	0	0	100	0.75	0.25	1	1	1	100	-99	0	3	2	-99	1	1	1	1	1	1	0	0	1	35
31	14	1	0	1800	2	5	4	5	10	18	0	0	100	0.75	0.25	1	1	1	100	-99	1	3	2	-99	1	1	1	1	1	1	0	0	1	36
31	15	1	0	1800	2	5	4	5	10	18	0	0	100	0.75	0.25	1	1	1	100	-99	0	3	2	-99	1	1	1	1	1	1	0	0	1	37
31	16	1	0	1800	2	5	4	5	10	18	1	0	100	0.75	0.25	1	1	1	100	0	0	3	2	0	1	0	1	1	1	1	0	0	1	38
31	17	1	0	1900	2	5	4	5	10	18	0	0	100	0.75	0.25	1	0	0	100	-99	0	3	2	-99	2	1	0	0	1	1	0	0	1	39
31	18	1	0	1800	2	5	4	5	10	18	0	0	100	0.75	0.25	1	1	1	100	-99	0	3	2	-99	1	1	1	1	1	1	0	0	1	40
32	1	1	0	2000	2	5	4	5	10	18	1	0	100	0.75	0.25	1	0	0	100	1	0	2	3	0	2	0	0	0	1	0	0	0	1	23
32	2	1	100	2600	2	5	4	5	10	18	1	0	100	0.75	0.25	1	0	0	100	0	0	2	3	1	2	0	0	0	1	0	0	0	1	24
32	3	1	100	1800	2	5	4	5	10	18	1	0	100	0.75	0.25	1	1	1	100	1	0	5	0	1	1	0	1	1	1	1	0	0	1	25
32	4	1	100	2200	2	5	4	5	10	18	1	0	100	0.75	0.25	1	1	1	100	1	0	5	0	1	1	0	1	1	1	1	0	0	1	26
32	5	1	100	1400	2	5	4	5	10	18	1	0	100	0.75	0.25	1	1	1	100	1	1	5	0	1	1	0	1	1	1	1	0	0	1	27
32	6	1	100	1400	2	5	4	5	10	18	1	0	100	0.75	0.25	1	1	1	100	1	0	5	0	1	1	0	1	1	1	1	0	0	1	28
32	7	1	0	1500	2	5	4	5	10	18	0	0	100	0.75	0.25	1	0	0	100	-99	0	2	3	-99	2	1	0	0	1	1	0	0	1	29
32	8	1	100	2200	2	5	4	5	10	18	1	0	100	0.75	0.25	1	0	0	100	1	0	2	3	1	2	0	0	0	1	0	0	0	1	30
32	9	1	0	2500	2	5	4	5	10	18	0	0	100	0.75	0.25	1	0	0	100	-99	1	2	3	-99	2	1	0	0	1	1	0	0	1	31
32	10	1	0	2000	2	5	4	5	10	18	0	0	100	0.75	0.25	1	0	0	100	-99	0	2	3	-99	2	1	0	0	1	1	0	0	1	32
32	11	1	100	1900	2	5	4	5	10	18	1	0	100	0.75	0.25	1	0	0	100	0	1	2	3	1	2	0	0	0	1	0	0	0	1	33
32	12	1	0	2200	2	5	4	5	10	18	1	0	100	0.75	0.25	1	0	0	100	0	1	2	3	0	2	0	0	0	1	0	0	0	1	34
32	13	1	0	2000	2	5	4	5	10	18	0	0	100	0.75	0.25	1	1	1	100	-99	1	5	0	-99	1	1	1	1	1	1	0	0	1	35
32	14	1	0	1800	2	5	4	5	10	18	0	0	100	0.75	0.25	1	1	1	100	-99	0	5	0	-99	1	1	1	1	1	1	0	0	1	36
32	15	1	0	1800	2	5	4	5	10	18	0	0	100	0.75	0.25	1	1	1	100	-99	0	5	0	-99	1	1	1	1	1	1	0	0	1	37
32	16	1	100	1900	2	5	4	5	10	18	1	0	100	0.75	0.25	1	1	1	100	1	0	5	0	1	1	0	1	1	1	1	0	0	1	38
32	17	1	0	1900	2	5	4	5	10	18	0	0	100	0.75	0.25	1	0	0	100	-99	1	2	3	-99	2	1	0	0	1	1	0	0	1	39
32	18	1	0	1800	2	5	4	5	10	18	0	0	100	0.75	0.25	1	1	1	100	-99	1	5	0	-99	1	1	1	1	1	1	0	0	1	40
33	1	1	0	2000	2	5	4	5	10	18	1	0	100	0.75	0.25	1	0	0	100	0	1	1	4	0	2	0	0	0	1	0	0	0	1	23
33	2	1	100	2700	2	5	4	5	10	18	1	0	100	0.75	0.25	1	0	0	100	0	0	1	4	1	2	0	0	0	1	0	0	0	1	24
33	3	1	100	1900	2	5	4	5	10	18	1	0	100	0.75	0.25	1	1	1	100	1	0	4	1	1	1	0	1	1	1	1	0	0	1	25
33	4	1	100	2300	2	5	4	5	10	18	1	0	100	0.75	0.25	1	1	1	100	1	0	4	1	1	1	0	1	1	1	1	0	0	1	26
33	5	1	0	1400	2	5	4	5	10	18	1	0	100	0.75	0.25	1	1	1	100	0	0	4	1	0	1	0	1	1	1	1	0	0	1	27
33	6	1	100	1500	2	5	4	5	10	18	1	0	100	0.75	0.25	1	1	1	100	1	1	4	1	1	1	0	1	1	1	1	0	0	1	28
33	7	1	0	1500	2	5	4	5	10	18	0	0	100	0.75	0.25	1	0	0	100	-99	1	1	4	-99	2	1	0	0	1	1	0	0	1	29
33	8	1	0	2200	2	5	4	5	10	18	1	0	100	0.75	0.25	1	0	0	100	1	1	1	4	0	2	0	0	0	1	0	0	0	1	30
33	9	1	0	2500	2	5	4	5	10	18	0	0	100	0.75	0.25	1	0	0	100	-99	1	1	4	-99	2	1	0	0	1	1	0	0	1	31
33	10	1	0	2000	2	5	4	5	10	18	0	0	100	0.75	0.25	1	0	0	100	-99	1	1	4	-99	2	1	0	0	1	1	0	0	1	32
33	11	1	100	2000	2	5	4	5	10	18	1	0	100	0.75	0.25	1	0	0	100	0	0	1	4	1	2	0	0	0	1	0	0	0	1	33
33	12	1	100	2300	2	5	4	5	10	18	1	0	100	0.75	0.25	1	0	0	100	0	1	1	4	1	2	0	0	0	1	0	0	0	1	34
33	13	1	0	2000	2	5	4	5	10	18	0	0	100	0.75	0.25	1	1	1	100	-99	0	4	1	-99	1	1	1	1	1	1	0	0	1	35
33	14	1	0	1800	2	5	4	5	10	18	0	0	100	0.75	0.25	1	1	1	100	-99	0	4	1	-99	1	1	1	1	1	1	0	0	1	36
33	15	1	0	1800	2	5	4	5	10	18	0	0	100	0.75	0.25	1	1	1	100	-99	1	4	1	-99	1	1	1	1	1	1	0	0	1	37
33	16	1	100	2000	2	5	4	5	10	18	1	0	100	0.75	0.25	1	1	1	100	1	1	4	1	1	1	0	1	1	1	1	0	0	1	38
33	17	1	0	1900	2	5	4	5	10	18	0	0	100	0.75	0.25	1	0	0	100	-99	1	1	4	-99	2	1	0	0	1	1	0	0	1	39
33	18	1	0	1800	2	5	4	5	10	18	0	0	100	0.75	0.25	1	1	1	100	-99	0	4	1	-99	1	1	1	1	1	1	0	0	1	40
34	1	1	100	2100	2	5	4	5	10	18	1	0	100	0.75	0.25	1	0	0	100	0	0	1	4	1	2	0	0	0	1	0	0	0	1	23
34	2	1	100	2800	2	5	4	5	10	18	1	0	100	0.75	0.25	1	0	0	100	0	1	1	4	1	2	0	0	0	1	0	0	0	1	24
34	3	1	100	2000	2	5	4	5	10	18	1	0	100	0.75	0.25	1	1	1	100	1	0	5	0	1	1	0	1	1	1	1	0	0	1	25
34	4	1	100	2400	2	5	4	5	10	18	1	0	100	0.75	0.25	1	1	1	100	1	1	5	0	1	1	0	1	1	1	1	0	0	1	26
34	5	1	100	1500	2	5	4	5	10	18	1	0	100	0.75	0.25	1	1	1	100	1	0	5	0	1	1	0	1	1	1	1	0	0	1	27
34	6	1	100	1600	2	5	4	5	10	18	1	0	100	0.75	0.25	1	1	1	100	1	1	5	0	1	1	0	1	1	1	1	0	0	1	28
34	7	1	0	1500	2	5	4	5	10	18	0	0	100	0.75	0.25	1	0	0	100	-99	1	1	4	-99	2	1	0	0	1	1	0	0	1	29
34	8	1	0	2200	2	5	4	5	10	18	1	0	100	0.75	0.25	1	0	0	100	1	1	1	4	0	2	0	0	0	1	0	0	0	1	30
34	9	1	0	2500	2	5	4	5	10	18	0	0	100	0.75	0.25	1	0	0	100	-99	0	1	4	-99	2	1	0	0	1	1	0	0	1	31
34	10	1	0	2000	2	5	4	5	10	18	0	0	100	0.75	0.25	1	0	0	100	-99	1	1	4	-99	2	1	0	0	1	1	0	0	1	32
34	11	1	0	2000	2	5	4	5	10	18	1	0	100	0.75	0.25	1	0	0	100	0	1	1	4	0	2	0	0	0	1	0	0	0	1	33
34	12	1	0	2300	2	5	4	5	10	18	1	0	100	0.75	0.25	1	0	0	100	0	0	1	4	0	2	0	0	0	1	0	0	0	1	34
34	13	1	0	2000	2	5	4	5	10	18	0	0	100	0.75	0.25	1	1	1	100	-99	0	5	0	-99	1	1	1	1	1	1	0	0	1	35
34	14	1	0	1800	2	5	4	5	10	18	0	0	100	0.75	0.25	1	1	1	100	-99	0	5	0	-99	1	1	1	1	1	1	0	0	1	36
34	15	1	0	1800	2	5	4	5	10	18	0	0	100	0.75	0.25	1	1	1	100	-99	1	5	0	-99	1	1	1	1	1	1	0	0	1	37
34	16	1	100	2100	2	5	4	5	10	18	1	0	100	0.75	0.25	1	1	1	100	1	1	5	0	1	1	0	1	1	1	1	0	0	1	38
34	17	1	0	1900	2	5	4	5	10	18	0	0	100	0.75	0.25	1	0	0	100	-99	1	1	4	-99	2	1	0	0	1	1	0	0	1	39
34	18	1	0	1800	2	5	4	5	10	18	0	0	100	0.75	0.25	1	1	1	100	-99	0	5	0	-99	1	1	1	1	1	1	0	0	1	40
35	1	1	100	2200	2	5	4	5	10	18	1	0	100	0.75	0.25	1	0	0	100	0	0	1	4	1	2	0	0	0	1	0	0	0	1	23
35	2	1	100	2900	2	5	4	5	10	18	1	0	100	0.75	0.25	1	0	0	100	0	0	1	4	1	2	0	0	0	1	0	0	0	1	24
35	3	1	0	2000	2	5	4	5	10	18	1	0	100	0.75	0.25	1	1	1	100	1	0	5	0	0	1	0	1	1	1	1	0	0	1	25
35	4	1	100	2500	2	5	4	5	10	18	1	0	100	0.75	0.25	1	1	1	100	1	0	5	0	1	1	0	1	1	1	1	0	0	1	26
35	5	1	100	1600	2	5	4	5	10	18	1	0	100	0.75	0.25	1	1	1	100	1	1	5	0	1	1	0	1	1	1	1	0	0	1	27
35	6	1	0	1600	2	5	4	5	10	18	1	0	100	0.75	0.25	1	1	1	100	1	1	5	0	0	1	0	1	1	1	1	0	0	1	28
35	7	1	100	1600	2	5	4	5	10	18	0	0	100	0.75	0.25	1	0	0	100	0	1	1	4	-99	2	1	0	0	1	1	0	0	1	29
35	8	1	0	2200	2	5	4	5	10	18	1	0	100	0.75	0.25	1	0	0	100	1	0	1	4	0	2	0	0	0	1	0	0	0	1	30
35	9	1	300	2800	2	5	4	5	10	18	0	0	100	0.75	0.25	1	0	0	100	1	1	1	4	-99	2	1	0	0	1	1	0	0	1	31
35	10	1	500	2500	2	5	4	5	10	18	0	0	100	0.75	0.25	1	0	0	100	1	0	1	4	-99	2	1	0	0	1	1	0	0	1	32
35	11	1	100	2100	2	5	4	5	10	18	1	0	100	0.75	0.25	1	0	0	100	0	1	1	4	1	2	0	0	0	1	0	0	0	1	33
35	12	1	100	2400	2	5	4	5	10	18	1	0	100	0.75	0.25	1	0	0	100	0	1	1	4	1	2	0	0	0	1	0	0	0	1	34
35	13	1	400	2400	2	5	4	5	10	18	0	0	100	0.75	0.25	1	1	1	100	1	0	5	0	-99	1	1	1	1	1	1	0	0	1	35
35	14	1	200	2000	2	5	4	5	10	18	0	0	100	0.75	0.25	1	1	1	100	1	1	5	0	-99	1	1	1	1	1	1	0	0	1	36
35	15	1	300	2100	2	5	4	5	10	18	0	0	100	0.75	0.25	1	1	1	100	1	0	5	0	-99	1	1	1	1	1	1	0	0	1	37
35	16	1	100	2200	2	5	4	5	10	18	1	0	100	0.75	0.25	1	1	1	100	1	1	5	0	1	1	0	1	1	1	1	0	0	1	38
35	17	1	300	2200	2	5	4	5	10	18	0	0	100	0.75	0.25	1	0	0	100	1	1	1	4	-99	2	1	0	0	1	1	0	0	1	39
35	18	1	400	2200	2	5	4	5	10	18	0	0	100	0.75	0.25	1	1	1	100	1	1	5	0	-99	1	1	1	1	1	1	0	0	1	40
36	1	1	0	2200	2	5	4	5	10	18	1	0	100	0.75	0.25	1	0	1	100	0	1	4	1	0	2	0	1	1	1	1	0	0	1	23
36	2	1	100	3000	2	5	4	5	10	18	1	0	100	0.75	0.25	1	0	1	100	1	1	4	1	1	2	0	1	1	1	1	0	0	1	24
36	3	1	100	2100	2	5	4	5	10	18	1	0	100	0.75	0.25	1	1	0	100	0	1	2	3	1	1	0	0	0	1	0	0	0	1	25
36	4	1	100	2600	2	5	4	5	10	18	1	0	100	0.75	0.25	1	1	0	100	0	0	2	3	1	1	0	0	0	1	0	0	0	1	26
36	5	1	0	1600	2	5	4	5	10	18	1	0	100	0.75	0.25	1	1	0	100	1	0	2	3	0	1	0	0	0	1	0	0	0	1	27
36	6	1	100	1700	2	5	4	5	10	18	1	0	100	0.75	0.25	1	1	0	100	1	0	2	3	1	1	0	0	0	1	0	0	0	1	28
36	7	1	0	1600	2	5	4	5	10	18	0	0	100	0.75	0.25	1	0	1	100	-99	0	4	1	-99	2	1	1	1	1	1	0	0	1	29
36	8	1	100	2300	2	5	4	5	10	18	1	0	100	0.75	0.25	1	0	1	100	1	0	4	1	1	2	0	1	1	1	1	0	0	1	30
36	9	1	0	2800	2	5	4	5	10	18	0	0	100	0.75	0.25	1	0	1	100	-99	0	4	1	-99	2	1	1	1	1	1	0	0	1	31
36	10	1	0	2500	2	5	4	5	10	18	0	0	100	0.75	0.25	1	0	1	100	-99	1	4	1	-99	2	1	1	1	1	1	0	0	1	32
36	11	1	0	2100	2	5	4	5	10	18	1	0	100	0.75	0.25	1	0	1	100	1	1	4	1	0	2	0	1	1	1	1	0	0	1	33
36	12	1	100	2500	2	5	4	5	10	18	1	0	100	0.75	0.25	1	0	1	100	1	1	4	1	1	2	0	1	1	1	1	0	0	1	34
36	13	1	0	2400	2	5	4	5	10	18	0	0	100	0.75	0.25	1	1	0	100	-99	1	2	3	-99	1	1	0	0	1	1	0	0	1	35
36	14	1	0	2000	2	5	4	5	10	18	0	0	100	0.75	0.25	1	1	0	100	-99	1	2	3	-99	1	1	0	0	1	1	0	0	1	36
36	15	1	0	2100	2	5	4	5	10	18	0	0	100	0.75	0.25	1	1	0	100	-99	1	2	3	-99	1	1	0	0	1	1	0	0	1	37
36	16	1	100	2300	2	5	4	5	10	18	1	0	100	0.75	0.25	1	1	0	100	0	1	2	3	1	1	0	0	0	1	0	0	0	1	38
36	17	1	0	2200	2	5	4	5	10	18	0	0	100	0.75	0.25	1	0	1	100	-99	0	4	1	-99	2	1	1	1	1	1	0	0	1	39
36	18	1	0	2200	2	5	4	5	10	18	0	0	100	0.75	0.25	1	1	0	100	-99	0	2	3	-99	1	1	0	0	1	1	0	0	1	40
37	1	1	100	2300	2	5	4	5	10	18	1	0	100	0.75	0.25	1	0	1	100	1	1	4	1	1	2	0	1	1	1	1	0	0	1	23
37	2	1	100	3100	2	5	4	5	10	18	1	0	100	0.75	0.25	1	0	1	100	1	1	4	1	1	2	0	1	1	1	1	0	0	1	24
37	3	1	100	2200	2	5	4	5	10	18	1	0	100	0.75	0.25	1	1	0	100	0	0	2	3	1	1	0	0	0	1	0	0	0	1	25
37	4	1	100	2700	2	5	4	5	10	18	1	0	100	0.75	0.25	1	1	0	100	0	0	2	3	1	1	0	0	0	1	0	0	0	1	26
37	5	1	0	1600	2	5	4	5	10	18	1	0	100	0.75	0.25	1	1	0	100	1	1	2	3	0	1	0	0	0	1	0	0	0	1	27
37	6	1	0	1700	2	5	4	5	10	18	1	0	100	0.75	0.25	1	1	0	100	1	1	2	3	0	1	0	0	0	1	0	0	0	1	28
37	7	1	0	1600	2	5	4	5	10	18	0	0	100	0.75	0.25	1	0	1	100	-99	1	4	1	-99	2	1	1	1	1	1	0	0	1	29
37	8	1	100	2400	2	5	4	5	10	18	1	0	100	0.75	0.25	1	0	1	100	1	0	4	1	1	2	0	1	1	1	1	0	0	1	30
37	9	1	0	2800	2	5	4	5	10	18	0	0	100	0.75	0.25	1	0	1	100	-99	1	4	1	-99	2	1	1	1	1	1	0	0	1	31
37	10	1	0	2500	2	5	4	5	10	18	0	0	100	0.75	0.25	1	0	1	100	-99	1	4	1	-99	2	1	1	1	1	1	0	0	1	32
37	11	1	0	2100	2	5	4	5	10	18	1	0	100	0.75	0.25	1	0	1	100	0	0	4	1	0	2	0	1	1	1	1	0	0	1	33
37	12	1	100	2600	2	5	4	5	10	18	1	0	100	0.75	0.25	1	0	1	100	1	0	4	1	1	2	0	1	1	1	1	0	0	1	34
37	13	1	0	2400	2	5	4	5	10	18	0	0	100	0.75	0.25	1	1	0	100	-99	1	2	3	-99	1	1	0	0	1	1	0	0	1	35
37	14	1	0	2000	2	5	4	5	10	18	0	0	100	0.75	0.25	1	1	0	100	-99	1	2	3	-99	1	1	0	0	1	1	0	0	1	36
37	15	1	0	2100	2	5	4	5	10	18	0	0	100	0.75	0.25	1	1	0	100	-99	1	2	3	-99	1	1	0	0	1	1	0	0	1	37
37	16	1	100	2400	2	5	4	5	10	18	1	0	100	0.75	0.25	1	1	0	100	0	1	2	3	1	1	0	0	0	1	0	0	0	1	38
37	17	1	0	2200	2	5	4	5	10	18	0	0	100	0.75	0.25	1	0	1	100	-99	1	4	1	-99	2	1	1	1	1	1	0	0	1	39
37	18	1	0	2200	2	5	4	5	10	18	0	0	100	0.75	0.25	1	1	0	100	-99	0	2	3	-99	1	1	0	0	1	1	0	0	1	40
38	1	1	100	2400	2	5	4	5	10	18	1	0	100	0.75	0.25	1	0	1	100	1	1	4	1	1	2	0	1	1	1	1	0	0	1	23
38	2	1	100	3200	2	5	4	5	10	18	1	0	100	0.75	0.25	1	0	1	100	1	1	4	1	1	2	0	1	1	1	1	0	0	1	24
38	3	1	0	2200	2	5	4	5	10	18	1	0	100	0.75	0.25	1	1	0	100	0	1	1	4	0	1	0	0	0	1	0	0	0	1	25
38	4	1	100	2800	2	5	4	5	10	18	1	0	100	0.75	0.25	1	1	0	100	0	0	1	4	1	1	0	0	0	1	0	0	0	1	26
38	5	1	100	1700	2	5	4	5	10	18	1	0	100	0.75	0.25	1	1	0	100	0	0	1	4	1	1	0	0	0	1	0	0	0	1	27
38	6	1	0	1700	2	5	4	5	10	18	1	0	100	0.75	0.25	1	1	0	100	1	0	1	4	0	1	0	0	0	1	0	0	0	1	28
38	7	1	0	1600	2	5	4	5	10	18	0	0	100	0.75	0.25	1	0	1	100	-99	1	4	1	-99	2	1	1	1	1	1	0	0	1	29
38	8	1	0	2400	2	5	4	5	10	18	1	0	100	0.75	0.25	1	0	1	100	1	0	4	1	0	2	0	1	1	1	1	0	0	1	30
38	9	1	0	2800	2	5	4	5	10	18	0	0	100	0.75	0.25	1	0	1	100	-99	1	4	1	-99	2	1	1	1	1	1	0	0	1	31
38	10	1	0	2500	2	5	4	5	10	18	0	0	100	0.75	0.25	1	0	1	100	-99	1	4	1	-99	2	1	1	1	1	1	0	0	1	32
38	11	1	0	2100	2	5	4	5	10	18	1	0	100	0.75	0.25	1	0	1	100	0	1	4	1	0	2	0	1	1	1	1	0	0	1	33
38	12	1	100	2700	2	5	4	5	10	18	1	0	100	0.75	0.25	1	0	1	100	1	1	4	1	1	2	0	1	1	1	1	0	0	1	34
38	13	1	0	2400	2	5	4	5	10	18	0	0	100	0.75	0.25	1	1	0	100	-99	1	1	4	-99	1	1	0	0	1	1	0	0	1	35
38	14	1	0	2000	2	5	4	5	10	18	0	0	100	0.75	0.25	1	1	0	100	-99	0	1	4	-99	1	1	0	0	1	1	0	0	1	36
38	15	1	0	2100	2	5	4	5	10	18	0	0	100	0.75	0.25	1	1	0	100	-99	0	1	4	-99	1	1	0	0	1	1	0	0	1	37
38	16	1	0	2400	2	5	4	5	10	18	1	0	100	0.75	0.25	1	1	0	100	0	0	1	4	0	1	0	0	0	1	0	0	0	1	38
38	17	1	0	2200	2	5	4	5	10	18	0	0	100	0.75	0.25	1	0	1	100	-99	1	4	1	-99	2	1	1	1	1	1	0	0	1	39
38	18	1	0	2200	2	5	4	5	10	18	0	0	100	0.75	0.25	1	1	0	100	-99	1	1	4	-99	1	1	0	0	1	1	0	0	1	40
39	1	1	100	2500	2	5	4	5	10	18	1	0	100	0.75	0.25	1	0	1	100	1	0	5	0	1	2	0	1	1	1	1	0	0	1	23
39	2	1	100	3300	2	5	4	5	10	18	1	0	100	0.75	0.25	1	0	1	100	1	0	5	0	1	2	0	1	1	1	1	0	0	1	24
39	3	1	0	2200	2	5	4	5	10	18	1	0	100	0.75	0.25	1	1	0	100	0	0	0	5	0	1	0	0	0	1	0	0	0	1	25
39	4	1	0	2800	2	5	4	5	10	18	1	0	100	0.75	0.25	1	1	0	100	0	1	0	5	0	1	0	0	0	1	0	0	0	1	26
39	5	1	0	1700	2	5	4	5	10	18	1	0	100	0.75	0.25	1	1	0	100	0	0	0	5	0	1	0	0	0	1	0	0	0	1	27
39	6	1	0	1700	2	5	4	5	10	18	1	0	100	0.75	0.25	1	1	0	100	0	0	0	5	0	1	0	0	0	1	0	0	0	1	28
39	7	1	0	1600	2	5	4	5	10	18	0	0	100	0.75	0.25	1	0	1	100	-99	0	5	0	-99	2	1	1	1	1	1	0	0	1	29
39	8	1	100	2500	2	5	4	5	10	18	1	0	100	0.75	0.25	1	0	1	100	1	1	5	0	1	2	0	1	1	1	1	0	0	1	30
39	9	1	0	2800	2	5	4	5	10	18	0	0	100	0.75	0.25	1	0	1	100	-99	0	5	0	-99	2	1	1	1	1	1	0	0	1	31
39	10	1	0	2500	2	5	4	5	10	18	0	0	100	0.75	0.25	1	0	1	100	-99	1	5	0	-99	2	1	1	1	1	1	0	0	1	32
39	11	1	100	2200	2	5	4	5	10	18	1	0	100	0.75	0.25	1	0	1	100	1	0	5	0	1	2	0	1	1	1	1	0	0	1	33
39	12	1	0	2700	2	5	4	5	10	18	1	0	100	0.75	0.25	1	0	1	100	1	0	5	0	0	2	0	1	1	1	1	0	0	1	34
39	13	1	0	2400	2	5	4	5	10	18	0	0	100	0.75	0.25	1	1	0	100	-99	0	0	5	-99	1	1	0	0	1	1	0	0	1	35
39	14	1	0	2000	2	5	4	5	10	18	0	0	100	0.75	0.25	1	1	0	100	-99	0	0	5	-99	1	1	0	0	1	1	0	0	1	36
39	15	1	0	2100	2	5	4	5	10	18	0	0	100	0.75	0.25	1	1	0	100	-99	0	0	5	-99	1	1	0	0	1	1	0	0	1	37
39	16	1	100	2500	2	5	4	5	10	18	1	0	100	0.75	0.25	1	1	0	100	0	0	0	5	1	1	0	0	0	1	0	0	0	1	38
39	17	1	0	2200	2	5	4	5	10	18	0	0	100	0.75	0.25	1	0	1	100	-99	1	5	0	-99	2	1	1	1	1	1	0	0	1	39
39	18	1	0	2200	2	5	4	5	10	18	0	0	100	0.75	0.25	1	1	0	100	-99	1	0	5	-99	1	1	0	0	1	1	0	0	1	40
40	1	1	100	2600	2	5	4	5	10	18	1	0	100	0.75	0.25	1	0	1	100	1	1	5	0	1	2	0	1	1	1	1	0	0	1	23
40	2	1	100	3400	2	5	4	5	10	18	1	0	100	0.75	0.25	1	0	1	100	1	0	5	0	1	2	0	1	1	1	1	0	0	1	24
40	3	1	100	2300	2	5	4	5	10	18	1	0	100	0.75	0.25	1	1	0	100	0	1	0	5	1	1	0	0	0	1	0	0	0	1	25
40	4	1	100	2900	2	5	4	5	10	18	1	0	100	0.75	0.25	1	1	0	100	0	1	0	5	1	1	0	0	0	1	0	0	0	1	26
40	5	1	100	1800	2	5	4	5	10	18	1	0	100	0.75	0.25	1	1	0	100	0	0	0	5	1	1	0	0	0	1	0	0	0	1	27
40	6	1	100	1800	2	5	4	5	10	18	1	0	100	0.75	0.25	1	1	0	100	0	1	0	5	1	1	0	0	0	1	0	0	0	1	28
40	7	1	400	2000	2	5	4	5	10	18	0	0	100	0.75	0.25	1	0	1	100	1	1	5	0	-99	2	1	1	1	1	1	0	0	1	29
40	8	1	100	2600	2	5	4	5	10	18	1	0	100	0.75	0.25	1	0	1	100	1	1	5	0	1	2	0	1	1	1	1	0	0	1	30
40	9	1	200	3000	2	5	4	5	10	18	0	0	100	0.75	0.25	1	0	1	100	1	1	5	0	-99	2	1	1	1	1	1	0	0	1	31
40	10	1	400	2900	2	5	4	5	10	18	0	0	100	0.75	0.25	1	0	1	100	1	1	5	0	-99	2	1	1	1	1	1	0	0	1	32
40	11	1	100	2300	2	5	4	5	10	18	1	0	100	0.75	0.25	1	0	1	100	1	1	5	0	1	2	0	1	1	1	1	0	0	1	33
40	12	1	100	2800	2	5	4	5	10	18	1	0	100	0.75	0.25	1	0	1	100	1	1	5	0	1	2	0	1	1	1	1	0	0	1	34
40	13	1	200	2600	2	5	4	5	10	18	0	0	100	0.75	0.25	1	1	0	100	1	0	0	5	-99	1	1	0	0	1	1	0	0	1	35
40	14	1	400	2400	2	5	4	5	10	18	0	0	100	0.75	0.25	1	1	0	100	1	0	0	5	-99	1	1	0	0	1	1	0	0	1	36
40	15	1	500	2600	2	5	4	5	10	18	0	0	100	0.75	0.25	1	1	0	100	1	0	0	5	-99	1	1	0	0	1	1	0	0	1	37
40	16	1	100	2600	2	5	4	5	10	18	1	0	100	0.75	0.25	1	1	0	100	0	0	0	5	1	1	0	0	0	1	0	0	0	1	38
40	17	1	300	2500	2	5	4	5	10	18	0	0	100	0.75	0.25	1	0	1	100	1	0	5	0	-99	2	1	1	1	1	1	0	0	1	39
40	18	1	300	2500	2	5	4	5	10	18	0	0	100	0.75	0.25	1	1	0	100	1	1	0	5	-99	1	1	0	0	1	1	0	0	1	40
41	1	1	0	2600	2	5	4	5	10	18	1	0	100	0.75	0.25	1	0	0	100	0	1	1	4	0	2	0	0	0	1	0	0	0	1	23
41	2	1	0	3400	2	5	4	5	10	18	1	0	100	0.75	0.25	1	0	0	100	0	0	1	4	0	2	0	0	0	1	0	0	0	1	24
41	3	1	100	2400	2	5	4	5	10	18	1	0	100	0.75	0.25	1	1	1	100	1	1	4	1	1	1	0	1	0	0	0	0	0	1	25
41	4	1	100	3000	2	5	4	5	10	18	1	0	100	0.75	0.25	1	1	1	100	0	1	4	1	1	1	0	1	0	0	0	0	0	1	26
41	5	1	0	1800	2	5	4	5	10	18	1	0	100	0.75	0.25	1	1	1	100	1	0	4	1	0	1	0	1	0	0	0	0	0	1	27
41	6	1	0	1800	2	5	4	5	10	18	1	0	100	0.75	0.25	1	1	1	100	1	0	4	1	0	1	0	1	0	0	0	0	0	1	28
41	7	1	0	2000	2	5	4	5	10	18	0	0	100	0.75	0.25	1	0	0	100	-99	1	1	4	-99	2	1	0	0	1	1	0	0	1	29
41	8	1	100	2700	2	5	4	5	10	18	1	0	100	0.75	0.25	1	0	0	100	0	0	1	4	1	2	0	0	0	1	0	0	0	1	30
41	9	1	0	3000	2	5	4	5	10	18	0	0	100	0.75	0.25	1	0	0	100	-99	0	1	4	-99	2	1	0	0	1	1	0	0	1	31
41	10	1	0	2900	2	5	4	5	10	18	0	0	100	0.75	0.25	1	0	0	100	-99	1	1	4	-99	2	1	0	0	1	1	0	0	1	32
41	11	1	0	2300	2	5	4	5	10	18	1	0	100	0.75	0.25	1	0	0	100	1	1	1	4	0	2	0	0	0	1	0	0	0	1	33
41	12	1	0	2800	2	5	4	5	10	18	1	0	100	0.75	0.25	1	0	0	100	0	0	1	4	0	2	0	0	0	1	0	0	0	1	34
41	13	1	0	2600	2	5	4	5	10	18	0	0	100	0.75	0.25	1	1	1	100	-99	1	4	1	-99	1	1	1	0	0	0	0	0	1	35
41	14	1	0	2400	2	5	4	5	10	18	0	0	100	0.75	0.25	1	1	1	100	-99	0	4	1	-99	1	1	1	0	0	0	0	0	1	36
41	15	1	0	2600	2	5	4	5	10	18	0	0	100	0.75	0.25	1	1	1	100	-99	0	4	1	-99	1	1	1	0	0	0	0	0	1	37
41	16	1	0	2600	2	5	4	5	10	18	1	0	100	0.75	0.25	1	1	1	100	1	0	4	1	0	1	0	1	0	0	0	0	0	1	38
41	17	1	0	2500	2	5	4	5	10	18	0	0	100	0.75	0.25	1	0	0	100	-99	1	1	4	-99	2	1	0	0	1	1	0	0	1	39
41	18	1	0	2500	2	5	4	5	10	18	0	0	100	0.75	0.25	1	1	1	100	-99	1	4	1	-99	1	1	1	0	0	0	0	0	1	40
42	1	1	100	2700	2	5	4	5	10	18	1	0	100	0.75	0.25	1	0	0	100	0	0	3	2	1	2	0	0	0	1	0	0	0	1	23
42	2	1	100	3500	2	5	4	5	10	18	1	0	100	0.75	0.25	1	0	0	100	1	1	3	2	1	2	0	0	0	1	0	0	0	1	24
42	3	1	100	2500	2	5	4	5	10	18	1	0	100	0.75	0.25	1	1	1	100	1	1	2	3	1	1	0	1	0	0	0	0	0	1	25
42	4	1	100	3100	2	5	4	5	10	18	1	0	100	0.75	0.25	1	1	1	100	0	1	2	3	1	1	0	1	0	0	0	0	0	1	26
42	5	1	100	1900	2	5	4	5	10	18	1	0	100	0.75	0.25	1	1	1	100	1	1	2	3	1	1	0	1	0	0	0	0	0	1	27
42	6	1	100	1900	2	5	4	5	10	18	1	0	100	0.75	0.25	1	1	1	100	0	0	2	3	1	1	0	1	0	0	0	0	0	1	28
42	7	1	0	2000	2	5	4	5	10	18	0	0	100	0.75	0.25	1	0	0	100	-99	0	3	2	-99	2	1	0	0	1	1	0	0	1	29
42	8	1	0	2700	2	5	4	5	10	18	1	0	100	0.75	0.25	1	0	0	100	0	0	3	2	0	2	0	0	0	1	0	0	0	1	30
42	9	1	0	3000	2	5	4	5	10	18	0	0	100	0.75	0.25	1	0	0	100	-99	0	3	2	-99	2	1	0	0	1	1	0	0	1	31
42	10	1	0	2900	2	5	4	5	10	18	0	0	100	0.75	0.25	1	0	0	100	-99	1	3	2	-99	2	1	0	0	1	1	0	0	1	32
42	11	1	0	2300	2	5	4	5	10	18	1	0	100	0.75	0.25	1	0	0	100	1	1	3	2	0	2	0	0	0	1	0	0	0	1	33
42	12	1	0	2800	2	5	4	5	10	18	1	0	100	0.75	0.25	1	0	0	100	1	0	3	2	0	2	0	0	0	1	0	0	0	1	34
42	13	1	0	2600	2	5	4	5	10	18	0	0	100	0.75	0.25	1	1	1	100	-99	1	2	3	-99	1	1	1	0	0	0	0	0	1	35
42	14	1	0	2400	2	5	4	5	10	18	0	0	100	0.75	0.25	1	1	1	100	-99	1	2	3	-99	1	1	1	0	0	0	0	0	1	36
42	15	1	0	2600	2	5	4	5	10	18	0	0	100	0.75	0.25	1	1	1	100	-99	1	2	3	-99	1	1	1	0	0	0	0	0	1	37
42	16	1	100	2700	2	5	4	5	10	18	1	0	100	0.75	0.25	1	1	1	100	0	1	2	3	1	1	0	1	0	0	0	0	0	1	38
42	17	1	0	2500	2	5	4	5	10	18	0	0	100	0.75	0.25	1	0	0	100	-99	1	3	2	-99	2	1	0	0	1	1	0	0	1	39
42	18	1	0	2500	2	5	4	5	10	18	0	0	100	0.75	0.25	1	1	1	100	-99	1	2	3	-99	1	1	1	0	0	0	0	0	1	40
43	1	1	0	2700	2	5	4	5	10	18	1	0	100	0.75	0.25	1	0	0	100	0	0	1	4	0	2	0	0	0	1	0	0	0	1	23
43	2	1	0	3500	2	5	4	5	10	18	1	0	100	0.75	0.25	1	0	0	100	1	1	1	4	0	2	0	0	0	1	0	0	0	1	24
43	3	1	100	2600	2	5	4	5	10	18	1	0	100	0.75	0.25	1	1	1	100	1	1	2	3	1	1	0	1	0	0	0	0	0	1	25
43	4	1	100	3200	2	5	4	5	10	18	1	0	100	0.75	0.25	1	1	1	100	0	0	2	3	1	1	0	1	0	0	0	0	0	1	26
43	5	1	0	1900	2	5	4	5	10	18	1	0	100	0.75	0.25	1	1	1	100	1	1	2	3	0	1	0	1	0	0	0	0	0	1	27
43	6	1	100	2000	2	5	4	5	10	18	1	0	100	0.75	0.25	1	1	1	100	0	0	2	3	1	1	0	1	0	0	0	0	0	1	28
43	7	1	0	2000	2	5	4	5	10	18	0	0	100	0.75	0.25	1	0	0	100	-99	1	1	4	-99	2	1	0	0	1	1	0	0	1	29
43	8	1	0	2700	2	5	4	5	10	18	1	0	100	0.75	0.25	1	0	0	100	0	1	1	4	0	2	0	0	0	1	0	0	0	1	30
43	9	1	0	3000	2	5	4	5	10	18	0	0	100	0.75	0.25	1	0	0	100	-99	0	1	4	-99	2	1	0	0	1	1	0	0	1	31
43	10	1	0	2900	2	5	4	5	10	18	0	0	100	0.75	0.25	1	0	0	100	-99	1	1	4	-99	2	1	0	0	1	1	0	0	1	32
43	11	1	0	2300	2	5	4	5	10	18	1	0	100	0.75	0.25	1	0	0	100	0	0	1	4	0	2	0	0	0	1	0	0	0	1	33
43	12	1	100	2900	2	5	4	5	10	18	1	0	100	0.75	0.25	1	0	0	100	0	1	1	4	1	2	0	0	0	1	0	0	0	1	34
43	13	1	0	2600	2	5	4	5	10	18	0	0	100	0.75	0.25	1	1	1	100	-99	1	2	3	-99	1	1	1	0	0	0	0	0	1	35
43	14	1	0	2400	2	5	4	5	10	18	0	0	100	0.75	0.25	1	1	1	100	-99	0	2	3	-99	1	1	1	0	0	0	0	0	1	36
43	15	1	0	2600	2	5	4	5	10	18	0	0	100	0.75	0.25	1	1	1	100	-99	0	2	3	-99	1	1	1	0	0	0	0	0	1	37
43	16	1	0	2700	2	5	4	5	10	18	1	0	100	0.75	0.25	1	1	1	100	0	1	2	3	0	1	0	1	0	0	0	0	0	1	38
43	17	1	0	2500	2	5	4	5	10	18	0	0	100	0.75	0.25	1	0	0	100	-99	0	1	4	-99	2	1	0	0	1	1	0	0	1	39
43	18	1	0	2500	2	5	4	5	10	18	0	0	100	0.75	0.25	1	1	1	100	-99	0	2	3	-99	1	1	1	0	0	0	0	0	1	40
44	1	1	0	2700	2	5	4	5	10	18	1	0	100	0.75	0.25	1	0	0	100	1	0	3	2	0	2	0	0	0	1	0	0	0	1	23
44	2	1	0	3500	2	5	4	5	10	18	1	0	100	0.75	0.25	1	0	0	100	1	0	3	2	0	2	0	0	0	1	0	0	0	1	24
44	3	1	100	2700	2	5	4	5	10	18	1	0	100	0.75	0.25	1	1	1	100	0	0	1	4	1	1	0	1	0	0	0	0	0	1	25
44	4	1	100	3300	2	5	4	5	10	18	1	0	100	0.75	0.25	1	1	1	100	0	0	1	4	1	1	0	1	0	0	0	0	0	1	26
44	5	1	0	1900	2	5	4	5	10	18	1	0	100	0.75	0.25	1	1	1	100	1	0	1	4	0	1	0	1	0	0	0	0	0	1	27
44	6	1	0	2000	2	5	4	5	10	18	1	0	100	0.75	0.25	1	1	1	100	0	1	1	4	0	1	0	1	0	0	0	0	0	1	28
44	7	1	0	2000	2	5	4	5	10	18	0	0	100	0.75	0.25	1	0	0	100	-99	1	3	2	-99	2	1	0	0	1	1	0	0	1	29
44	8	1	100	2800	2	5	4	5	10	18	1	0	100	0.75	0.25	1	0	0	100	1	1	3	2	1	2	0	0	0	1	0	0	0	1	30
44	9	1	0	3000	2	5	4	5	10	18	0	0	100	0.75	0.25	1	0	0	100	-99	1	3	2	-99	2	1	0	0	1	1	0	0	1	31
44	10	1	0	2900	2	5	4	5	10	18	0	0	100	0.75	0.25	1	0	0	100	-99	1	3	2	-99	2	1	0	0	1	1	0	0	1	32
44	11	1	100	2400	2	5	4	5	10	18	1	0	100	0.75	0.25	1	0	0	100	0	1	3	2	1	2	0	0	0	1	0	0	0	1	33
44	12	1	0	2900	2	5	4	5	10	18	1	0	100	0.75	0.25	1	0	0	100	0	1	3	2	0	2	0	0	0	1	0	0	0	1	34
44	13	1	0	2600	2	5	4	5	10	18	0	0	100	0.75	0.25	1	1	1	100	-99	1	1	4	-99	1	1	1	0	0	0	0	0	1	35
44	14	1	0	2400	2	5	4	5	10	18	0	0	100	0.75	0.25	1	1	1	100	-99	0	1	4	-99	1	1	1	0	0	0	0	0	1	36
44	15	1	0	2600	2	5	4	5	10	18	0	0	100	0.75	0.25	1	1	1	100	-99	0	1	4	-99	1	1	1	0	0	0	0	0	1	37
44	16	1	0	2700	2	5	4	5	10	18	1	0	100	0.75	0.25	1	1	1	100	0	1	1	4	0	1	0	1	0	0	0	0	0	1	38
44	17	1	0	2500	2	5	4	5	10	18	0	0	100	0.75	0.25	1	0	0	100	-99	1	3	2	-99	2	1	0	0	1	1	0	0	1	39
44	18	1	0	2500	2	5	4	5	10	18	0	0	100	0.75	0.25	1	1	1	100	-99	0	1	4	-99	1	1	1	0	0	0	0	0	1	40
45	1	1	100	2800	2	5	4	5	10	18	1	0	100	0.75	0.25	1	0	0	100	0	0	1	4	1	2	0	0	0	1	0	0	0	1	23
45	2	1	0	3500	2	5	4	5	10	18	1	0	100	0.75	0.25	1	0	0	100	0	0	1	4	0	2	0	0	0	1	0	0	0	1	24
45	3	1	0	2700	2	5	4	5	10	18	1	0	100	0.75	0.25	1	1	1	100	1	0	2	3	0	1	0	1	0	0	0	0	0	1	25
45	4	1	100	3400	2	5	4	5	10	18	1	0	100	0.75	0.25	1	1	1	100	0	1	2	3	1	1	0	1	0	0	0	0	0	1	26
45	5	1	100	2000	2	5	4	5	10	18	1	0	100	0.75	0.25	1	1	1	100	0	1	2	3	1	1	0	1	0	0	0	0	0	1	27
45	6	1	100	2100	2	5	4	5	10	18	1	0	100	0.75	0.25	1	1	1	100	0	0	2	3	1	1	0	1	0	0	0	0	0	1	28
45	7	1	0	2000	2	5	4	5	10	18	0	0	100	0.75	0.25	1	0	0	100	0	0	1	4	-99	2	1	0	0	1	1	0	0	1	29
45	8	1	0	2800	2	5	4	5	10	18	1	0	100	0.75	0.25	1	0	0	100	1	1	1	4	0	2	0	0	0	1	0	0	0	1	30
45	9	1	500	3500	2	5	4	5	10	18	0	0	100	0.75	0.25	1	0	0	100	1	1	1	4	-99	2	1	0	0	1	1	0	0	1	31
45	10	1	300	3200	2	5	4	5	10	18	0	0	100	0.75	0.25	1	0	0	100	1	0	1	4	-99	2	1	0	0	1	1	0	0	1	32
45	11	1	0	2400	2	5	4	5	10	18	1	0	100	0.75	0.25	1	0	0	100	0	0	1	4	0	2	0	0	0	1	0	0	0	1	33
45	12	1	100	3000	2	5	4	5	10	18	1	0	100	0.75	0.25	1	0	0	100	0	1	1	4	1	2	0	0	0	1	0	0	0	1	34
45	13	1	500	3100	2	5	4	5	10	18	0	0	100	0.75	0.25	1	1	1	100	0	1	2	3	-99	1	1	1	0	0	0	0	0	1	35
45	14	1	500	2900	2	5	4	5	10	18	0	0	100	0.75	0.25	1	1	1	100	0	0	2	3	-99	1	1	1	0	0	0	0	0	1	36
45	15	1	500	3100	2	5	4	5	10	18	0	0	100	0.75	0.25	1	1	1	100	0	0	2	3	-99	1	1	1	0	0	0	0	0	1	37
45	16	1	0	2700	2	5	4	5	10	18	1	0	100	0.75	0.25	1	1	1	100	1	0	2	3	0	1	0	1	0	0	0	0	0	1	38
45	17	1	400	2900	2	5	4	5	10	18	0	0	100	0.75	0.25	1	0	0	100	1	0	1	4	-99	2	1	0	0	1	1	0	0	1	39
45	18	1	400	2900	2	5	4	5	10	18	0	0	100	0.75	0.25	1	1	1	100	0	1	2	3	-99	1	1	1	0	0	0	0	0	1	40
46	1	1	0	2800	2	5	4	5	10	18	1	0	100	0.75	0.25	1	0	1	100	1	1	2	3	0	2	0	1	0	0	0	0	0	1	23
46	2	1	100	3600	2	5	4	5	10	18	1	0	100	0.75	0.25	1	0	1	100	0	1	2	3	1	2	0	1	0	0	0	0	0	1	24
46	3	1	100	2800	2	5	4	5	10	18	1	0	100	0.75	0.25	1	1	0	100	1	0	3	2	1	1	0	0	0	1	0	0	0	1	25
46	4	1	100	3500	2	5	4	5	10	18	1	0	100	0.75	0.25	1	1	0	100	0	1	3	2	1	1	0	0	0	1	0	0	0	1	26
46	5	1	100	2100	2	5	4	5	10	18	1	0	100	0.75	0.25	1	1	0	100	1	1	3	2	1	1	0	0	0	1	0	0	0	1	27
46	6	1	0	2100	2	5	4	5	10	18	1	0	100	0.75	0.25	1	1	0	100	1	1	3	2	0	1	0	0	0	1	0	0	0	1	28
46	7	1	0	2000	2	5	4	5	10	18	0	0	100	0.75	0.25	1	0	1	100	-99	1	2	3	-99	2	1	1	0	0	0	0	0	1	29
46	8	1	100	2900	2	5	4	5	10	18	1	0	100	0.75	0.25	1	0	1	100	0	1	2	3	1	2	0	1	0	0	0	0	0	1	30
46	9	1	0	3500	2	5	4	5	10	18	0	0	100	0.75	0.25	1	0	1	100	-99	0	2	3	-99	2	1	1	0	0	0	0	0	1	31
46	10	1	0	3200	2	5	4	5	10	18	0	0	100	0.75	0.25	1	0	1	100	-99	1	2	3	-99	2	1	1	0	0	0	0	0	1	32
46	11	1	0	2400	2	5	4	5	10	18	1	0	100	0.75	0.25	1	0	1	100	0	0	2	3	0	2	0	1	0	0	0	0	0	1	33
46	12	1	0	3000	2	5	4	5	10	18	1	0	100	0.75	0.25	1	0	1	100	1	1	2	3	0	2	0	1	0	0	0	0	0	1	34
46	13	1	0	3100	2	5	4	5	10	18	0	0	100	0.75	0.25	1	1	0	100	-99	0	3	2	-99	1	1	0	0	1	1	0	0	1	35
46	14	1	0	2900	2	5	4	5	10	18	0	0	100	0.75	0.25	1	1	0	100	-99	0	3	2	-99	1	1	0	0	1	1	0	0	1	36
46	15	1	0	3100	2	5	4	5	10	18	0	0	100	0.75	0.25	1	1	0	100	-99	0	3	2	-99	1	1	0	0	1	1	0	0	1	37
46	16	1	100	2800	2	5	4	5	10	18	1	0	100	0.75	0.25	1	1	0	100	0	1	3	2	1	1	0	0	0	1	0	0	0	1	38
46	17	1	0	2900	2	5	4	5	10	18	0	0	100	0.75	0.25	1	0	1	100	-99	1	2	3	-99	2	1	1	0	0	0	0	0	1	39
46	18	1	0	2900	2	5	4	5	10	18	0	0	100	0.75	0.25	1	1	0	100	-99	0	3	2	-99	1	1	0	0	1	1	0	0	1	40
47	1	1	100	2900	2	5	4	5	10	18	1	0	100	0.75	0.25	1	0	1	100	1	1	2	3	1	2	0	1	0	0	0	0	0	1	23
47	2	1	100	3700	2	5	4	5	10	18	1	0	100	0.75	0.25	1	0	1	100	0	1	2	3	1	2	0	1	0	0	0	0	0	1	24
47	3	1	0	2800	2	5	4	5	10	18	1	0	100	0.75	0.25	1	1	0	100	1	1	2	3	0	1	0	0	0	1	0	0	0	1	25
47	4	1	0	3500	2	5	4	5	10	18	1	0	100	0.75	0.25	1	1	0	100	0	1	2	3	0	1	0	0	0	1	0	0	0	1	26
47	5	1	0	2100	2	5	4	5	10	18	1	0	100	0.75	0.25	1	1	0	100	1	0	2	3	0	1	0	0	0	1	0	0	0	1	27
47	6	1	100	2200	2	5	4	5	10	18	1	0	100	0.75	0.25	1	1	0	100	0	0	2	3	1	1	0	0	0	1	0	0	0	1	28
47	7	1	0	2000	2	5	4	5	10	18	0	0	100	0.75	0.25	1	0	1	100	-99	1	2	3	-99	2	1	1	0	0	0	0	0	1	29
47	8	1	0	2900	2	5	4	5	10	18	1	0	100	0.75	0.25	1	0	1	100	0	0	2	3	0	2	0	1	0	0	0	0	0	1	30
47	9	1	0	3500	2	5	4	5	10	18	0	0	100	0.75	0.25	1	0	1	100	-99	0	2	3	-99	2	1	1	0	0	0	0	0	1	31
47	10	1	0	3200	2	5	4	5	10	18	0	0	100	0.75	0.25	1	0	1	100	-99	1	2	3	-99	2	1	1	0	0	0	0	0	1	32
47	11	1	100	2500	2	5	4	5	10	18	1	0	100	0.75	0.25	1	0	1	100	1	1	2	3	1	2	0	1	0	0	0	0	0	1	33
47	12	1	100	3100	2	5	4	5	10	18	1	0	100	0.75	0.25	1	0	1	100	0	0	2	3	1	2	0	1	0	0	0	0	0	1	34
47	13	1	0	3100	2	5	4	5	10	18	0	0	100	0.75	0.25	1	1	0	100	-99	0	2	3	-99	1	1	0	0	1	1	0	0	1	35
47	14	1	0	2900	2	5	4	5	10	18	0	0	100	0.75	0.25	1	1	0	100	-99	0	2	3	-99	1	1	0	0	1	1	0	0	1	36
47	15	1	0	3100	2	5	4	5	10	18	0	0	100	0.75	0.25	1	1	0	100	-99	1	2	3	-99	1	1	0	0	1	1	0	0	1	37
47	16	1	100	2900	2	5	4	5	10	18	1	0	100	0.75	0.25	1	1	0	100	0	0	2	3	1	1	0	0	0	1	0	0	0	1	38
47	17	1	0	2900	2	5	4	5	10	18	0	0	100	0.75	0.25	1	0	1	100	-99	0	2	3	-99	2	1	1	0	0	0	0	0	1	39
47	18	1	0	2900	2	5	4	5	10	18	0	0	100	0.75	0.25	1	1	0	100	-99	1	2	3	-99	1	1	0	0	1	1	0	0	1	40
48	1	1	0	2900	2	5	4	5	10	18	1	0	100	0.75	0.25	1	0	1	100	1	0	2	3	0	2	0	1	0	0	0	0	0	1	23
48	2	1	100	3800	2	5	4	5	10	18	1	0	100	0.75	0.25	1	0	1	100	0	1	2	3	1	2	0	1	0	0	0	0	0	1	24
48	3	1	0	2800	2	5	4	5	10	18	1	0	100	0.75	0.25	1	1	0	100	0	1	1	4	0	1	0	0	0	1	0	0	0	1	25
48	4	1	100	3600	2	5	4	5	10	18	1	0	100	0.75	0.25	1	1	0	100	0	1	1	4	1	1	0	0	0	1	0	0	0	1	26
48	5	1	0	2100	2	5	4	5	10	18	1	0	100	0.75	0.25	1	1	0	100	1	0	1	4	0	1	0	0	0	1	0	0	0	1	27
48	6	1	100	2300	2	5	4	5	10	18	1	0	100	0.75	0.25	1	1	0	100	0	1	1	4	1	1	0	0	0	1	0	0	0	1	28
48	7	1	0	2000	2	5	4	5	10	18	0	0	100	0.75	0.25	1	0	1	100	-99	0	2	3	-99	2	1	1	0	0	0	0	0	1	29
48	8	1	100	3000	2	5	4	5	10	18	1	0	100	0.75	0.25	1	0	1	100	0	0	2	3	1	2	0	1	0	0	0	0	0	1	30
48	9	1	0	3500	2	5	4	5	10	18	0	0	100	0.75	0.25	1	0	1	100	-99	1	2	3	-99	2	1	1	0	0	0	0	0	1	31
48	10	1	0	3200	2	5	4	5	10	18	0	0	100	0.75	0.25	1	0	1	100	-99	1	2	3	-99	2	1	1	0	0	0	0	0	1	32
48	11	1	0	2500	2	5	4	5	10	18	1	0	100	0.75	0.25	1	0	1	100	1	0	2	3	0	2	0	1	0	0	0	0	0	1	33
48	12	1	100	3200	2	5	4	5	10	18	1	0	100	0.75	0.25	1	0	1	100	0	1	2	3	1	2	0	1	0	0	0	0	0	1	34
48	13	1	0	3100	2	5	4	5	10	18	0	0	100	0.75	0.25	1	1	0	100	-99	1	1	4	-99	1	1	0	0	1	1	0	0	1	35
48	14	1	0	2900	2	5	4	5	10	18	0	0	100	0.75	0.25	1	1	0	100	-99	0	1	4	-99	1	1	0	0	1	1	0	0	1	36
48	15	1	0	3100	2	5	4	5	10	18	0	0	100	0.75	0.25	1	1	0	100	-99	1	1	4	-99	1	1	0	0	1	1	0	0	1	37
48	16	1	100	3000	2	5	4	5	10	18	1	0	100	0.75	0.25	1	1	0	100	0	1	1	4	1	1	0	0	0	1	0	0	0	1	38
48	17	1	0	2900	2	5	4	5	10	18	0	0	100	0.75	0.25	1	0	1	100	-99	0	2	3	-99	2	1	1	0	0	0	0	0	1	39
48	18	1	0	2900	2	5	4	5	10	18	0	0	100	0.75	0.25	1	1	0	100	-99	0	1	4	-99	1	1	0	0	1	1	0	0	1	40
49	1	1	100	3000	2	5	4	5	10	18	1	0	100	0.75	0.25	1	0	1	100	0	1	1	4	1	2	0	1	0	0	0	0	0	1	23
49	2	1	100	3900	2	5	4	5	10	18	1	0	100	0.75	0.25	1	0	1	100	0	1	1	4	1	2	0	1	0	0	0	0	0	1	24
49	3	1	0	2800	2	5	4	5	10	18	1	0	100	0.75	0.25	1	1	0	100	0	1	0	5	0	1	0	0	0	1	0	0	0	1	25
49	4	1	100	3700	2	5	4	5	10	18	1	0	100	0.75	0.25	1	1	0	100	0	0	0	5	1	1	0	0	0	1	0	0	0	1	26
49	5	1	0	2100	2	5	4	5	10	18	1	0	100	0.75	0.25	1	1	0	100	0	1	0	5	0	1	0	0	0	1	0	0	0	1	27
49	6	1	100	2400	2	5	4	5	10	18	1	0	100	0.75	0.25	1	1	0	100	0	0	0	5	1	1	0	0	0	1	0	0	0	1	28
49	7	1	0	2000	2	5	4	5	10	18	0	0	100	0.75	0.25	1	0	1	100	-99	0	1	4	-99	2	1	1	0	0	0	0	0	1	29
49	8	1	100	3100	2	5	4	5	10	18	1	0	100	0.75	0.25	1	0	1	100	0	0	1	4	1	2	0	1	0	0	0	0	0	1	30
49	9	1	0	3500	2	5	4	5	10	18	0	0	100	0.75	0.25	1	0	1	100	-99	0	1	4	-99	2	1	1	0	0	0	0	0	1	31
49	10	1	0	3200	2	5	4	5	10	18	0	0	100	0.75	0.25	1	0	1	100	-99	1	1	4	-99	2	1	1	0	0	0	0	0	1	32
49	11	1	100	2600	2	5	4	5	10	18	1	0	100	0.75	0.25	1	0	1	100	1	1	1	4	1	2	0	1	0	0	0	0	0	1	33
49	12	1	0	3200	2	5	4	5	10	18	1	0	100	0.75	0.25	1	0	1	100	0	0	1	4	0	2	0	1	0	0	0	0	0	1	34
49	13	1	0	3100	2	5	4	5	10	18	0	0	100	0.75	0.25	1	1	0	100	-99	0	0	5	-99	1	1	0	0	1	1	0	0	1	35
49	14	1	0	2900	2	5	4	5	10	18	0	0	100	0.75	0.25	1	1	0	100	-99	0	0	5	-99	1	1	0	0	1	1	0	0	1	36
49	15	1	0	3100	2	5	4	5	10	18	0	0	100	0.75	0.25	1	1	0	100	-99	1	0	5	-99	1	1	0	0	1	1	0	0	1	37
49	16	1	100	3100	2	5	4	5	10	18	1	0	100	0.75	0.25	1	1	0	100	0	0	0	5	1	1	0	0	0	1	0	0	0	1	38
49	17	1	0	2900	2	5	4	5	10	18	0	0	100	0.75	0.25	1	0	1	100	-99	0	1	4	-99	2	1	1	0	0	0	0	0	1	39
49	18	1	0	2900	2	5	4	5	10	18	0	0	100	0.75	0.25	1	1	0	100	-99	1	0	5	-99	1	1	0	0	1	1	0	0	1	40
50	1	1	100	3100	2	5	4	5	10	18	1	0	100	0.75	0.25	1	0	1	100	0	1	1	4	1	2	0	1	0	0	0	0	0	1	23
50	2	1	100	4000	2	5	4	5	10	18	1	0	100	0.75	0.25	1	0	1	100	0	1	1	4	1	2	0	1	0	0	0	0	0	1	24
50	3	1	100	2900	2	5	4	5	10	18	1	0	100	0.75	0.25	1	1	0	100	1	0	1	4	1	1	0	0	0	1	0	0	0	1	25
50	4	1	100	3800	2	5	4	5	10	18	1	0	100	0.75	0.25	1	1	0	100	0	1	1	4	1	1	0	0	0	1	0	0	0	1	26
50	5	1	100	2200	2	5	4	5	10	18	1	0	100	0.75	0.25	1	1	0	100	0	1	1	4	1	1	0	0	0	1	0	0	0	1	27
50	6	1	100	2500	2	5	4	5	10	18	1	0	100	0.75	0.25	1	1	0	100	0	0	1	4	1	1	0	0	0	1	0	0	0	1	28
50	7	1	300	2300	2	5	4	5	10	18	0	0	100	0.75	0.25	1	0	1	100	1	1	1	4	-99	2	1	1	0	0	0	0	0	1	29
50	8	1	100	3200	2	5	4	5	10	18	1	0	100	0.75	0.25	1	0	1	100	0	1	1	4	1	2	0	1	0	0	0	0	0	1	30
50	9	1	400	3900	2	5	4	5	10	18	0	0	100	0.75	0.25	1	0	1	100	0	0	1	4	-99	2	1	1	0	0	0	0	0	1	31
50	10	1	500	3700	2	5	4	5	10	18	0	0	100	0.75	0.25	1	0	1	100	0	0	1	4	-99	2	1	1	0	0	0	0	0	1	32
50	11	1	0	2600	2	5	4	5	10	18	1	0	100	0.75	0.25	1	0	1	100	1	1	1	4	0	2	0	1	0	0	0	0	0	1	33
50	12	1	100	3300	2	5	4	5	10	18	1	0	100	0.75	0.25	1	0	1	100	0	1	1	4	1	2	0	1	0	0	0	0	0	1	34
50	13	1	500	3600	2	5	4	5	10	18	0	0	100	0.75	0.25	1	1	0	100	1	1	1	4	-99	1	1	0	0	1	1	0	0	1	35
50	14	1	500	3400	2	5	4	5	10	18	0	0	100	0.75	0.25	1	1	0	100	1	0	1	4	-99	1	1	0	0	1	1	0	0	1	36
50	15	1	500	3600	2	5	4	5	10	18	0	0	100	0.75	0.25	1	1	0	100	1	1	1	4	-99	1	1	0	0	1	1	0	0	1	37
50	16	1	100	3200	2	5	4	5	10	18	1	0	100	0.75	0.25	1	1	0	100	0	0	1	4	1	1	0	0	0	1	0	0	0	1	38
50	17	1	400	3300	2	5	4	5	10	18	0	0	100	0.75	0.25	1	0	1	100	0	1	1	4	-99	2	1	1	0	0	0	0	0	1	39
50	18	1	200	3100	2	5	4	5	10	18	0	0	100	0.75	0.25	1	1	0	100	1	1	1	4	-99	1	1	0	0	1	1	0	0	1	40
51	1	1	100	3200	2	5	4	5	10	18	1	0	100	0.75	0.25	1	0	0	100	1	1	2	3	1	2	0	0	1	0	1	0	0	1	23
51	2	1	0	4000	2	5	4	5	10	18	1	0	100	0.75	0.25	1	0	0	100	0	0	2	3	0	2	0	0	1	0	1	0	0	1	24
51	3	1	100	3000	2	5	4	5	10	18	1	0	100	0.75	0.25	1	1	1	100	1	0	5	0	1	1	0	1	1	1	1	0	0	1	25
51	4	1	100	3900	2	5	4	5	10	18	1	0	100	0.75	0.25	1	1	1	100	1	0	5	0	1	1	0	1	1	1	1	0	0	1	26
51	5	1	100	2300	2	5	4	5	10	18	1	0	100	0.75	0.25	1	1	1	100	1	0	5	0	1	1	0	1	1	1	1	0	0	1	27
51	6	1	100	2600	2	5	4	5	10	18	1	0	100	0.75	0.25	1	1	1	100	1	0	5	0	1	1	0	1	1	1	1	0	0	1	28
51	7	1	0	2300	2	5	4	5	10	18	0	0	100	0.75	0.25	1	0	0	100	-99	0	2	3	-99	2	1	0	1	0	0	0	0	1	29
51	8	1	0	3200	2	5	4	5	10	18	1	0	100	0.75	0.25	1	0	0	100	0	0	2	3	0	2	0	0	1	0	1	0	0	1	30
51	9	1	0	3900	2	5	4	5	10	18	0	0	100	0.75	0.25	1	0	0	100	-99	1	2	3	-99	2	1	0	1	0	0	0	0	1	31
51	10	1	0	3700	2	5	4	5	10	18	0	0	100	0.75	0.25	1	0	0	100	-99	0	2	3	-99	2	1	0	1	0	0	0	0	1	32
51	11	1	0	2600	2	5	4	5	10	18	1	0	100	0.75	0.25	1	0	0	100	1	0	2	3	0	2	0	0	1	0	1	0	0	1	33
51	12	1	100	3400	2	5	4	5	10	18	1	0	100	0.75	0.25	1	0	0	100	0	0	2	3	1	2	0	0	1	0	1	0	0	1	34
51	13	1	0	3600	2	5	4	5	10	18	0	0	100	0.75	0.25	1	1	1	100	-99	0	5	0	-99	1	1	1	1	1	1	0	0	1	35
51	14	1	0	3400	2	5	4	5	10	18	0	0	100	0.75	0.25	1	1	1	100	-99	1	5	0	-99	1	1	1	1	1	1	0	0	1	36
51	15	1	0	3600	2	5	4	5	10	18	0	0	100	0.75	0.25	1	1	1	100	-99	0	5	0	-99	1	1	1	1	1	1	0	0	1	37
51	16	1	100	3300	2	5	4	5	10	18	1	0	100	0.75	0.25	1	1	1	100	1	1	5	0	1	1	0	1	1	1	1	0	0	1	38
51	17	1	0	3300	2	5	4	5	10	18	0	0	100	0.75	0.25	1	0	0	100	-99	0	2	3	-99	2	1	0	1	0	0	0	0	1	39
51	18	1	0	3100	2	5	4	5	10	18	0	0	100	0.75	0.25	1	1	1	100	-99	1	5	0	-99	1	1	1	1	1	1	0	0	1	40
52	1	1	100	3300	2	5	4	5	10	18	1	0	100	0.75	0.25	1	0	0	100	1	1	4	1	1	2	0	0	1	0	1	0	0	1	23
52	2	1	100	4100	2	5	4	5	10	18	1	0	100	0.75	0.25	1	0	0	100	1	1	4	1	1	2	0	0	1	0	1	0	0	1	24
52	3	1	100	3100	2	5	4	5	10	18	1	0	100	0.75	0.25	1	1	1	100	1	0	5	0	1	1	0	1	1	1	1	0	0	1	25
52	4	1	100	4000	2	5	4	5	10	18	1	0	100	0.75	0.25	1	1	1	100	1	0	5	0	1	1	0	1	1	1	1	0	0	1	26
52	5	1	0	2300	2	5	4	5	10	18	1	0	100	0.75	0.25	1	1	1	100	1	0	5	0	0	1	0	1	1	1	1	0	0	1	27
52	6	1	0	2600	2	5	4	5	10	18	1	0	100	0.75	0.25	1	1	1	100	1	1	5	0	0	1	0	1	1	1	1	0	0	1	28
52	7	1	0	2300	2	5	4	5	10	18	0	0	100	0.75	0.25	1	0	0	100	-99	1	4	1	-99	2	1	0	1	0	0	0	0	1	29
52	8	1	100	3300	2	5	4	5	10	18	1	0	100	0.75	0.25	1	0	0	100	1	0	4	1	1	2	0	0	1	0	1	0	0	1	30
52	9	1	0	3900	2	5	4	5	10	18	0	0	100	0.75	0.25	1	0	0	100	-99	1	4	1	-99	2	1	0	1	0	0	0	0	1	31
52	10	1	0	3700	2	5	4	5	10	18	0	0	100	0.75	0.25	1	0	0	100	-99	0	4	1	-99	2	1	0	1	0	0	0	0	1	32
52	11	1	0	2600	2	5	4	5	10	18	1	0	100	0.75	0.25	1	0	0	100	1	1	4	1	0	2	0	0	1	0	1	0	0	1	33
52	12	1	0	3400	2	5	4	5	10	18	1	0	100	0.75	0.25	1	0	0	100	0	1	4	1	0	2	0	0	1	0	1	0	0	1	34
52	13	1	0	3600	2	5	4	5	10	18	0	0	100	0.75	0.25	1	1	1	100	-99	0	5	0	-99	1	1	1	1	1	1	0	0	1	35
52	14	1	0	3400	2	5	4	5	10	18	0	0	100	0.75	0.25	1	1	1	100	-99	0	5	0	-99	1	1	1	1	1	1	0	0	1	36
52	15	1	0	3600	2	5	4	5	10	18	0	0	100	0.75	0.25	1	1	1	100	-99	1	5	0	-99	1	1	1	1	1	1	0	0	1	37
52	16	1	100	3400	2	5	4	5	10	18	1	0	100	0.75	0.25	1	1	1	100	1	1	5	0	1	1	0	1	1	1	1	0	0	1	38
52	17	1	0	3300	2	5	4	5	10	18	0	0	100	0.75	0.25	1	0	0	100	-99	0	4	1	-99	2	1	0	1	0	0	0	0	1	39
52	18	1	0	3100	2	5	4	5	10	18	0	0	100	0.75	0.25	1	1	1	100	-99	0	5	0	-99	1	1	1	1	1	1	0	0	1	40
53	1	1	100	3400	2	5	4	5	10	18	1	0	100	0.75	0.25	1	0	0	100	1	1	3	2	1	2	0	0	1	0	1	0	0	1	23
53	2	1	100	4200	2	5	4	5	10	18	1	0	100	0.75	0.25	1	0	0	100	1	1	3	2	1	2	0	0	1	0	1	0	0	1	24
53	3	1	100	3200	2	5	4	5	10	18	1	0	100	0.75	0.25	1	1	1	100	1	0	5	0	1	1	0	1	1	1	1	0	0	1	25
53	4	1	100	4100	2	5	4	5	10	18	1	0	100	0.75	0.25	1	1	1	100	1	1	5	0	1	1	0	1	1	1	1	0	0	1	26
53	5	1	100	2400	2	5	4	5	10	18	1	0	100	0.75	0.25	1	1	1	100	1	1	5	0	1	1	0	1	1	1	1	0	0	1	27
53	6	1	0	2600	2	5	4	5	10	18	1	0	100	0.75	0.25	1	1	1	100	1	0	5	0	0	1	0	1	1	1	1	0	0	1	28
53	7	1	0	2300	2	5	4	5	10	18	0	0	100	0.75	0.25	1	0	0	100	-99	1	3	2	-99	2	1	0	1	0	0	0	0	1	29
53	8	1	100	3400	2	5	4	5	10	18	1	0	100	0.75	0.25	1	0	0	100	1	1	3	2	1	2	0	0	1	0	1	0	0	1	30
53	9	1	0	3900	2	5	4	5	10	18	0	0	100	0.75	0.25	1	0	0	100	-99	0	3	2	-99	2	1	0	1	0	0	0	0	1	31
53	10	1	0	3700	2	5	4	5	10	18	0	0	100	0.75	0.25	1	0	0	100	-99	0	3	2	-99	2	1	0	1	0	0	0	0	1	32
53	11	1	0	2600	2	5	4	5	10	18	1	0	100	0.75	0.25	1	0	0	100	0	0	3	2	0	2	0	0	1	0	1	0	0	1	33
53	12	1	100	3500	2	5	4	5	10	18	1	0	100	0.75	0.25	1	0	0	100	0	1	3	2	1	2	0	0	1	0	1	0	0	1	34
53	13	1	0	3600	2	5	4	5	10	18	0	0	100	0.75	0.25	1	1	1	100	-99	1	5	0	-99	1	1	1	1	1	1	0	0	1	35
53	14	1	0	3400	2	5	4	5	10	18	0	0	100	0.75	0.25	1	1	1	100	-99	0	5	0	-99	1	1	1	1	1	1	0	0	1	36
53	15	1	0	3600	2	5	4	5	10	18	0	0	100	0.75	0.25	1	1	1	100	-99	1	5	0	-99	1	1	1	1	1	1	0	0	1	37
53	16	1	100	3500	2	5	4	5	10	18	1	0	100	0.75	0.25	1	1	1	100	1	1	5	0	1	1	0	1	1	1	1	0	0	1	38
53	17	1	0	3300	2	5	4	5	10	18	0	0	100	0.75	0.25	1	0	0	100	-99	0	3	2	-99	2	1	0	1	0	0	0	0	1	39
53	18	1	0	3100	2	5	4	5	10	18	0	0	100	0.75	0.25	1	1	1	100	-99	1	5	0	-99	1	1	1	1	1	1	0	0	1	40
54	1	1	0	3400	2	5	4	5	10	18	1	0	100	0.75	0.25	1	0	0	100	1	1	3	2	0	2	0	0	1	0	1	0	0	1	23
54	2	1	0	4200	2	5	4	5	10	18	1	0	100	0.75	0.25	1	0	0	100	1	1	3	2	0	2	0	0	1	0	1	0	0	1	24
54	3	1	100	3300	2	5	4	5	10	18	1	0	100	0.75	0.25	1	1	1	100	1	0	4	1	1	1	0	1	1	1	1	0	0	1	25
54	4	1	100	4200	2	5	4	5	10	18	1	0	100	0.75	0.25	1	1	1	100	1	0	4	1	1	1	0	1	1	1	1	0	0	1	26
54	5	1	100	2500	2	5	4	5	10	18	1	0	100	0.75	0.25	1	1	1	100	1	0	4	1	1	1	0	1	1	1	1	0	0	1	27
54	6	1	0	2600	2	5	4	5	10	18	1	0	100	0.75	0.25	1	1	1	100	0	0	4	1	0	1	0	1	1	1	1	0	0	1	28
54	7	1	0	2300	2	5	4	5	10	18	0	0	100	0.75	0.25	1	0	0	100	-99	1	3	2	-99	2	1	0	1	0	0	0	0	1	29
54	8	1	100	3500	2	5	4	5	10	18	1	0	100	0.75	0.25	1	0	0	100	1	1	3	2	1	2	0	0	1	0	1	0	0	1	30
54	9	1	0	3900	2	5	4	5	10	18	0	0	100	0.75	0.25	1	0	0	100	-99	0	3	2	-99	2	1	0	1	0	0	0	0	1	31
54	10	1	0	3700	2	5	4	5	10	18	0	0	100	0.75	0.25	1	0	0	100	-99	0	3	2	-99	2	1	0	1	0	0	0	0	1	32
54	11	1	100	2700	2	5	4	5	10	18	1	0	100	0.75	0.25	1	0	0	100	0	1	3	2	1	2	0	0	1	0	1	0	0	1	33
54	12	1	0	3500	2	5	4	5	10	18	1	0	100	0.75	0.25	1	0	0	100	0	1	3	2	0	2	0	0	1	0	1	0	0	1	34
54	13	1	0	3600	2	5	4	5	10	18	0	0	100	0.75	0.25	1	1	1	100	-99	1	4	1	-99	1	1	1	1	1	1	0	0	1	35
54	14	1	0	3400	2	5	4	5	10	18	0	0	100	0.75	0.25	1	1	1	100	-99	1	4	1	-99	1	1	1	1	1	1	0	0	1	36
54	15	1	0	3600	2	5	4	5	10	18	0	0	100	0.75	0.25	1	1	1	100	-99	0	4	1	-99	1	1	1	1	1	1	0	0	1	37
54	16	1	100	3600	2	5	4	5	10	18	1	0	100	0.75	0.25	1	1	1	100	1	0	4	1	1	1	0	1	1	1	1	0	0	1	38
54	17	1	0	3300	2	5	4	5	10	18	0	0	100	0.75	0.25	1	0	0	100	-99	0	3	2	-99	2	1	0	1	0	0	0	0	1	39
54	18	1	0	3100	2	5	4	5	10	18	0	0	100	0.75	0.25	1	1	1	100	-99	0	4	1	-99	1	1	1	1	1	1	0	0	1	40
55	1	1	100	3500	2	5	4	5	10	18	1	0	100	0.75	0.25	1	0	0	100	1	0	3	2	1	2	0	0	1	0	1	0	0	1	23
55	2	1	0	4200	2	5	4	5	10	18	1	0	100	0.75	0.25	1	0	0	100	1	0	3	2	0	2	0	0	1	0	1	0	0	1	24
55	3	1	0	3300	2	5	4	5	10	18	1	0	100	0.75	0.25	1	1	1	100	0	1	2	3	0	1	0	1	1	1	1	0	0	1	25
55	4	1	100	4300	2	5	4	5	10	18	1	0	100	0.75	0.25	1	1	1	100	1	0	2	3	1	1	0	1	1	1	1	0	0	1	26
55	5	1	0	2500	2	5	4	5	10	18	1	0	100	0.75	0.25	1	1	1	100	0	0	2	3	0	1	0	1	1	1	1	0	0	1	27
55	6	1	0	2600	2	5	4	5	10	18	1	0	100	0.75	0.25	1	1	1	100	0	0	2	3	0	1	0	1	1	1	1	0	0	1	28
55	7	1	200	2500	2	5	4	5	10	18	0	0	100	0.75	0.25	1	0	0	100	1	1	3	2	-99	2	1	0	1	0	0	0	0	1	29
55	8	1	0	3500	2	5	4	5	10	18	1	0	100	0.75	0.25	1	0	0	100	1	1	3	2	0	2	0	0	1	0	1	0	0	1	30
55	9	1	400	4300	2	5	4	5	10	18	0	0	100	0.75	0.25	1	0	0	100	0	0	3	2	-99	2	1	0	1	0	0	0	0	1	31
55	10	1	400	4100	2	5	4	5	10	18	0	0	100	0.75	0.25	1	0	0	100	0	1	3	2	-99	2	1	0	1	0	0	0	0	1	32
55	11	1	0	2700	2	5	4	5	10	18	1	0	100	0.75	0.25	1	0	0	100	0	1	3	2	0	2	0	0	1	0	1	0	0	1	33
55	12	1	100	3600	2	5	4	5	10	18	1	0	100	0.75	0.25	1	0	0	100	0	1	3	2	1	2	0	0	1	0	1	0	0	1	34
55	13	1	200	3800	2	5	4	5	10	18	0	0	100	0.75	0.25	1	1	1	100	0	0	2	3	-99	1	1	1	1	1	1	0	0	1	35
55	14	1	0	3400	2	5	4	5	10	18	0	0	100	0.75	0.25	1	1	1	100	0	0	2	3	-99	1	1	1	1	1	1	0	0	1	36
55	15	1	0	3600	2	5	4	5	10	18	0	0	100	0.75	0.25	1	1	1	100	0	1	2	3	-99	1	1	1	1	1	1	0	0	1	37
55	16	1	0	3600	2	5	4	5	10	18	1	0	100	0.75	0.25	1	1	1	100	1	0	2	3	0	1	0	1	1	1	1	0	0	1	38
55	17	1	400	3700	2	5	4	5	10	18	0	0	100	0.75	0.25	1	0	0	100	0	1	3	2	-99	2	1	0	1	0	0	0	0	1	39
55	18	1	200	3300	2	5	4	5	10	18	0	0	100	0.75	0.25	1	1	1	100	0	1	2	3	-99	1	1	1	1	1	1	0	0	1	40
56	1	1	0	3500	2	5	4	5	10	18	1	0	100	0.75	0.25	1	0	1	100	0	0	1	4	0	2	0	1	1	1	1	0	0	1	23
56	2	1	0	4200	2	5	4	5	10	18	1	0	100	0.75	0.25	1	0	1	100	0	1	1	4	0	2	0	1	1	1	1	0	0	1	24
56	3	1	100	3400	2	5	4	5	10	18	1	0	100	0.75	0.25	1	1	0	100	1	0	4	1	1	1	0	0	0	1	0	0	0	1	25
56	4	1	100	4400	2	5	4	5	10	18	1	0	100	0.75	0.25	1	1	0	100	0	1	4	1	1	1	0	0	0	1	0	0	0	1	26
56	5	1	100	2600	2	5	4	5	10	18	1	0	100	0.75	0.25	1	1	0	100	1	1	4	1	1	1	0	0	0	1	0	0	0	1	27
56	6	1	0	2600	2	5	4	5	10	18	1	0	100	0.75	0.25	1	1	0	100	1	1	4	1	0	1	0	0	0	1	0	0	0	1	28
56	7	1	0	2500	2	5	4	5	10	18	0	0	100	0.75	0.25	1	0	1	100	-99	1	1	4	-99	2	1	1	1	1	1	0	0	1	29
56	8	1	0	3500	2	5	4	5	10	18	1	0	100	0.75	0.25	1	0	1	100	0	1	1	4	0	2	0	1	1	1	1	0	0	1	30
56	9	1	0	4300	2	5	4	5	10	18	0	0	100	0.75	0.25	1	0	1	100	-99	1	1	4	-99	2	1	1	1	1	1	0	0	1	31
56	10	1	0	4100	2	5	4	5	10	18	0	0	100	0.75	0.25	1	0	1	100	-99	1	1	4	-99	2	1	1	1	1	1	0	0	1	32
56	11	1	100	2800	2	5	4	5	10	18	1	0	100	0.75	0.25	1	0	1	100	1	1	1	4	1	2	0	1	1	1	1	0	0	1	33
56	12	1	0	3600	2	5	4	5	10	18	1	0	100	0.75	0.25	1	0	1	100	0	1	1	4	0	2	0	1	1	1	1	0	0	1	34
56	13	1	0	3800	2	5	4	5	10	18	0	0	100	0.75	0.25	1	1	0	100	-99	1	4	1	-99	1	1	0	0	1	1	0	0	1	35
56	14	1	0	3400	2	5	4	5	10	18	0	0	100	0.75	0.25	1	1	0	100	-99	1	4	1	-99	1	1	0	0	1	1	0	0	1	36
56	15	1	0	3600	2	5	4	5	10	18	0	0	100	0.75	0.25	1	1	0	100	-99	1	4	1	-99	1	1	0	0	1	1	0	0	1	37
56	16	1	100	3700	2	5	4	5	10	18	1	0	100	0.75	0.25	1	1	0	100	1	1	4	1	1	1	0	0	0	1	0	0	0	1	38
56	17	1	0	3700	2	5	4	5	10	18	0	0	100	0.75	0.25	1	0	1	100	-99	0	1	4	-99	2	1	1	1	1	1	0	0	1	39
56	18	1	0	3300	2	5	4	5	10	18	0	0	100	0.75	0.25	1	1	0	100	-99	0	4	1	-99	1	1	0	0	1	1	0	0	1	40
57	1	1	0	3500	2	5	4	5	10	18	1	0	100	0.75	0.25	1	0	1	100	0	1	4	1	0	2	0	1	1	1	1	0	0	1	23
57	2	1	100	4300	2	5	4	5	10	18	1	0	100	0.75	0.25	1	0	1	100	1	0	4	1	1	2	0	1	1	1	1	0	0	1	24
57	3	1	0	3400	2	5	4	5	10	18	1	0	100	0.75	0.25	1	1	0	100	1	1	3	2	0	1	0	0	0	1	0	0	0	1	25
57	4	1	100	4500	2	5	4	5	10	18	1	0	100	0.75	0.25	1	1	0	100	0	0	3	2	1	1	0	0	0	1	0	0	0	1	26
57	5	1	100	2700	2	5	4	5	10	18	1	0	100	0.75	0.25	1	1	0	100	1	1	3	2	1	1	0	0	0	1	0	0	0	1	27
57	6	1	0	2600	2	5	4	5	10	18	1	0	100	0.75	0.25	1	1	0	100	0	0	3	2	0	1	0	0	0	1	0	0	0	1	28
57	7	1	0	2500	2	5	4	5	10	18	0	0	100	0.75	0.25	1	0	1	100	-99	0	4	1	-99	2	1	1	1	1	1	0	0	1	29
57	8	1	100	3600	2	5	4	5	10	18	1	0	100	0.75	0.25	1	0	1	100	1	0	4	1	1	2	0	1	1	1	1	0	0	1	30
57	9	1	0	4300	2	5	4	5	10	18	0	0	100	0.75	0.25	1	0	1	100	-99	0	4	1	-99	2	1	1	1	1	1	0	0	1	31
57	10	1	0	4100	2	5	4	5	10	18	0	0	100	0.75	0.25	1	0	1	100	-99	0	4	1	-99	2	1	1	1	1	1	0	0	1	32
57	11	1	100	2900	2	5	4	5	10	18	1	0	100	0.75	0.25	1	0	1	100	1	1	4	1	1	2	0	1	1	1	1	0	0	1	33
57	12	1	100	3700	2	5	4	5	10	18	1	0	100	0.75	0.25	1	0	1	100	1	0	4	1	1	2	0	1	1	1	1	0	0	1	34
57	13	1	0	3800	2	5	4	5	10	18	0	0	100	0.75	0.25	1	1	0	100	-99	0	3	2	-99	1	1	0	0	1	1	0	0	1	35
57	14	1	0	3400	2	5	4	5	10	18	0	0	100	0.75	0.25	1	1	0	100	-99	0	3	2	-99	1	1	0	0	1	1	0	0	1	36
57	15	1	0	3600	2	5	4	5	10	18	0	0	100	0.75	0.25	1	1	0	100	-99	1	3	2	-99	1	1	0	0	1	1	0	0	1	37
57	16	1	100	3800	2	5	4	5	10	18	1	0	100	0.75	0.25	1	1	0	100	1	0	3	2	1	1	0	0	0	1	0	0	0	1	38
57	17	1	0	3700	2	5	4	5	10	18	0	0	100	0.75	0.25	1	0	1	100	-99	1	4	1	-99	2	1	1	1	1	1	0	0	1	39
57	18	1	0	3300	2	5	4	5	10	18	0	0	100	0.75	0.25	1	1	0	100	-99	0	3	2	-99	1	1	0	0	1	1	0	0	1	40
58	1	1	100	3600	2	5	4	5	10	18	1	0	100	0.75	0.25	1	0	1	100	1	1	5	0	1	2	0	1	1	1	1	0	0	1	23
58	2	1	0	4300	2	5	4	5	10	18	1	0	100	0.75	0.25	1	0	1	100	1	0	5	0	0	2	0	1	1	1	1	0	0	1	24
58	3	1	0	3400	2	5	4	5	10	18	1	0	100	0.75	0.25	1	1	0	100	1	1	3	2	0	1	0	0	0	1	0	0	0	1	25
58	4	1	100	4600	2	5	4	5	10	18	1	0	100	0.75	0.25	1	1	0	100	0	1	3	2	1	1	0	0	0	1	0	0	0	1	26
58	5	1	0	2700	2	5	4	5	10	18	1	0	100	0.75	0.25	1	1	0	100	1	1	3	2	0	1	0	0	0	1	0	0	0	1	27
58	6	1	0	2600	2	5	4	5	10	18	1	0	100	0.75	0.25	1	1	0	100	0	1	3	2	0	1	0	0	0	1	0	0	0	1	28
58	7	1	0	2500	2	5	4	5	10	18	0	0	100	0.75	0.25	1	0	1	100	-99	1	5	0	-99	2	1	1	1	1	1	0	0	1	29
58	8	1	100	3700	2	5	4	5	10	18	1	0	100	0.75	0.25	1	0	1	100	1	1	5	0	1	2	0	1	1	1	1	0	0	1	30
58	9	1	0	4300	2	5	4	5	10	18	0	0	100	0.75	0.25	1	0	1	100	-99	0	5	0	-99	2	1	1	1	1	1	0	0	1	31
58	10	1	0	4100	2	5	4	5	10	18	0	0	100	0.75	0.25	1	0	1	100	-99	0	5	0	-99	2	1	1	1	1	1	0	0	1	32
58	11	1	0	2900	2	5	4	5	10	18	1	0	100	0.75	0.25	1	0	1	100	1	0	5	0	0	2	0	1	1	1	1	0	0	1	33
58	12	1	0	3700	2	5	4	5	10	18	1	0	100	0.75	0.25	1	0	1	100	1	1	5	0	0	2	0	1	1	1	1	0	0	1	34
58	13	1	0	3800	2	5	4	5	10	18	0	0	100	0.75	0.25	1	1	0	100	-99	0	3	2	-99	1	1	0	0	1	1	0	0	1	35
58	14	1	0	3400	2	5	4	5	10	18	0	0	100	0.75	0.25	1	1	0	100	-99	1	3	2	-99	1	1	0	0	1	1	0	0	1	36
58	15	1	0	3600	2	5	4	5	10	18	0	0	100	0.75	0.25	1	1	0	100	-99	1	3	2	-99	1	1	0	0	1	1	0	0	1	37
58	16	1	0	3800	2	5	4	5	10	18	1	0	100	0.75	0.25	1	1	0	100	1	0	3	2	0	1	0	0	0	1	0	0	0	1	38
58	17	1	0	3700	2	5	4	5	10	18	0	0	100	0.75	0.25	1	0	1	100	-99	0	5	0	-99	2	1	1	1	1	1	0	0	1	39
58	18	1	0	3300	2	5	4	5	10	18	0	0	100	0.75	0.25	1	1	0	100	-99	1	3	2	-99	1	1	0	0	1	1	0	0	1	40
59	1	1	0	3600	2	5	4	5	10	18	1	0	100	0.75	0.25	1	0	1	100	1	0	4	1	0	2	0	1	1	1	1	0	0	1	23
59	2	1	0	4300	2	5	4	5	10	18	1	0	100	0.75	0.25	1	0	1	100	0	0	4	1	0	2	0	1	1	1	1	0	0	1	24
59	3	1	0	3400	2	5	4	5	10	18	1	0	100	0.75	0.25	1	1	0	100	1	1	4	1	0	1	0	0	0	1	0	0	0	1	25
59	4	1	100	4700	2	5	4	5	10	18	1	0	100	0.75	0.25	1	1	0	100	0	1	4	1	1	1	0	0	0	1	0	0	0	1	26
59	5	1	0	2700	2	5	4	5	10	18	1	0	100	0.75	0.25	1	1	0	100	1	0	4	1	0	1	0	0	0	1	0	0	0	1	27
59	6	1	0	2600	2	5	4	5	10	18	1	0	100	0.75	0.25	1	1	0	100	1	0	4	1	0	1	0	0	0	1	0	0	0	1	28
59	7	1	0	2500	2	5	4	5	10	18	0	0	100	0.75	0.25	1	0	1	100	-99	1	4	1	-99	2	1	1	1	1	1	0	0	1	29
59	8	1	100	3800	2	5	4	5	10	18	1	0	100	0.75	0.25	1	0	1	100	1	0	4	1	1	2	0	1	1	1	1	0	0	1	30
59	9	1	0	4300	2	5	4	5	10	18	0	0	100	0.75	0.25	1	0	1	100	-99	1	4	1	-99	2	1	1	1	1	1	0	0	1	31
59	10	1	0	4100	2	5	4	5	10	18	0	0	100	0.75	0.25	1	0	1	100	-99	0	4	1	-99	2	1	1	1	1	1	0	0	1	32
59	11	1	100	3000	2	5	4	5	10	18	1	0	100	0.75	0.25	1	0	1	100	1	0	4	1	1	2	0	1	1	1	1	0	0	1	33
59	12	1	0	3700	2	5	4	5	10	18	1	0	100	0.75	0.25	1	0	1	100	1	1	4	1	0	2	0	1	1	1	1	0	0	1	34
59	13	1	0	3800	2	5	4	5	10	18	0	0	100	0.75	0.25	1	1	0	100	-99	1	4	1	-99	1	1	0	0	1	1	0	0	1	35
59	14	1	0	3400	2	5	4	5	10	18	0	0	100	0.75	0.25	1	1	0	100	-99	0	4	1	-99	1	1	0	0	1	1	0	0	1	36
59	15	1	0	3600	2	5	4	5	10	18	0	0	100	0.75	0.25	1	1	0	100	-99	1	4	1	-99	1	1	0	0	1	1	0	0	1	37
59	16	1	0	3800	2	5	4	5	10	18	1	0	100	0.75	0.25	1	1	0	100	1	0	4	1	0	1	0	0	0	1	0	0	0	1	38
59	17	1	0	3700	2	5	4	5	10	18	0	0	100	0.75	0.25	1	0	1	100	-99	0	4	1	-99	2	1	1	1	1	1	0	0	1	39
59	18	1	0	3300	2	5	4	5	10	18	0	0	100	0.75	0.25	1	1	0	100	-99	0	4	1	-99	1	1	0	0	1	1	0	0	1	40
60	1	1	100	3700	2	5	4	5	10	18	1	0	100	0.75	0.25	1	0	1	100	1	0	4	1	1	2	0	1	1	1	1	0	0	1	23
60	2	1	0	4300	2	5	4	5	10	18	1	0	100	0.75	0.25	1	0	1	100	1	0	4	1	0	2	0	1	1	1	1	0	0	1	24
60	3	1	0	3400	2	5	4	5	10	18	1	0	100	0.75	0.25	1	1	0	100	1	1	3	2	0	1	0	0	0	1	0	0	0	1	25
60	4	1	100	4800	2	5	4	5	10	18	1	0	100	0.75	0.25	1	1	0	100	0	1	3	2	1	1	0	0	0	1	0	0	0	1	26
60	5	1	100	2800	2	5	4	5	10	18	1	0	100	0.75	0.25	1	1	0	100	0	1	3	2	1	1	0	0	0	1	0	0	0	1	27
60	6	1	0	2600	2	5	4	5	10	18	1	0	100	0.75	0.25	1	1	0	100	1	0	3	2	0	1	0	0	0	1	0	0	0	1	28
60	7	1	300	2800	2	5	4	5	10	18	0	0	100	0.75	0.25	1	0	1	100	1	1	4	1	-99	2	1	1	1	1	1	0	0	1	29
60	8	1	100	3900	2	5	4	5	10	18	1	0	100	0.75	0.25	1	0	1	100	1	0	4	1	1	2	0	1	1	1	1	0	0	1	30
60	9	1	200	4500	2	5	4	5	10	18	0	0	100	0.75	0.25	1	0	1	100	1	0	4	1	-99	2	1	1	1	1	1	0	0	1	31
60	10	1	400	4500	2	5	4	5	10	18	0	0	100	0.75	0.25	1	0	1	100	1	0	4	1	-99	2	1	1	1	1	1	0	0	1	32
60	11	1	100	3100	2	5	4	5	10	18	1	0	100	0.75	0.25	1	0	1	100	1	0	4	1	1	2	0	1	1	1	1	0	0	1	33
60	12	1	100	3800	2	5	4	5	10	18	1	0	100	0.75	0.25	1	0	1	100	0	0	4	1	1	2	0	1	1	1	1	0	0	1	34
60	13	1	100	3900	2	5	4	5	10	18	0	0	100	0.75	0.25	1	1	0	100	0	0	3	2	-99	1	1	0	0	1	1	0	0	1	35
60	14	1	100	3500	2	5	4	5	10	18	0	0	100	0.75	0.25	1	1	0	100	0	1	3	2	-99	1	1	0	0	1	1	0	0	1	36
60	15	1	200	3800	2	5	4	5	10	18	0	0	100	0.75	0.25	1	1	0	100	0	1	3	2	-99	1	1	0	0	1	1	0	0	1	37
60	16	1	0	3800	2	5	4	5	10	18	1	0	100	0.75	0.25	1	1	0	100	1	1	3	2	0	1	0	0	0	1	0	0	0	1	38
60	17	1	300	4000	2	5	4	5	10	18	0	0	100	0.75	0.25	1	0	1	100	1	1	4	1	-99	2	1	1	1	1	1	0	0	1	39
60	18	1	0	3300	2	5	4	5	10	18	0	0	100	0.75	0.25	1	1	0	100	0	0	3	2	-99	1	1	0	0	1	1	0	0	1	40
61	1	1	0	3700	2	5	4	5	10	18	1	0	100	0.75	0.25	1	0	0	100	0	0	2	3	0	2	0	0	0	1	0	0	0	1	23
61	2	1	0	4300	2	5	4	5	10	18	1	0	100	0.75	0.25	1	0	0	100	1	0	2	3	0	2	0	0	0	1	0	0	0	1	24
61	3	1	100	3500	2	5	4	5	10	18	1	0	100	0.75	0.25	1	1	1	100	1	0	5	0	1	1	0	1	1	1	1	0	0	1	25
61	4	1	100	4900	2	5	4	5	10	18	1	0	100	0.75	0.25	1	1	1	100	1	0	5	0	1	1	0	1	1	1	1	0	0	1	26
61	5	1	100	2900	2	5	4	5	10	18	1	0	100	0.75	0.25	1	1	1	100	1	0	5	0	1	1	0	1	1	1	1	0	0	1	27
61	6	1	100	2700	2	5	4	5	10	18	1	0	100	0.75	0.25	1	1	1	100	1	1	5	0	1	1	0	1	1	1	1	0	0	1	28
61	7	1	0	2800	2	5	4	5	10	18	0	0	100	0.75	0.25	1	0	0	100	-99	0	2	3	-99	2	1	0	0	1	1	0	0	1	29
61	8	1	0	3900	2	5	4	5	10	18	1	0	100	0.75	0.25	1	0	0	100	0	1	2	3	0	2	0	0	0	1	0	0	0	1	30
61	9	1	0	4500	2	5	4	5	10	18	0	0	100	0.75	0.25	1	0	0	100	-99	1	2	3	-99	2	1	0	0	1	1	0	0	1	31
61	10	1	0	4500	2	5	4	5	10	18	0	0	100	0.75	0.25	1	0	0	100	-99	1	2	3	-99	2	1	0	0	1	1	0	0	1	32
61	11	1	100	3200	2	5	4	5	10	18	1	0	100	0.75	0.25	1	0	0	100	1	1	2	3	1	2	0	0	0	1	0	0	0	1	33
61	12	1	100	3900	2	5	4	5	10	18	1	0	100	0.75	0.25	1	0	0	100	0	0	2	3	1	2	0	0	0	1	0	0	0	1	34
61	13	1	0	3900	2	5	4	5	10	18	0	0	100	0.75	0.25	1	1	1	100	-99	0	5	0	-99	1	1	1	1	1	1	0	0	1	35
61	14	1	0	3500	2	5	4	5	10	18	0	0	100	0.75	0.25	1	1	1	100	-99	0	5	0	-99	1	1	1	1	1	1	0	0	1	36
61	15	1	0	3800	2	5	4	5	10	18	0	0	100	0.75	0.25	1	1	1	100	-99	0	5	0	-99	1	1	1	1	1	1	0	0	1	37
61	16	1	0	3800	2	5	4	5	10	18	1	0	100	0.75	0.25	1	1	1	100	1	1	5	0	0	1	0	1	1	1	1	0	0	1	38
61	17	1	0	4000	2	5	4	5	10	18	0	0	100	0.75	0.25	1	0	0	100	-99	1	2	3	-99	2	1	0	0	1	1	0	0	1	39
61	18	1	0	3300	2	5	4	5	10	18	0	0	100	0.75	0.25	1	1	1	100	-99	1	5	0	-99	1	1	1	1	1	1	0	0	1	40
62	1	1	0	3700	2	5	4	5	10	18	1	0	100	0.75	0.25	1	0	0	100	0	0	2	3	0	2	0	0	0	1	0	0	0	1	23
62	2	1	0	4300	2	5	4	5	10	18	1	0	100	0.75	0.25	1	0	0	100	0	1	2	3	0	2	0	0	0	1	0	0	0	1	24
62	3	1	0	3500	2	5	4	5	10	18	1	0	100	0.75	0.25	1	1	1	100	1	0	4	1	0	1	0	1	1	1	1	0	0	1	25
62	4	1	100	5000	2	5	4	5	10	18	1	0	100	0.75	0.25	1	1	1	100	1	0	4	1	1	1	0	1	1	1	1	0	0	1	26
62	5	1	100	3000	2	5	4	5	10	18	1	0	100	0.75	0.25	1	1	1	100	1	1	4	1	1	1	0	1	1	1	1	0	0	1	27
62	6	1	100	2800	2	5	4	5	10	18	1	0	100	0.75	0.25	1	1	1	100	1	0	4	1	1	1	0	1	1	1	1	0	0	1	28
62	7	1	0	2800	2	5	4	5	10	18	0	0	100	0.75	0.25	1	0	0	100	-99	0	2	3	-99	2	1	0	0	1	1	0	0	1	29
62	8	1	0	3900	2	5	4	5	10	18	1	0	100	0.75	0.25	1	0	0	100	1	0	2	3	0	2	0	0	0	1	0	0	0	1	30
62	9	1	0	4500	2	5	4	5	10	18	0	0	100	0.75	0.25	1	0	0	100	-99	0	2	3	-99	2	1	0	0	1	1	0	0	1	31
62	10	1	0	4500	2	5	4	5	10	18	0	0	100	0.75	0.25	1	0	0	100	-99	1	2	3	-99	2	1	0	0	1	1	0	0	1	32
62	11	1	0	3200	2	5	4	5	10	18	1	0	100	0.75	0.25	1	0	0	100	1	1	2	3	0	2	0	0	0	1	0	0	0	1	33
62	12	1	100	4000	2	5	4	5	10	18	1	0	100	0.75	0.25	1	0	0	100	0	1	2	3	1	2	0	0	0	1	0	0	0	1	34
62	13	1	0	3900	2	5	4	5	10	18	0	0	100	0.75	0.25	1	1	1	100	-99	0	4	1	-99	1	1	1	1	1	1	0	0	1	35
62	14	1	0	3500	2	5	4	5	10	18	0	0	100	0.75	0.25	1	1	1	100	-99	1	4	1	-99	1	1	1	1	1	1	0	0	1	36
62	15	1	0	3800	2	5	4	5	10	18	0	0	100	0.75	0.25	1	1	1	100	-99	0	4	1	-99	1	1	1	1	1	1	0	0	1	37
62	16	1	100	3900	2	5	4	5	10	18	1	0	100	0.75	0.25	1	1	1	100	0	0	4	1	1	1	0	1	1	1	1	0	0	1	38
62	17	1	0	4000	2	5	4	5	10	18	0	0	100	0.75	0.25	1	0	0	100	-99	1	2	3	-99	2	1	0	0	1	1	0	0	1	39
62	18	1	0	3300	2	5	4	5	10	18	0	0	100	0.75	0.25	1	1	1	100	-99	1	4	1	-99	1	1	1	1	1	1	0	0	1	40
63	1	1	0	3700	2	5	4	5	10	18	1	0	100	0.75	0.25	1	0	0	100	1	0	3	2	0	2	0	0	0	1	0	0	0	1	23
63	2	1	100	4400	2	5	4	5	10	18	1	0	100	0.75	0.25	1	0	0	100	1	0	3	2	1	2	0	0	0	1	0	0	0	1	24
63	3	1	0	3500	2	5	4	5	10	18	1	0	100	0.75	0.25	1	1	1	100	1	1	3	2	0	1	0	1	1	1	1	0	0	1	25
63	4	1	100	5100	2	5	4	5	10	18	1	0	100	0.75	0.25	1	1	1	100	1	0	3	2	1	1	0	1	1	1	1	0	0	1	26
63	5	1	100	3100	2	5	4	5	10	18	1	0	100	0.75	0.25	1	1	1	100	0	1	3	2	1	1	0	1	1	1	1	0	0	1	27
63	6	1	0	2800	2	5	4	5	10	18	1	0	100	0.75	0.25	1	1	1	100	1	1	3	2	0	1	0	1	1	1	1	0	0	1	28
63	7	1	0	2800	2	5	4	5	10	18	0	0	100	0.75	0.25	1	0	0	100	-99	0	3	2	-99	2	1	0	0	1	1	0	0	1	29
63	8	1	0	3900	2	5	4	5	10	18	1	0	100	0.75	0.25	1	0	0	100	0	0	3	2	0	2	0	0	0	1	0	0	0	1	30
63	9	1	0	4500	2	5	4	5	10	18	0	0	100	0.75	0.25	1	0	0	100	-99	1	3	2	-99	2	1	0	0	1	1	0	0	1	31
63	10	1	0	4500	2	5	4	5	10	18	0	0	100	0.75	0.25	1	0	0	100	-99	0	3	2	-99	2	1	0	0	1	1	0	0	1	32
63	11	1	100	3300	2	5	4	5	10	18	1	0	100	0.75	0.25	1	0	0	100	1	1	3	2	1	2	0	0	0	1	0	0	0	1	33
63	12	1	0	4000	2	5	4	5	10	18	1	0	100	0.75	0.25	1	0	0	100	0	1	3	2	0	2	0	0	0	1	0	0	0	1	34
63	13	1	0	3900	2	5	4	5	10	18	0	0	100	0.75	0.25	1	1	1	100	-99	0	3	2	-99	1	1	1	1	1	1	0	0	1	35
63	14	1	0	3500	2	5	4	5	10	18	0	0	100	0.75	0.25	1	1	1	100	-99	1	3	2	-99	1	1	1	1	1	1	0	0	1	36
63	15	1	0	3800	2	5	4	5	10	18	0	0	100	0.75	0.25	1	1	1	100	-99	1	3	2	-99	1	1	1	1	1	1	0	0	1	37
63	16	1	100	4000	2	5	4	5	10	18	1	0	100	0.75	0.25	1	1	1	100	0	0	3	2	1	1	0	1	1	1	1	0	0	1	38
63	17	1	0	4000	2	5	4	5	10	18	0	0	100	0.75	0.25	1	0	0	100	-99	0	3	2	-99	2	1	0	0	1	1	0	0	1	39
63	18	1	0	3300	2	5	4	5	10	18	0	0	100	0.75	0.25	1	1	1	100	-99	0	3	2	-99	1	1	1	1	1	1	0	0	1	40
64	1	1	0	3700	2	5	4	5	10	18	1	0	100	0.75	0.25	1	0	0	100	1	1	4	1	0	2	0	0	0	1	0	0	0	1	23
64	2	1	0	4400	2	5	4	5	10	18	1	0	100	0.75	0.25	1	0	0	100	1	1	4	1	0	2	0	0	0	1	0	0	0	1	24
64	3	1	0	3500	2	5	4	5	10	18	1	0	100	0.75	0.25	1	1	1	100	0	1	3	2	0	1	0	1	1	1	1	0	0	1	25
64	4	1	100	5200	2	5	4	5	10	18	1	0	100	0.75	0.25	1	1	1	100	1	1	3	2	1	1	0	1	1	1	1	0	0	1	26
64	5	1	100	3200	2	5	4	5	10	18	1	0	100	0.75	0.25	1	1	1	100	1	0	3	2	1	1	0	1	1	1	1	0	0	1	27
64	6	1	0	2800	2	5	4	5	10	18	1	0	100	0.75	0.25	1	1	1	100	1	0	3	2	0	1	0	1	1	1	1	0	0	1	28
64	7	1	0	2800	2	5	4	5	10	18	0	0	100	0.75	0.25	1	0	0	100	-99	0	4	1	-99	2	1	0	0	1	1	0	0	1	29
64	8	1	0	3900	2	5	4	5	10	18	1	0	100	0.75	0.25	1	0	0	100	1	0	4	1	0	2	0	0	0	1	0	0	0	1	30
64	9	1	0	4500	2	5	4	5	10	18	0	0	100	0.75	0.25	1	0	0	100	-99	0	4	1	-99	2	1	0	0	1	1	0	0	1	31
64	10	1	0	4500	2	5	4	5	10	18	0	0	100	0.75	0.25	1	0	0	100	-99	1	4	1	-99	2	1	0	0	1	1	0	0	1	32
64	11	1	0	3300	2	5	4	5	10	18	1	0	100	0.75	0.25	1	0	0	100	1	1	4	1	0	2	0	0	0	1	0	0	0	1	33
64	12	1	100	4100	2	5	4	5	10	18	1	0	100	0.75	0.25	1	0	0	100	0	0	4	1	1	2	0	0	0	1	0	0	0	1	34
64	13	1	0	3900	2	5	4	5	10	18	0	0	100	0.75	0.25	1	1	1	100	-99	0	3	2	-99	1	1	1	1	1	1	0	0	1	35
64	14	1	0	3500	2	5	4	5	10	18	0	0	100	0.75	0.25	1	1	1	100	-99	0	3	2	-99	1	1	1	1	1	1	0	0	1	36
64	15	1	0	3800	2	5	4	5	10	18	0	0	100	0.75	0.25	1	1	1	100	-99	1	3	2	-99	1	1	1	1	1	1	0	0	1	37
64	16	1	100	4100	2	5	4	5	10	18	1	0	100	0.75	0.25	1	1	1	100	0	0	3	2	1	1	0	1	1	1	1	0	0	1	38
64	17	1	0	4000	2	5	4	5	10	18	0	0	100	0.75	0.25	1	0	0	100	-99	0	4	1	-99	2	1	0	0	1	1	0	0	1	39
64	18	1	0	3300	2	5	4	5	10	18	0	0	100	0.75	0.25	1	1	1	100	-99	0	3	2	-99	1	1	1	1	1	1	0	0	1	40
65	1	1	100	3800	2	5	4	5	10	18	1	0	100	0.75	0.25	1	0	0	100	0	0	2	3	1	2	0	0	0	1	0	0	0	1	23
65	2	1	0	4400	2	5	4	5	10	18	1	0	100	0.75	0.25	1	0	0	100	0	0	2	3	0	2	0	0	0	1	0	0	0	1	24
65	3	1	0	3500	2	5	4	5	10	18	1	0	100	0.75	0.25	1	1	1	100	0	0	2	3	0	1	0	1	1	1	1	0	0	1	25
65	4	1	100	5300	2	5	4	5	10	18	1	0	100	0.75	0.25	1	1	1	100	1	0	2	3	1	1	0	1	1	1	1	0	0	1	26
65	5	1	100	3300	2	5	4	5	10	18	1	0	100	0.75	0.25	1	1	1	100	0	1	2	3	1	1	0	1	1	1	1	0	0	1	27
65	6	1	100	2900	2	5	4	5	10	18	1	0	100	0.75	0.25	1	1	1	100	1	1	2	3	1	1	0	1	1	1	1	0	0	1	28
65	7	1	0	2800	2	5	4	5	10	18	0	0	100	0.75	0.25	1	0	0	100	0	0	2	3	-99	2	1	0	0	1	1	0	0	1	29
65	8	1	100	4000	2	5	4	5	10	18	1	0	100	0.75	0.25	1	0	0	100	1	0	2	3	1	2	0	0	0	1	0	0	0	1	30
65	9	1	300	4800	2	5	4	5	10	18	0	0	100	0.75	0.25	1	0	0	100	1	1	2	3	-99	2	1	0	0	1	1	0	0	1	31
65	10	1	500	5000	2	5	4	5	10	18	0	0	100	0.75	0.25	1	0	0	100	1	0	2	3	-99	2	1	0	0	1	1	0	0	1	32
65	11	1	0	3300	2	5	4	5	10	18	1	0	100	0.75	0.25	1	0	0	100	1	1	2	3	0	2	0	0	0	1	0	0	0	1	33
65	12	1	100	4200	2	5	4	5	10	18	1	0	100	0.75	0.25	1	0	0	100	0	1	2	3	1	2	0	0	0	1	0	0	0	1	34
65	13	1	0	3900	2	5	4	5	10	18	0	0	100	0.75	0.25	1	1	1	100	0	1	2	3	-99	1	1	1	1	1	1	0	0	1	35
65	14	1	0	3500	2	5	4	5	10	18	0	0	100	0.75	0.25	1	1	1	100	0	1	2	3	-99	1	1	1	1	1	1	0	0	1	36
65	15	1	200	4000	2	5	4	5	10	18	0	0	100	0.75	0.25	1	1	1	100	0	0	2	3	-99	1	1	1	1	1	1	0	0	1	37
65	16	1	0	4100	2	5	4	5	10	18	1	0	100	0.75	0.25	1	1	1	100	0	1	2	3	0	1	0	1	1	1	1	0	0	1	38
65	17	1	400	4400	2	5	4	5	10	18	0	0	100	0.75	0.25	1	0	0	100	1	1	2	3	-99	2	1	0	0	1	1	0	0	1	39
65	18	1	100	3400	2	5	4	5	10	18	0	0	100	0.75	0.25	1	1	1	100	0	1	2	3	-99	1	1	1	1	1	1	0	0	1	40
66	1	1	0	3800	2	5	4	5	10	18	1	0	100	0.75	0.25	1	0	1	100	0	1	1	4	0	2	0	1	1	1	1	0	0	1	23
66	2	1	0	4400	2	5	4	5	10	18	1	0	100	0.75	0.25	1	0	1	100	0	1	1	4	0	2	0	1	1	1	1	0	0	1	24
66	3	1	0	3500	2	5	4	5	10	18	1	0	100	0.75	0.25	1	1	0	100	1	0	4	1	0	1	0	0	0	1	0	0	0	1	25
66	4	1	0	5300	2	5	4	5	10	18	1	0	100	0.75	0.25	1	1	0	100	1	1	4	1	0	1	0	0	0	1	0	0	0	1	26
66	5	1	100	3400	2	5	4	5	10	18	1	0	100	0.75	0.25	1	1	0	100	0	1	4	1	1	1	0	0	0	1	0	0	0	1	27
66	6	1	0	2900	2	5	4	5	10	18	1	0	100	0.75	0.25	1	1	0	100	1	0	4	1	0	1	0	0	0	1	0	0	0	1	28
66	7	1	0	2800	2	5	4	5	10	18	0	0	100	0.75	0.25	1	0	1	100	-99	0	1	4	-99	2	1	1	1	1	1	0	0	1	29
66	8	1	0	4000	2	5	4	5	10	18	1	0	100	0.75	0.25	1	0	1	100	0	1	1	4	0	2	0	1	1	1	1	0	0	1	30
66	9	1	0	4800	2	5	4	5	10	18	0	0	100	0.75	0.25	1	0	1	100	-99	0	1	4	-99	2	1	1	1	1	1	0	0	1	31
66	10	1	0	5000	2	5	4	5	10	18	0	0	100	0.75	0.25	1	0	1	100	-99	0	1	4	-99	2	1	1	1	1	1	0	0	1	32
66	11	1	100	3400	2	5	4	5	10	18	1	0	100	0.75	0.25	1	0	1	100	1	0	1	4	1	2	0	1	1	1	1	0	0	1	33
66	12	1	0	4200	2	5	4	5	10	18	1	0	100	0.75	0.25	1	0	1	100	0	0	1	4	0	2	0	1	1	1	1	0	0	1	34
66	13	1	0	3900	2	5	4	5	10	18	0	0	100	0.75	0.25	1	1	0	100	-99	0	4	1	-99	1	1	0	0	1	1	0	0	1	35
66	14	1	0	3500	2	5	4	5	10	18	0	0	100	0.75	0.25	1	1	0	100	-99	0	4	1	-99	1	1	0	0	1	1	0	0	1	36
66	15	1	0	4000	2	5	4	5	10	18	0	0	100	0.75	0.25	1	1	0	100	-99	1	4	1	-99	1	1	0	0	1	1	0	0	1	37
66	16	1	0	4100	2	5	4	5	10	18	1	0	100	0.75	0.25	1	1	0	100	1	1	4	1	0	1	0	0	0	1	0	0	0	1	38
66	17	1	0	4400	2	5	4	5	10	18	0	0	100	0.75	0.25	1	0	1	100	-99	0	1	4	-99	2	1	1	1	1	1	0	0	1	39
66	18	1	0	3400	2	5	4	5	10	18	0	0	100	0.75	0.25	1	1	0	100	-99	1	4	1	-99	1	1	0	0	1	1	0	0	1	40
67	1	1	100	3900	2	5	4	5	10	18	1	0	100	0.75	0.25	1	0	1	100	1	0	5	0	1	2	0	1	1	1	1	0	0	1	23
67	2	1	0	4400	2	5	4	5	10	18	1	0	100	0.75	0.25	1	0	1	100	1	0	5	0	0	2	0	1	1	1	1	0	0	1	24
67	3	1	0	3500	2	5	4	5	10	18	1	0	100	0.75	0.25	1	1	0	100	0	1	1	4	0	1	0	0	0	1	0	0	0	1	25
67	4	1	0	5300	2	5	4	5	10	18	1	0	100	0.75	0.25	1	1	0	100	0	0	1	4	0	1	0	0	0	1	0	0	0	1	26
67	5	1	0	3400	2	5	4	5	10	18	1	0	100	0.75	0.25	1	1	0	100	0	1	1	4	0	1	0	0	0	1	0	0	0	1	27
67	6	1	0	2900	2	5	4	5	10	18	1	0	100	0.75	0.25	1	1	0	100	1	0	1	4	0	1	0	0	0	1	0	0	0	1	28
67	7	1	0	2800	2	5	4	5	10	18	0	0	100	0.75	0.25	1	0	1	100	-99	1	5	0	-99	2	1	1	1	1	1	0	0	1	29
67	8	1	100	4100	2	5	4	5	10	18	1	0	100	0.75	0.25	1	0	1	100	1	1	5	0	1	2	0	1	1	1	1	0	0	1	30
67	9	1	0	4800	2	5	4	5	10	18	0	0	100	0.75	0.25	1	0	1	100	-99	0	5	0	-99	2	1	1	1	1	1	0	0	1	31
67	10	1	0	5000	2	5	4	5	10	18	0	0	100	0.75	0.25	1	0	1	100	-99	0	5	0	-99	2	1	1	1	1	1	0	0	1	32
67	11	1	100	3500	2	5	4	5	10	18	1	0	100	0.75	0.25	1	0	1	100	1	0	5	0	1	2	0	1	1	1	1	0	0	1	33
67	12	1	100	4300	2	5	4	5	10	18	1	0	100	0.75	0.25	1	0	1	100	1	0	5	0	1	2	0	1	1	1	1	0	0	1	34
67	13	1	0	3900	2	5	4	5	10	18	0	0	100	0.75	0.25	1	1	0	100	-99	1	1	4	-99	1	1	0	0	1	1	0	0	1	35
67	14	1	0	3500	2	5	4	5	10	18	0	0	100	0.75	0.25	1	1	0	100	-99	0	1	4	-99	1	1	0	0	1	1	0	0	1	36
67	15	1	0	4000	2	5	4	5	10	18	0	0	100	0.75	0.25	1	1	0	100	-99	1	1	4	-99	1	1	0	0	1	1	0	0	1	37
67	16	1	100	4200	2	5	4	5	10	18	1	0	100	0.75	0.25	1	1	0	100	0	0	1	4	1	1	0	0	0	1	0	0	0	1	38
67	17	1	0	4400	2	5	4	5	10	18	0	0	100	0.75	0.25	1	0	1	100	-99	1	5	0	-99	2	1	1	1	1	1	0	0	1	39
67	18	1	0	3400	2	5	4	5	10	18	0	0	100	0.75	0.25	1	1	0	100	-99	1	1	4	-99	1	1	0	0	1	1	0	0	1	40
68	1	1	100	4000	2	5	4	5	10	18	1	0	100	0.75	0.25	1	0	1	100	1	1	4	1	1	2	0	1	1	1	1	0	0	1	23
68	2	1	0	4400	2	5	4	5	10	18	1	0	100	0.75	0.25	1	0	1	100	0	0	4	1	0	2	0	1	1	1	1	0	0	1	24
68	3	1	100	3600	2	5	4	5	10	18	1	0	100	0.75	0.25	1	1	0	100	0	0	0	5	1	1	0	0	0	1	0	0	0	1	25
68	4	1	100	5400	2	5	4	5	10	18	1	0	100	0.75	0.25	1	1	0	100	0	1	0	5	1	1	0	0	0	1	0	0	0	1	26
68	5	1	100	3500	2	5	4	5	10	18	1	0	100	0.75	0.25	1	1	0	100	0	0	0	5	1	1	0	0	0	1	0	0	0	1	27
68	6	1	0	2900	2	5	4	5	10	18	1	0	100	0.75	0.25	1	1	0	100	0	0	0	5	0	1	0	0	0	1	0	0	0	1	28
68	7	1	0	2800	2	5	4	5	10	18	0	0	100	0.75	0.25	1	0	1	100	-99	0	4	1	-99	2	1	1	1	1	1	0	0	1	29
68	8	1	0	4100	2	5	4	5	10	18	1	0	100	0.75	0.25	1	0	1	100	1	1	4	1	0	2	0	1	1	1	1	0	0	1	30
68	9	1	0	4800	2	5	4	5	10	18	0	0	100	0.75	0.25	1	0	1	100	-99	0	4	1	-99	2	1	1	1	1	1	0	0	1	31
68	10	1	0	5000	2	5	4	5	10	18	0	0	100	0.75	0.25	1	0	1	100	-99	1	4	1	-99	2	1	1	1	1	1	0	0	1	32
68	11	1	100	3600	2	5	4	5	10	18	1	0	100	0.75	0.25	1	0	1	100	1	1	4	1	1	2	0	1	1	1	1	0	0	1	33
68	12	1	100	4400	2	5	4	5	10	18	1	0	100	0.75	0.25	1	0	1	100	1	0	4	1	1	2	0	1	1	1	1	0	0	1	34
68	13	1	0	3900	2	5	4	5	10	18	0	0	100	0.75	0.25	1	1	0	100	-99	1	0	5	-99	1	1	0	0	1	1	0	0	1	35
68	14	1	0	3500	2	5	4	5	10	18	0	0	100	0.75	0.25	1	1	0	100	-99	1	0	5	-99	1	1	0	0	1	1	0	0	1	36
68	15	1	0	4000	2	5	4	5	10	18	0	0	100	0.75	0.25	1	1	0	100	-99	1	0	5	-99	1	1	0	0	1	1	0	0	1	37
68	16	1	0	4200	2	5	4	5	10	18	1	0	100	0.75	0.25	1	1	0	100	0	1	0	5	0	1	0	0	0	1	0	0	0	1	38
68	17	1	0	4400	2	5	4	5	10	18	0	0	100	0.75	0.25	1	0	1	100	-99	0	4	1	-99	2	1	1	1	1	1	0	0	1	39
68	18	1	0	3400	2	5	4	5	10	18	0	0	100	0.75	0.25	1	1	0	100	-99	1	0	5	-99	1	1	0	0	1	1	0	0	1	40
69	1	1	100	4100	2	5	4	5	10	18	1	0	100	0.75	0.25	1	0	1	100	1	0	5	0	1	2	0	1	1	1	1	0	0	1	23
69	2	1	100	4500	2	5	4	5	10	18	1	0	100	0.75	0.25	1	0	1	100	1	0	5	0	1	2	0	1	1	1	1	0	0	1	24
69	3	1	100	3700	2	5	4	5	10	18	1	0	100	0.75	0.25	1	1	0	100	0	0	0	5	1	1	0	0	0	1	0	0	0	1	25
69	4	1	100	5500	2	5	4	5	10	18	1	0	100	0.75	0.25	1	1	0	100	0	0	0	5	1	1	0	0	0	1	0	0	0	1	26
69	5	1	0	3500	2	5	4	5	10	18	1	0	100	0.75	0.25	1	1	0	100	0	1	0	5	0	1	0	0	0	1	0	0	0	1	27
69	6	1	100	3000	2	5	4	5	10	18	1	0	100	0.75	0.25	1	1	0	100	0	1	0	5	1	1	0	0	0	1	0	0	0	1	28
69	7	1	0	2800	2	5	4	5	10	18	0	0	100	0.75	0.25	1	0	1	100	-99	1	5	0	-99	2	1	1	1	1	1	0	0	1	29
69	8	1	100	4200	2	5	4	5	10	18	1	0	100	0.75	0.25	1	0	1	100	1	1	5	0	1	2	0	1	1	1	1	0	0	1	30
69	9	1	0	4800	2	5	4	5	10	18	0	0	100	0.75	0.25	1	0	1	100	-99	1	5	0	-99	2	1	1	1	1	1	0	0	1	31
69	10	1	0	5000	2	5	4	5	10	18	0	0	100	0.75	0.25	1	0	1	100	-99	1	5	0	-99	2	1	1	1	1	1	0	0	1	32
69	11	1	100	3700	2	5	4	5	10	18	1	0	100	0.75	0.25	1	0	1	100	1	0	5	0	1	2	0	1	1	1	1	0	0	1	33
69	12	1	100	4500	2	5	4	5	10	18	1	0	100	0.75	0.25	1	0	1	100	1	0	5	0	1	2	0	1	1	1	1	0	0	1	34
69	13	1	0	3900	2	5	4	5	10	18	0	0	100	0.75	0.25	1	1	0	100	-99	1	0	5	-99	1	1	0	0	1	1	0	0	1	35
69	14	1	0	3500	2	5	4	5	10	18	0	0	100	0.75	0.25	1	1	0	100	-99	1	0	5	-99	1	1	0	0	1	1	0	0	1	36
69	15	1	0	4000	2	5	4	5	10	18	0	0	100	0.75	0.25	1	1	0	100	-99	0	0	5	-99	1	1	0	0	1	1	0	0	1	37
69	16	1	100	4300	2	5	4	5	10	18	1	0	100	0.75	0.25	1	1	0	100	0	1	0	5	1	1	0	0	0	1	0	0	0	1	38
69	17	1	0	4400	2	5	4	5	10	18	0	0	100	0.75	0.25	1	0	1	100	-99	0	5	0	-99	2	1	1	1	1	1	0	0	1	39
69	18	1	0	3400	2	5	4	5	10	18	0	0	100	0.75	0.25	1	1	0	100	-99	1	0	5	-99	1	1	0	0	1	1	0	0	1	40
70	1	1	100	4200	2	5	4	5	10	18	1	0	100	0.75	0.25	1	0	1	100	1	0	5	0	1	2	0	1	1	1	1	0	0	1	23
70	2	1	100	4600	2	5	4	5	10	18	1	0	100	0.75	0.25	1	0	1	100	1	0	5	0	1	2	0	1	1	1	1	0	0	1	24
70	3	1	100	3800	2	5	4	5	10	18	1	0	100	0.75	0.25	1	1	0	100	0	0	1	4	1	1	0	0	0	1	0	0	0	1	25
70	4	1	0	5500	2	5	4	5	10	18	1	0	100	0.75	0.25	1	1	0	100	0	0	1	4	0	1	0	0	0	1	0	0	0	1	26
70	5	1	100	3600	2	5	4	5	10	18	1	0	100	0.75	0.25	1	1	0	100	1	0	1	4	1	1	0	0	0	1	0	0	0	1	27
70	6	1	100	3100	2	5	4	5	10	18	1	0	100	0.75	0.25	1	1	0	100	0	1	1	4	1	1	0	0	0	1	0	0	0	1	28
70	7	1	300	3100	2	5	4	5	10	18	0	0	100	0.75	0.25	1	0	1	100	1	1	5	0	-99	2	1	1	1	1	1	0	0	1	29
70	8	1	100	4300	2	5	4	5	10	18	1	0	100	0.75	0.25	1	0	1	100	1	1	5	0	1	2	0	1	1	1	1	0	0	1	30
70	9	1	400	5200	2	5	4	5	10	18	0	0	100	0.75	0.25	1	0	1	100	1	0	5	0	-99	2	1	1	1	1	1	0	0	1	31
70	10	1	500	5500	2	5	4	5	10	18	0	0	100	0.75	0.25	1	0	1	100	1	1	5	0	-99	2	1	1	1	1	1	0	0	1	32
70	11	1	100	3800	2	5	4	5	10	18	1	0	100	0.75	0.25	1	0	1	100	1	0	5	0	1	2	0	1	1	1	1	0	0	1	33
70	12	1	100	4600	2	5	4	5	10	18	1	0	100	0.75	0.25	1	0	1	100	1	1	5	0	1	2	0	1	1	1	1	0	0	1	34
70	13	1	500	4400	2	5	4	5	10	18	0	0	100	0.75	0.25	1	1	0	100	1	0	1	4	-99	1	1	0	0	1	1	0	0	1	35
70	14	1	400	3900	2	5	4	5	10	18	0	0	100	0.75	0.25	1	1	0	100	1	1	1	4	-99	1	1	0	0	1	1	0	0	1	36
70	15	1	400	4400	2	5	4	5	10	18	0	0	100	0.75	0.25	1	1	0	100	1	0	1	4	-99	1	1	0	0	1	1	0	0	1	37
70	16	1	100	4400	2	5	4	5	10	18	1	0	100	0.75	0.25	1	1	0	100	0	1	1	4	1	1	0	0	0	1	0	0	0	1	38
70	17	1	200	4600	2	5	4	5	10	18	0	0	100	0.75	0.25	1	0	1	100	1	1	5	0	-99	2	1	1	1	1	1	0	0	1	39
70	18	1	200	3600	2	5	4	5	10	18	0	0	100	0.75	0.25	1	1	0	100	1	1	1	4	-99	1	1	0	0	1	1	0	0	1	40
71	1	1	100	4300	2	5	4	5	10	18	1	0	100	0.75	0.25	1	0	0	100	0	0	2	3	1	2	0	0	0	1	0	0	0	1	23
71	2	1	0	4600	2	5	4	5	10	18	1	0	100	0.75	0.25	1	0	0	100	0	1	2	3	0	2	0	0	0	1	0	0	0	1	24
71	3	1	0	3800	2	5	4	5	10	18	1	0	100	0.75	0.25	1	1	1	100	1	1	5	0	0	1	0	1	0	0	0	0	0	1	25
71	4	1	0	5500	2	5	4	5	10	18	1	0	100	0.75	0.25	1	1	1	100	1	0	5	0	0	1	0	1	0	0	0	0	0	1	26
71	5	1	100	3700	2	5	4	5	10	18	1	0	100	0.75	0.25	1	1	1	100	1	0	5	0	1	1	0	1	0	0	0	0	0	1	27
71	6	1	0	3100	2	5	4	5	10	18	1	0	100	0.75	0.25	1	1	1	100	1	1	5	0	0	1	0	1	0	0	0	0	0	1	28
71	7	1	0	3100	2	5	4	5	10	18	0	0	100	0.75	0.25	1	0	0	100	-99	1	2	3	-99	2	1	0	0	1	1	0	0	1	29
71	8	1	100	4400	2	5	4	5	10	18	1	0	100	0.75	0.25	1	0	0	100	0	0	2	3	1	2	0	0	0	1	0	0	0	1	30
71	9	1	0	5200	2	5	4	5	10	18	0	0	100	0.75	0.25	1	0	0	100	-99	0	2	3	-99	2	1	0	0	1	1	0	0	1	31
71	10	1	0	5500	2	5	4	5	10	18	0	0	100	0.75	0.25	1	0	0	100	-99	1	2	3	-99	2	1	0	0	1	1	0	0	1	32
71	11	1	0	3800	2	5	4	5	10	18	1	0	100	0.75	0.25	1	0	0	100	1	0	2	3	0	2	0	0	0	1	0	0	0	1	33
71	12	1	0	4600	2	5	4	5	10	18	1	0	100	0.75	0.25	1	0	0	100	1	1	2	3	0	2	0	0	0	1	0	0	0	1	34
71	13	1	0	4400	2	5	4	5	10	18	0	0	100	0.75	0.25	1	1	1	100	-99	1	5	0	-99	1	1	1	0	0	0	0	0	1	35
71	14	1	0	3900	2	5	4	5	10	18	0	0	100	0.75	0.25	1	1	1	100	-99	1	5	0	-99	1	1	1	0	0	0	0	0	1	36
71	15	1	0	4400	2	5	4	5	10	18	0	0	100	0.75	0.25	1	1	1	100	-99	1	5	0	-99	1	1	1	0	0	0	0	0	1	37
71	16	1	0	4400	2	5	4	5	10	18	1	0	100	0.75	0.25	1	1	1	100	1	0	5	0	0	1	0	1	0	0	0	0	0	1	38
71	17	1	0	4600	2	5	4	5	10	18	0	0	100	0.75	0.25	1	0	0	100	-99	1	2	3	-99	2	1	0	0	1	1	0	0	1	39
71	18	1	0	3600	2	5	4	5	10	18	0	0	100	0.75	0.25	1	1	1	100	-99	1	5	0	-99	1	1	1	0	0	0	0	0	1	40
72	1	1	100	4400	2	5	4	5	10	18	1	0	100	0.75	0.25	1	0	0	100	0	0	2	3	1	2	0	0	0	1	0	0	0	1	23
72	2	1	0	4600	2	5	4	5	10	18	1	0	100	0.75	0.25	1	0	0	100	1	0	2	3	0	2	0	0	0	1	0	0	0	1	24
72	3	1	100	3900	2	5	4	5	10	18	1	0	100	0.75	0.25	1	1	1	100	0	0	3	2	1	1	0	1	0	0	0	0	0	1	25
72	4	1	0	5500	2	5	4	5	10	18	1	0	100	0.75	0.25	1	1	1	100	1	1	3	2	0	1	0	1	0	0	0	0	0	1	26
72	5	1	100	3800	2	5	4	5	10	18	1	0	100	0.75	0.25	1	1	1	100	1	1	3	2	1	1	0	1	0	0	0	0	0	1	27
72	6	1	100	3200	2	5	4	5	10	18	1	0	100	0.75	0.25	1	1	1	100	1	1	3	2	1	1	0	1	0	0	0	0	0	1	28
72	7	1	0	3100	2	5	4	5	10	18	0	0	100	0.75	0.25	1	0	0	100	-99	0	2	3	-99	2	1	0	0	1	1	0	0	1	29
72	8	1	0	4400	2	5	4	5	10	18	1	0	100	0.75	0.25	1	0	0	100	0	1	2	3	0	2	0	0	0	1	0	0	0	1	30
72	9	1	0	5200	2	5	4	5	10	18	0	0	100	0.75	0.25	1	0	0	100	-99	0	2	3	-99	2	1	0	0	1	1	0	0	1	31
72	10	1	0	5500	2	5	4	5	10	18	0	0	100	0.75	0.25	1	0	0	100	-99	0	2	3	-99	2	1	0	0	1	1	0	0	1	32
72	11	1	100	3900	2	5	4	5	10	18	1	0	100	0.75	0.25	1	0	0	100	1	0	2	3	1	2	0	0	0	1	0	0	0	1	33
72	12	1	100	4700	2	5	4	5	10	18	1	0	100	0.75	0.25	1	0	0	100	0	1	2	3	1	2	0	0	0	1	0	0	0	1	34
72	13	1	0	4400	2	5	4	5	10	18	0	0	100	0.75	0.25	1	1	1	100	-99	0	3	2	-99	1	1	1	0	0	0	0	0	1	35
72	14	1	0	3900	2	5	4	5	10	18	0	0	100	0.75	0.25	1	1	1	100	-99	1	3	2	-99	1	1	1	0	0	0	0	0	1	36
72	15	1	0	4400	2	5	4	5	10	18	0	0	100	0.75	0.25	1	1	1	100	-99	1	3	2	-99	1	1	1	0	0	0	0	0	1	37
72	16	1	100	4500	2	5	4	5	10	18	1	0	100	0.75	0.25	1	1	1	100	0	0	3	2	1	1	0	1	0	0	0	0	0	1	38
72	17	1	0	4600	2	5	4	5	10	18	0	0	100	0.75	0.25	1	0	0	100	-99	0	2	3	-99	2	1	0	0	1	1	0	0	1	39
72	18	1	0	3600	2	5	4	5	10	18	0	0	100	0.75	0.25	1	1	1	100	-99	0	3	2	-99	1	1	1	0	0	0	0	0	1	40
73	1	1	0	4400	2	5	4	5	10	18	1	0	100	0.75	0.25	1	0	0	100	0	1	1	4	0	2	0	0	0	1	0	0	0	1	23
73	2	1	100	4700	2	5	4	5	10	18	1	0	100	0.75	0.25	1	0	0	100	0	0	1	4	1	2	0	0	0	1	0	0	0	1	24
73	3	1	100	4000	2	5	4	5	10	18	1	0	100	0.75	0.25	1	1	1	100	0	0	2	3	1	1	0	1	0	0	0	0	0	1	25
73	4	1	100	5600	2	5	4	5	10	18	1	0	100	0.75	0.25	1	1	1	100	0	0	2	3	1	1	0	1	0	0	0	0	0	1	26
73	5	1	0	3800	2	5	4	5	10	18	1	0	100	0.75	0.25	1	1	1	100	1	0	2	3	0	1	0	1	0	0	0	0	0	1	27
73	6	1	0	3200	2	5	4	5	10	18	1	0	100	0.75	0.25	1	1	1	100	1	0	2	3	0	1	0	1	0	0	0	0	0	1	28
73	7	1	0	3100	2	5	4	5	10	18	0	0	100	0.75	0.25	1	0	0	100	-99	1	1	4	-99	2	1	0	0	1	1	0	0	1	29
73	8	1	100	4500	2	5	4	5	10	18	1	0	100	0.75	0.25	1	0	0	100	0	0	1	4	1	2	0	0	0	1	0	0	0	1	30
73	9	1	0	5200	2	5	4	5	10	18	0	0	100	0.75	0.25	1	0	0	100	-99	1	1	4	-99	2	1	0	0	1	1	0	0	1	31
73	10	1	0	5500	2	5	4	5	10	18	0	0	100	0.75	0.25	1	0	0	100	-99	1	1	4	-99	2	1	0	0	1	1	0	0	1	32
73	11	1	0	3900	2	5	4	5	10	18	1	0	100	0.75	0.25	1	0	0	100	1	1	1	4	0	2	0	0	0	1	0	0	0	1	33
73	12	1	100	4800	2	5	4	5	10	18	1	0	100	0.75	0.25	1	0	0	100	0	1	1	4	1	2	0	0	0	1	0	0	0	1	34
73	13	1	0	4400	2	5	4	5	10	18	0	0	100	0.75	0.25	1	1	1	100	-99	1	2	3	-99	1	1	1	0	0	0	0	0	1	35
73	14	1	0	3900	2	5	4	5	10	18	0	0	100	0.75	0.25	1	1	1	100	-99	0	2	3	-99	1	1	1	0	0	0	0	0	1	36
73	15	1	0	4400	2	5	4	5	10	18	0	0	100	0.75	0.25	1	1	1	100	-99	0	2	3	-99	1	1	1	0	0	0	0	0	1	37
73	16	1	100	4600	2	5	4	5	10	18	1	0	100	0.75	0.25	1	1	1	100	0	0	2	3	1	1	0	1	0	0	0	0	0	1	38
73	17	1	0	4600	2	5	4	5	10	18	0	0	100	0.75	0.25	1	0	0	100	-99	0	1	4	-99	2	1	0	0	1	1	0	0	1	39
73	18	1	0	3600	2	5	4	5	10	18	0	0	100	0.75	0.25	1	1	1	100	-99	1	2	3	-99	1	1	1	0	0	0	0	0	1	40
74	1	1	0	4400	2	5	4	5	10	18	1	0	100	0.75	0.25	1	0	0	100	0	0	0	5	0	2	0	0	0	1	0	0	0	1	23
74	2	1	100	4800	2	5	4	5	10	18	1	0	100	0.75	0.25	1	0	0	100	0	0	0	5	1	2	0	0	0	1	0	0	0	1	24
74	3	1	100	4100	2	5	4	5	10	18	1	0	100	0.75	0.25	1	1	1	100	0	0	1	4	1	1	0	1	0	0	0	0	0	1	25
74	4	1	100	5700	2	5	4	5	10	18	1	0	100	0.75	0.25	1	1	1	100	0	1	1	4	1	1	0	1	0	0	0	0	0	1	26
74	5	1	0	3800	2	5	4	5	10	18	1	0	100	0.75	0.25	1	1	1	100	1	0	1	4	0	1	0	1	0	0	0	0	0	1	27
74	6	1	100	3300	2	5	4	5	10	18	1	0	100	0.75	0.25	1	1	1	100	0	1	1	4	1	1	0	1	0	0	0	0	0	1	28
74	7	1	0	3100	2	5	4	5	10	18	0	0	100	0.75	0.25	1	0	0	100	-99	1	0	5	-99	2	1	0	0	1	1	0	0	1	29
74	8	1	0	4500	2	5	4	5	10	18	1	0	100	0.75	0.25	1	0	0	100	0	1	0	5	0	2	0	0	0	1	0	0	0	1	30
74	9	1	0	5200	2	5	4	5	10	18	0	0	100	0.75	0.25	1	0	0	100	-99	0	0	5	-99	2	1	0	0	1	1	0	0	1	31
74	10	1	0	5500	2	5	4	5	10	18	0	0	100	0.75	0.25	1	0	0	100	-99	0	0	5	-99	2	1	0	0	1	1	0	0	1	32
74	11	1	100	4000	2	5	4	5	10	18	1	0	100	0.75	0.25	1	0	0	100	0	0	0	5	1	2	0	0	0	1	0	0	0	1	33
74	12	1	100	4900	2	5	4	5	10	18	1	0	100	0.75	0.25	1	0	0	100	0	0	0	5	1	2	0	0	0	1	0	0	0	1	34
74	13	1	0	4400	2	5	4	5	10	18	0	0	100	0.75	0.25	1	1	1	100	-99	1	1	4	-99	1	1	1	0	0	0	0	0	1	35
74	14	1	0	3900	2	5	4	5	10	18	0	0	100	0.75	0.25	1	1	1	100	-99	1	1	4	-99	1	1	1	0	0	0	0	0	1	36
74	15	1	0	4400	2	5	4	5	10	18	0	0	100	0.75	0.25	1	1	1	100	-99	0	1	4	-99	1	1	1	0	0	0	0	0	1	37
74	16	1	100	4700	2	5	4	5	10	18	1	0	100	0.75	0.25	1	1	1	100	0	1	1	4	1	1	0	1	0	0	0	0	0	1	38
74	17	1	0	4600	2	5	4	5	10	18	0	0	100	0.75	0.25	1	0	0	100	-99	1	0	5	-99	2	1	0	0	1	1	0	0	1	39
74	18	1	0	3600	2	5	4	5	10	18	0	0	100	0.75	0.25	1	1	1	100	-99	1	1	4	-99	1	1	1	0	0	0	0	0	1	40
75	1	1	100	4500	2	5	4	5	10	18	1	0	100	0.75	0.25	1	0	0	100	0	0	0	5	1	2	0	0	0	1	0	0	0	1	23
75	2	1	0	4800	2	5	4	5	10	18	1	0	100	0.75	0.25	1	0	0	100	0	1	0	5	0	2	0	0	0	1	0	0	0	1	24
75	3	1	100	4200	2	5	4	5	10	18	1	0	100	0.75	0.25	1	1	1	100	0	0	0	5	1	1	0	1	0	0	0	0	0	1	25
75	4	1	100	5800	2	5	4	5	10	18	1	0	100	0.75	0.25	1	1	1	100	0	0	0	5	1	1	0	1	0	0	0	0	0	1	26
75	5	1	100	3900	2	5	4	5	10	18	1	0	100	0.75	0.25	1	1	1	100	0	0	0	5	1	1	0	1	0	0	0	0	0	1	27
75	6	1	100	3400	2	5	4	5	10	18	1	0	100	0.75	0.25	1	1	1	100	0	1	0	5	1	1	0	1	0	0	0	0	0	1	28
75	7	1	500	3600	2	5	4	5	10	18	0	0	100	0.75	0.25	1	0	0	100	1	1	0	5	-99	2	1	0	0	1	1	0	0	1	29
75	8	1	100	4600	2	5	4	5	10	18	1	0	100	0.75	0.25	1	0	0	100	0	1	0	5	1	2	0	0	0	1	0	0	0	1	30
75	9	1	400	5600	2	5	4	5	10	18	0	0	100	0.75	0.25	1	0	0	100	1	0	0	5	-99	2	1	0	0	1	1	0	0	1	31
75	10	1	400	5900	2	5	4	5	10	18	0	0	100	0.75	0.25	1	0	0	100	1	0	0	5	-99	2	1	0	0	1	1	0	0	1	32
75	11	1	100	4100	2	5	4	5	10	18	1	0	100	0.75	0.25	1	0	0	100	0	1	0	5	1	2	0	0	0	1	0	0	0	1	33
75	12	1	100	5000	2	5	4	5	10	18	1	0	100	0.75	0.25	1	0	0	100	0	0	0	5	1	2	0	0	0	1	0	0	0	1	34
75	13	1	300	4700	2	5	4	5	10	18	0	0	100	0.75	0.25	1	1	1	100	0	1	0	5	-99	1	1	1	0	0	0	0	0	1	35
75	14	1	500	4400	2	5	4	5	10	18	0	0	100	0.75	0.25	1	1	1	100	0	1	0	5	-99	1	1	1	0	0	0	0	0	1	36
75	15	1	400	4800	2	5	4	5	10	18	0	0	100	0.75	0.25	1	1	1	100	0	0	0	5	-99	1	1	1	0	0	0	0	0	1	37
75	16	1	100	4800	2	5	4	5	10	18	1	0	100	0.75	0.25	1	1	1	100	0	1	0	5	1	1	0	1	0	0	0	0	0	1	38
75	17	1	400	5000	2	5	4	5	10	18	0	0	100	0.75	0.25	1	0	0	100	1	1	0	5	-99	2	1	0	0	1	1	0	0	1	39
75	18	1	400	4000	2	5	4	5	10	18	0	0	100	0.75	0.25	1	1	1	100	0	1	0	5	-99	1	1	1	0	0	0	0	0	1	40
76	1	1	0	4500	2	5	4	5	10	18	1	0	100	0.75	0.25	1	0	1	100	0	0	3	2	0	2	0	1	1	1	1	0	0	1	23
76	2	1	0	4800	2	5	4	5	10	18	1	0	100	0.75	0.25	1	0	1	100	1	1	3	2	0	2	0	1	1	1	1	0	0	1	24
76	3	1	100	4300	2	5	4	5	10	18	1	0	100	0.75	0.25	1	1	0	100	1	1	5	0	1	1	0	0	1	0	1	0	0	1	25
76	4	1	100	5900	2	5	4	5	10	18	1	0	100	0.75	0.25	1	1	0	100	1	1	5	0	1	1	0	0	1	0	1	0	0	1	26
76	5	1	100	4000	2	5	4	5	10	18	1	0	100	0.75	0.25	1	1	0	100	1	1	5	0	1	1	0	0	1	0	1	0	0	1	27
76	6	1	100	3500	2	5	4	5	10	18	1	0	100	0.75	0.25	1	1	0	100	1	0	5	0	1	1	0	0	1	0	1	0	0	1	28
76	7	1	0	3600	2	5	4	5	10	18	0	0	100	0.75	0.25	1	0	1	100	-99	1	3	2	-99	2	1	1	1	1	1	0	0	1	29
76	8	1	100	4700	2	5	4	5	10	18	1	0	100	0.75	0.25	1	0	1	100	1	0	3	2	1	2	0	1	1	1	1	0	0	1	30
76	9	1	0	5600	2	5	4	5	10	18	0	0	100	0.75	0.25	1	0	1	100	-99	1	3	2	-99	2	1	1	1	1	1	0	0	1	31
76	10	1	0	5900	2	5	4	5	10	18	0	0	100	0.75	0.25	1	0	1	100	-99	0	3	2	-99	2	1	1	1	1	1	0	0	1	32
76	11	1	100	4200	2	5	4	5	10	18	1	0	100	0.75	0.25	1	0	1	100	1	0	3	2	1	2	0	1	1	1	1	0	0	1	33
76	12	1	0	5000	2	5	4	5	10	18	1	0	100	0.75	0.25	1	0	1	100	0	1	3	2	0	2	0	1	1	1	1	0	0	1	34
76	13	1	0	4700	2	5	4	5	10	18	0	0	100	0.75	0.25	1	1	0	100	-99	1	5	0	-99	1	1	0	1	0	0	0	0	1	35
76	14	1	0	4400	2	5	4	5	10	18	0	0	100	0.75	0.25	1	1	0	100	-99	0	5	0	-99	1	1	0	1	0	0	0	0	1	36
76	15	1	0	4800	2	5	4	5	10	18	0	0	100	0.75	0.25	1	1	0	100	-99	1	5	0	-99	1	1	0	1	0	0	0	0	1	37
76	16	1	0	4800	2	5	4	5	10	18	1	0	100	0.75	0.25	1	1	0	100	1	1	5	0	0	1	0	0	1	0	1	0	0	1	38
76	17	1	0	5000	2	5	4	5	10	18	0	0	100	0.75	0.25	1	0	1	100	-99	0	3	2	-99	2	1	1	1	1	1	0	0	1	39
76	18	1	0	4000	2	5	4	5	10	18	0	0	100	0.75	0.25	1	1	0	100	-99	0	5	0	-99	1	1	0	1	0	0	0	0	1	40
77	1	1	100	4600	2	5	4	5	10	18	1	0	100	0.75	0.25	1	0	1	100	1	1	5	0	1	2	0	1	1	1	1	0	0	1	23
77	2	1	100	4900	2	5	4	5	10	18	1	0	100	0.75	0.25	1	0	1	100	1	0	5	0	1	2	0	1	1	1	1	0	0	1	24
77	3	1	100	4400	2	5	4	5	10	18	1	0	100	0.75	0.25	1	1	0	100	1	1	4	1	1	1	0	0	1	0	1	0	0	1	25
77	4	1	100	6000	2	5	4	5	10	18	1	0	100	0.75	0.25	1	1	0	100	1	1	4	1	1	1	0	0	1	0	1	0	0	1	26
77	5	1	100	4100	2	5	4	5	10	18	1	0	100	0.75	0.25	1	1	0	100	1	1	4	1	1	1	0	0	1	0	1	0	0	1	27
77	6	1	100	3600	2	5	4	5	10	18	1	0	100	0.75	0.25	1	1	0	100	1	0	4	1	1	1	0	0	1	0	1	0	0	1	28
77	7	1	0	3600	2	5	4	5	10	18	0	0	100	0.75	0.25	1	0	1	100	-99	0	5	0	-99	2	1	1	1	1	1	0	0	1	29
77	8	1	0	4700	2	5	4	5	10	18	1	0	100	0.75	0.25	1	0	1	100	1	0	5	0	0	2	0	1	1	1	1	0	0	1	30
77	9	1	0	5600	2	5	4	5	10	18	0	0	100	0.75	0.25	1	0	1	100	-99	1	5	0	-99	2	1	1	1	1	1	0	0	1	31
77	10	1	0	5900	2	5	4	5	10	18	0	0	100	0.75	0.25	1	0	1	100	-99	0	5	0	-99	2	1	1	1	1	1	0	0	1	32
77	11	1	0	4200	2	5	4	5	10	18	1	0	100	0.75	0.25	1	0	1	100	1	0	5	0	0	2	0	1	1	1	1	0	0	1	33
77	12	1	100	5100	2	5	4	5	10	18	1	0	100	0.75	0.25	1	0	1	100	1	1	5	0	1	2	0	1	1	1	1	0	0	1	34
77	13	1	0	4700	2	5	4	5	10	18	0	0	100	0.75	0.25	1	1	0	100	-99	1	4	1	-99	1	1	0	1	0	0	0	0	1	35
77	14	1	0	4400	2	5	4	5	10	18	0	0	100	0.75	0.25	1	1	0	100	-99	1	4	1	-99	1	1	0	1	0	0	0	0	1	36
77	15	1	0	4800	2	5	4	5	10	18	0	0	100	0.75	0.25	1	1	0	100	-99	1	4	1	-99	1	1	0	1	0	0	0	0	1	37
77	16	1	0	4800	2	5	4	5	10	18	1	0	100	0.75	0.25	1	1	0	100	0	0	4	1	0	1	0	0	1	0	1	0	0	1	38
77	17	1	0	5000	2	5	4	5	10	18	0	0	100	0.75	0.25	1	0	1	100	-99	1	5	0	-99	2	1	1	1	1	1	0	0	1	39
77	18	1	0	4000	2	5	4	5	10	18	0	0	100	0.75	0.25	1	1	0	100	-99	0	4	1	-99	1	1	0	1	0	0	0	0	1	40
78	1	1	100	4700	2	5	4	5	10	18	1	0	100	0.75	0.25	1	0	1	100	1	1	5	0	1	2	0	1	1	1	1	0	0	1	23
78	2	1	100	5000	2	5	4	5	10	18	1	0	100	0.75	0.25	1	0	1	100	1	1	5	0	1	2	0	1	1	1	1	0	0	1	24
78	3	1	100	4500	2	5	4	5	10	18	1	0	100	0.75	0.25	1	1	0	100	1	1	3	2	1	1	0	0	1	0	1	0	0	1	25
78	4	1	100	6100	2	5	4	5	10	18	1	0	100	0.75	0.25	1	1	0	100	1	0	3	2	1	1	0	0	1	0	1	0	0	1	26
78	5	1	0	4100	2	5	4	5	10	18	1	0	100	0.75	0.25	1	1	0	100	0	1	3	2	0	1	0	0	1	0	1	0	0	1	27
78	6	1	100	3700	2	5	4	5	10	18	1	0	100	0.75	0.25	1	1	0	100	1	1	3	2	1	1	0	0	1	0	1	0	0	1	28
78	7	1	0	3600	2	5	4	5	10	18	0	0	100	0.75	0.25	1	0	1	100	-99	1	5	0	-99	2	1	1	1	1	1	0	0	1	29
78	8	1	0	4700	2	5	4	5	10	18	1	0	100	0.75	0.25	1	0	1	100	1	0	5	0	0	2	0	1	1	1	1	0	0	1	30
78	9	1	0	5600	2	5	4	5	10	18	0	0	100	0.75	0.25	1	0	1	100	-99	1	5	0	-99	2	1	1	1	1	1	0	0	1	31
78	10	1	0	5900	2	5	4	5	10	18	0	0	100	0.75	0.25	1	0	1	100	-99	0	5	0	-99	2	1	1	1	1	1	0	0	1	32
78	11	1	100	4300	2	5	4	5	10	18	1	0	100	0.75	0.25	1	0	1	100	1	1	5	0	1	2	0	1	1	1	1	0	0	1	33
78	12	1	100	5200	2	5	4	5	10	18	1	0	100	0.75	0.25	1	0	1	100	1	0	5	0	1	2	0	1	1	1	1	0	0	1	34
78	13	1	0	4700	2	5	4	5	10	18	0	0	100	0.75	0.25	1	1	0	100	-99	1	3	2	-99	1	1	0	1	0	0	0	0	1	35
78	14	1	0	4400	2	5	4	5	10	18	0	0	100	0.75	0.25	1	1	0	100	-99	1	3	2	-99	1	1	0	1	0	0	0	0	1	36
78	15	1	0	4800	2	5	4	5	10	18	0	0	100	0.75	0.25	1	1	0	100	-99	0	3	2	-99	1	1	0	1	0	0	0	0	1	37
78	16	1	0	4800	2	5	4	5	10	18	1	0	100	0.75	0.25	1	1	0	100	0	1	3	2	0	1	0	0	1	0	1	0	0	1	38
78	17	1	0	5000	2	5	4	5	10	18	0	0	100	0.75	0.25	1	0	1	100	-99	1	5	0	-99	2	1	1	1	1	1	0	0	1	39
78	18	1	0	4000	2	5	4	5	10	18	0	0	100	0.75	0.25	1	1	0	100	-99	1	3	2	-99	1	1	0	1	0	0	0	0	1	40
79	1	1	0	4700	2	5	4	5	10	18	1	0	100	0.75	0.25	1	0	1	100	1	1	4	1	0	2	0	1	1	1	1	0	0	1	23
79	2	1	100	5100	2	5	4	5	10	18	1	0	100	0.75	0.25	1	0	1	100	1	1	4	1	1	2	0	1	1	1	1	0	0	1	24
79	3	1	0	4500	2	5	4	5	10	18	1	0	100	0.75	0.25	1	1	0	100	0	0	4	1	0	1	0	0	1	0	1	0	0	1	25
79	4	1	100	6200	2	5	4	5	10	18	1	0	100	0.75	0.25	1	1	0	100	1	0	4	1	1	1	0	0	1	0	1	0	0	1	26
79	5	1	100	4200	2	5	4	5	10	18	1	0	100	0.75	0.25	1	1	0	100	1	1	4	1	1	1	0	0	1	0	1	0	0	1	27
79	6	1	0	3700	2	5	4	5	10	18	1	0	100	0.75	0.25	1	1	0	100	1	0	4	1	0	1	0	0	1	0	1	0	0	1	28
79	7	1	0	3600	2	5	4	5	10	18	0	0	100	0.75	0.25	1	0	1	100	-99	1	4	1	-99	2	1	1	1	1	1	0	0	1	29
79	8	1	0	4700	2	5	4	5	10	18	1	0	100	0.75	0.25	1	0	1	100	0	1	4	1	0	2	0	1	1	1	1	0	0	1	30
79	9	1	0	5600	2	5	4	5	10	18	0	0	100	0.75	0.25	1	0	1	100	-99	1	4	1	-99	2	1	1	1	1	1	0	0	1	31
79	10	1	0	5900	2	5	4	5	10	18	0	0	100	0.75	0.25	1	0	1	100	-99	0	4	1	-99	2	1	1	1	1	1	0	0	1	32
79	11	1	100	4400	2	5	4	5	10	18	1	0	100	0.75	0.25	1	0	1	100	1	0	4	1	1	2	0	1	1	1	1	0	0	1	33
79	12	1	100	5300	2	5	4	5	10	18	1	0	100	0.75	0.25	1	0	1	100	1	1	4	1	1	2	0	1	1	1	1	0	0	1	34
79	13	1	0	4700	2	5	4	5	10	18	0	0	100	0.75	0.25	1	1	0	100	-99	1	4	1	-99	1	1	0	1	0	0	0	0	1	35
79	14	1	0	4400	2	5	4	5	10	18	0	0	100	0.75	0.25	1	1	0	100	-99	0	4	1	-99	1	1	0	1	0	0	0	0	1	36
79	15	1	0	4800	2	5	4	5	10	18	0	0	100	0.75	0.25	1	1	0	100	-99	0	4	1	-99	1	1	0	1	0	0	0	0	1	37
79	16	1	0	4800	2	5	4	5	10	18	1	0	100	0.75	0.25	1	1	0	100	1	0	4	1	0	1	0	0	1	0	1	0	0	1	38
79	17	1	0	5000	2	5	4	5	10	18	0	0	100	0.75	0.25	1	0	1	100	-99	0	4	1	-99	2	1	1	1	1	1	0	0	1	39
79	18	1	0	4000	2	5	4	5	10	18	0	0	100	0.75	0.25	1	1	0	100	-99	1	4	1	-99	1	1	0	1	0	0	0	0	1	40
80	1	1	100	4800	2	5	4	5	10	18	1	0	100	0.75	0.25	1	0	1	100	1	0	5	0	1	2	0	1	1	1	1	0	0	1	23
80	2	1	0	5100	2	5	4	5	10	18	1	0	100	0.75	0.25	1	0	1	100	1	0	5	0	0	2	0	1	1	1	1	0	0	1	24
80	3	1	100	4600	2	5	4	5	10	18	1	0	100	0.75	0.25	1	1	0	100	1	0	4	1	1	1	0	0	1	0	1	0	0	1	25
80	4	1	100	6300	2	5	4	5	10	18	1	0	100	0.75	0.25	1	1	0	100	1	0	4	1	1	1	0	0	1	0	1	0	0	1	26
80	5	1	100	4300	2	5	4	5	10	18	1	0	100	0.75	0.25	1	1	0	100	1	0	4	1	1	1	0	0	1	0	1	0	0	1	27
80	6	1	100	3800	2	5	4	5	10	18	1	0	100	0.75	0.25	1	1	0	100	1	0	4	1	1	1	0	0	1	0	1	0	0	1	28
80	7	1	100	3700	2	5	4	5	10	18	0	0	100	0.75	0.25	1	0	1	100	0	1	5	0	-99	2	1	1	1	1	1	0	0	1	29
80	8	1	100	4800	2	5	4	5	10	18	1	0	100	0.75	0.25	1	0	1	100	1	0	5	0	1	2	0	1	1	1	1	0	0	1	30
80	9	1	300	5900	2	5	4	5	10	18	0	0	100	0.75	0.25	1	0	1	100	1	1	5	0	-99	2	1	1	1	1	1	0	0	1	31
80	10	1	400	6300	2	5	4	5	10	18	0	0	100	0.75	0.25	1	0	1	100	1	0	5	0	-99	2	1	1	1	1	1	0	0	1	32
80	11	1	100	4500	2	5	4	5	10	18	1	0	100	0.75	0.25	1	0	1	100	1	1	5	0	1	2	0	1	1	1	1	0	0	1	33
80	12	1	100	5400	2	5	4	5	10	18	1	0	100	0.75	0.25	1	0	1	100	1	1	5	0	1	2	0	1	1	1	1	0	0	1	34
80	13	1	400	5100	2	5	4	5	10	18	0	0	100	0.75	0.25	1	1	0	100	0	1	4	1	-99	1	1	0	1	0	0	0	0	1	35
80	14	1	400	4800	2	5	4	5	10	18	0	0	100	0.75	0.25	1	1	0	100	0	0	4	1	-99	1	1	0	1	0	0	0	0	1	36
80	15	1	500	5300	2	5	4	5	10	18	0	0	100	0.75	0.25	1	1	0	100	0	0	4	1	-99	1	1	0	1	0	0	0	0	1	37
80	16	1	0	4800	2	5	4	5	10	18	1	0	100	0.75	0.25	1	1	0	100	0	0	4	1	0	1	0	0	1	0	1	0	0	1	38
80	17	1	400	5400	2	5	4	5	10	18	0	0	100	0.75	0.25	1	0	1	100	1	0	5	0	-99	2	1	1	1	1	1	0	0	1	39
80	18	1	400	4400	2	5	4	5	10	18	0	0	100	0.75	0.25	1	1	0	100	0	1	4	1	-99	1	1	0	1	0	0	0	0	1	40
81	1	1	0	4800	2	5	4	5	10	18	1	0	100	0.75	0.25	1	0	0	100	1	1	4	1	0	2	0	0	0	1	0	0	0	1	23
81	2	1	100	5200	2	5	4	5	10	18	1	0	100	0.75	0.25	1	0	0	100	0	0	4	1	1	2	0	0	0	1	0	0	0	1	24
81	3	1	0	4600	2	5	4	5	10	18	1	0	100	0.75	0.25	1	1	1	100	0	0	2	3	0	1	0	1	1	1	1	0	0	1	25
81	4	1	100	6400	2	5	4	5	10	18	1	0	100	0.75	0.25	1	1	1	100	1	0	2	3	1	1	0	1	1	1	1	0	0	1	26
81	5	1	0	4300	2	5	4	5	10	18	1	0	100	0.75	0.25	1	1	1	100	0	1	2	3	0	1	0	1	1	1	1	0	0	1	27
81	6	1	100	3900	2	5	4	5	10	18	1	0	100	0.75	0.25	1	1	1	100	1	0	2	3	1	1	0	1	1	1	1	0	0	1	28
81	7	1	0	3700	2	5	4	5	10	18	0	0	100	0.75	0.25	1	0	0	100	-99	0	4	1	-99	2	1	0	0	1	1	0	0	1	29
81	8	1	0	4800	2	5	4	5	10	18	1	0	100	0.75	0.25	1	0	0	100	1	1	4	1	0	2	0	0	0	1	0	0	0	1	30
81	9	1	0	5900	2	5	4	5	10	18	0	0	100	0.75	0.25	1	0	0	100	-99	1	4	1	-99	2	1	0	0	1	1	0	0	1	31
81	10	1	0	6300	2	5	4	5	10	18	0	0	100	0.75	0.25	1	0	0	100	-99	1	4	1	-99	2	1	0	0	1	1	0	0	1	32
81	11	1	0	4500	2	5	4	5	10	18	1	0	100	0.75	0.25	1	0	0	100	1	0	4	1	0	2	0	0	0	1	0	0	0	1	33
81	12	1	0	5400	2	5	4	5	10	18	1	0	100	0.75	0.25	1	0	0	100	1	1	4	1	0	2	0	0	0	1	0	0	0	1	34
81	13	1	0	5100	2	5	4	5	10	18	0	0	100	0.75	0.25	1	1	1	100	-99	1	2	3	-99	1	1	1	1	1	1	0	0	1	35
81	14	1	0	4800	2	5	4	5	10	18	0	0	100	0.75	0.25	1	1	1	100	-99	1	2	3	-99	1	1	1	1	1	1	0	0	1	36
81	15	1	0	5300	2	5	4	5	10	18	0	0	100	0.75	0.25	1	1	1	100	-99	1	2	3	-99	1	1	1	1	1	1	0	0	1	37
81	16	1	0	4800	2	5	4	5	10	18	1	0	100	0.75	0.25	1	1	1	100	0	1	2	3	0	1	0	1	1	1	1	0	0	1	38
81	17	1	0	5400	2	5	4	5	10	18	0	0	100	0.75	0.25	1	0	0	100	-99	1	4	1	-99	2	1	0	0	1	1	0	0	1	39
81	18	1	0	4400	2	5	4	5	10	18	0	0	100	0.75	0.25	1	1	1	100	-99	1	2	3	-99	1	1	1	1	1	1	0	0	1	40
82	1	1	0	4800	2	5	4	5	10	18	1	0	100	0.75	0.25	1	0	0	100	0	1	1	4	0	2	0	0	0	1	0	0	0	1	23
82	2	1	0	5200	2	5	4	5	10	18	1	0	100	0.75	0.25	1	0	0	100	0	1	1	4	0	2	0	0	0	1	0	0	0	1	24
82	3	1	100	4700	2	5	4	5	10	18	1	0	100	0.75	0.25	1	1	1	100	1	0	4	1	1	1	0	1	1	1	1	0	0	1	25
82	4	1	100	6500	2	5	4	5	10	18	1	0	100	0.75	0.25	1	1	1	100	1	0	4	1	1	1	0	1	1	1	1	0	0	1	26
82	5	1	0	4300	2	5	4	5	10	18	1	0	100	0.75	0.25	1	1	1	100	0	1	4	1	0	1	0	1	1	1	1	0	0	1	27
82	6	1	100	4000	2	5	4	5	10	18	1	0	100	0.75	0.25	1	1	1	100	1	1	4	1	1	1	0	1	1	1	1	0	0	1	28
82	7	1	0	3700	2	5	4	5	10	18	0	0	100	0.75	0.25	1	0	0	100	-99	0	1	4	-99	2	1	0	0	1	1	0	0	1	29
82	8	1	100	4900	2	5	4	5	10	18	1	0	100	0.75	0.25	1	0	0	100	0	1	1	4	1	2	0	0	0	1	0	0	0	1	30
82	9	1	0	5900	2	5	4	5	10	18	0	0	100	0.75	0.25	1	0	0	100	-99	1	1	4	-99	2	1	0	0	1	1	0	0	1	31
82	10	1	0	6300	2	5	4	5	10	18	0	0	100	0.75	0.25	1	0	0	100	-99	1	1	4	-99	2	1	0	0	1	1	0	0	1	32
82	11	1	0	4500	2	5	4	5	10	18	1	0	100	0.75	0.25	1	0	0	100	1	1	1	4	0	2	0	0	0	1	0	0	0	1	33
82	12	1	0	5400	2	5	4	5	10	18	1	0	100	0.75	0.25	1	0	0	100	0	1	1	4	0	2	0	0	0	1	0	0	0	1	34
82	13	1	0	5100	2	5	4	5	10	18	0	0	100	0.75	0.25	1	1	1	100	-99	1	4	1	-99	1	1	1	1	1	1	0	0	1	35
82	14	1	0	4800	2	5	4	5	10	18	0	0	100	0.75	0.25	1	1	1	100	-99	1	4	1	-99	1	1	1	1	1	1	0	0	1	36
82	15	1	0	5300	2	5	4	5	10	18	0	0	100	0.75	0.25	1	1	1	100	-99	1	4	1	-99	1	1	1	1	1	1	0	0	1	37
82	16	1	100	4900	2	5	4	5	10	18	1	0	100	0.75	0.25	1	1	1	100	1	1	4	1	1	1	0	1	1	1	1	0	0	1	38
82	17	1	0	5400	2	5	4	5	10	18	0	0	100	0.75	0.25	1	0	0	100	-99	0	1	4	-99	2	1	0	0	1	1	0	0	1	39
82	18	1	0	4400	2	5	4	5	10	18	0	0	100	0.75	0.25	1	1	1	100	-99	1	4	1	-99	1	1	1	1	1	1	0	0	1	40
83	1	1	0	4800	2	5	4	5	10	18	1	0	100	0.75	0.25	1	0	0	100	1	1	2	3	0	2	0	0	0	1	0	0	0	1	23
83	2	1	100	5300	2	5	4	5	10	18	1	0	100	0.75	0.25	1	0	0	100	0	0	2	3	1	2	0	0	0	1	0	0	0	1	24
83	3	1	0	4700	2	5	4	5	10	18	1	0	100	0.75	0.25	1	1	1	100	1	1	5	0	0	1	0	1	1	1	1	0	0	1	25
83	4	1	100	6600	2	5	4	5	10	18	1	0	100	0.75	0.25	1	1	1	100	1	1	5	0	1	1	0	1	1	1	1	0	0	1	26
83	5	1	100	4400	2	5	4	5	10	18	1	0	100	0.75	0.25	1	1	1	100	1	0	5	0	1	1	0	1	1	1	1	0	0	1	27
83	6	1	100	4100	2	5	4	5	10	18	1	0	100	0.75	0.25	1	1	1	100	1	0	5	0	1	1	0	1	1	1	1	0	0	1	28
83	7	1	0	3700	2	5	4	5	10	18	0	0	100	0.75	0.25	1	0	0	100	-99	0	2	3	-99	2	1	0	0	1	1	0	0	1	29
83	8	1	100	5000	2	5	4	5	10	18	1	0	100	0.75	0.25	1	0	0	100	0	0	2	3	1	2	0	0	0	1	0	0	0	1	30
83	9	1	0	5900	2	5	4	5	10	18	0	0	100	0.75	0.25	1	0	0	100	-99	1	2	3	-99	2	1	0	0	1	1	0	0	1	31
83	10	1	0	6300	2	5	4	5	10	18	0	0	100	0.75	0.25	1	0	0	100	-99	0	2	3	-99	2	1	0	0	1	1	0	0	1	32
83	11	1	0	4500	2	5	4	5	10	18	1	0	100	0.75	0.25	1	0	0	100	1	1	2	3	0	2	0	0	0	1	0	0	0	1	33
83	12	1	0	5400	2	5	4	5	10	18	1	0	100	0.75	0.25	1	0	0	100	0	0	2	3	0	2	0	0	0	1	0	0	0	1	34
83	13	1	0	5100	2	5	4	5	10	18	0	0	100	0.75	0.25	1	1	1	100	-99	1	5	0	-99	1	1	1	1	1	1	0	0	1	35
83	14	1	0	4800	2	5	4	5	10	18	0	0	100	0.75	0.25	1	1	1	100	-99	0	5	0	-99	1	1	1	1	1	1	0	0	1	36
83	15	1	0	5300	2	5	4	5	10	18	0	0	100	0.75	0.25	1	1	1	100	-99	1	5	0	-99	1	1	1	1	1	1	0	0	1	37
83	16	1	100	5000	2	5	4	5	10	18	1	0	100	0.75	0.25	1	1	1	100	1	1	5	0	1	1	0	1	1	1	1	0	0	1	38
83	17	1	0	5400	2	5	4	5	10	18	0	0	100	0.75	0.25	1	0	0	100	-99	1	2	3	-99	2	1	0	0	1	1	0	0	1	39
83	18	1	0	4400	2	5	4	5	10	18	0	0	100	0.75	0.25	1	1	1	100	-99	1	5	0	-99	1	1	1	1	1	1	0	0	1	40
84	1	1	100	4900	2	5	4	5	10	18	1	0	100	0.75	0.25	1	0	0	100	0	0	0	5	1	2	0	0	0	1	0	0	0	1	23
84	2	1	100	5400	2	5	4	5	10	18	1	0	100	0.75	0.25	1	0	0	100	0	1	0	5	1	2	0	0	0	1	0	0	0	1	24
84	3	1	0	4700	2	5	4	5	10	18	1	0	100	0.75	0.25	1	1	1	100	0	0	4	1	0	1	0	1	1	1	1	0	0	1	25
84	4	1	100	6700	2	5	4	5	10	18	1	0	100	0.75	0.25	1	1	1	100	1	0	4	1	1	1	0	1	1	1	1	0	0	1	26
84	5	1	100	4500	2	5	4	5	10	18	1	0	100	0.75	0.25	1	1	1	100	1	0	4	1	1	1	0	1	1	1	1	0	0	1	27
84	6	1	100	4200	2	5	4	5	10	18	1	0	100	0.75	0.25	1	1	1	100	1	0	4	1	1	1	0	1	1	1	1	0	0	1	28
84	7	1	0	3700	2	5	4	5	10	18	0	0	100	0.75	0.25	1	0	0	100	-99	0	0	5	-99	2	1	0	0	1	1	0	0	1	29
84	8	1	100	5100	2	5	4	5	10	18	1	0	100	0.75	0.25	1	0	0	100	0	0	0	5	1	2	0	0	0	1	0	0	0	1	30
84	9	1	0	5900	2	5	4	5	10	18	0	0	100	0.75	0.25	1	0	0	100	-99	0	0	5	-99	2	1	0	0	1	1	0	0	1	31
84	10	1	0	6300	2	5	4	5	10	18	0	0	100	0.75	0.25	1	0	0	100	-99	1	0	5	-99	2	1	0	0	1	1	0	0	1	32
84	11	1	0	4500	2	5	4	5	10	18	1	0	100	0.75	0.25	1	0	0	100	0	1	0	5	0	2	0	0	0	1	0	0	0	1	33
84	12	1	100	5500	2	5	4	5	10	18	1	0	100	0.75	0.25	1	0	0	100	0	1	0	5	1	2	0	0	0	1	0	0	0	1	34
84	13	1	0	5100	2	5	4	5	10	18	0	0	100	0.75	0.25	1	1	1	100	-99	1	4	1	-99	1	1	1	1	1	1	0	0	1	35
84	14	1	0	4800	2	5	4	5	10	18	0	0	100	0.75	0.25	1	1	1	100	-99	1	4	1	-99	1	1	1	1	1	1	0	0	1	36
84	15	1	0	5300	2	5	4	5	10	18	0	0	100	0.75	0.25	1	1	1	100	-99	1	4	1	-99	1	1	1	1	1	1	0	0	1	37
84	16	1	100	5100	2	5	4	5	10	18	1	0	100	0.75	0.25	1	1	1	100	1	1	4	1	1	1	0	1	1	1	1	0	0	1	38
84	17	1	0	5400	2	5	4	5	10	18	0	0	100	0.75	0.25	1	0	0	100	-99	0	0	5	-99	2	1	0	0	1	1	0	0	1	39
84	18	1	0	4400	2	5	4	5	10	18	0	0	100	0.75	0.25	1	1	1	100	-99	0	4	1	-99	1	1	1	1	1	1	0	0	1	40
85	1	1	100	5000	2	5	4	5	10	18	1	0	100	0.75	0.25	1	0	0	100	0	1	0	5	1	2	0	0	0	1	0	0	0	1	23
85	2	1	100	5500	2	5	4	5	10	18	1	0	100	0.75	0.25	1	0	0	100	0	1	0	5	1	2	0	0	0	1	0	0	0	1	24
85	3	1	100	4800	2	5	4	5	10	18	1	0	100	0.75	0.25	1	1	1	100	1	0	5	0	1	1	0	1	1	1	1	0	0	1	25
85	4	1	100	6800	2	5	4	5	10	18	1	0	100	0.75	0.25	1	1	1	100	1	0	5	0	1	1	0	1	1	1	1	0	0	1	26
85	5	1	100	4600	2	5	4	5	10	18	1	0	100	0.75	0.25	1	1	1	100	1	0	5	0	1	1	0	1	1	1	1	0	0	1	27
85	6	1	100	4300	2	5	4	5	10	18	1	0	100	0.75	0.25	1	1	1	100	1	1	5	0	1	1	0	1	1	1	1	0	0	1	28
85	7	1	400	4100	2	5	4	5	10	18	0	0	100	0.75	0.25	1	0	0	100	1	0	0	5	-99	2	1	0	0	1	1	0	0	1	29
85	8	1	100	5200	2	5	4	5	10	18	1	0	100	0.75	0.25	1	0	0	100	0	0	0	5	1	2	0	0	0	1	0	0	0	1	30
85	9	1	400	6300	2	5	4	5	10	18	0	0	100	0.75	0.25	1	0	0	100	1	0	0	5	-99	2	1	0	0	1	1	0	0	1	31
85	10	1	300	6600	2	5	4	5	10	18	0	0	100	0.75	0.25	1	0	0	100	1	1	0	5	-99	2	1	0	0	1	1	0	0	1	32
85	11	1	100	4600	2	5	4	5	10	18	1	0	100	0.75	0.25	1	0	0	100	0	0	0	5	1	2	0	0	0	1	0	0	0	1	33
85	12	1	100	5600	2	5	4	5	10	18	1	0	100	0.75	0.25	1	0	0	100	0	0	0	5	1	2	0	0	0	1	0	0	0	1	34
85	13	1	500	5600	2	5	4	5	10	18	0	0	100	0.75	0.25	1	1	1	100	1	1	5	0	-99	1	1	1	1	1	1	0	0	1	35
85	14	1	300	5100	2	5	4	5	10	18	0	0	100	0.75	0.25	1	1	1	100	1	1	5	0	-99	1	1	1	1	1	1	0	0	1	36
85	15	1	400	5700	2	5	4	5	10	18	0	0	100	0.75	0.25	1	1	1	100	1	1	5	0	-99	1	1	1	1	1	1	0	0	1	37
85	16	1	0	5100	2	5	4	5	10	18	1	0	100	0.75	0.25	1	1	1	100	1	0	5	0	0	1	0	1	1	1	1	0	0	1	38
85	17	1	400	5800	2	5	4	5	10	18	0	0	100	0.75	0.25	1	0	0	100	1	0	0	5	-99	2	1	0	0	1	1	0	0	1	39
85	18	1	300	4700	2	5	4	5	10	18	0	0	100	0.75	0.25	1	1	1	100	1	1	5	0	-99	1	1	1	1	1	1	0	0	1	40
86	1	1	0	5000	2	5	4	5	10	18	1	0	100	0.75	0.25	1	0	1	100	1	1	4	1	0	2	0	1	1	1	1	0	0	1	23
86	2	1	0	5500	2	5	4	5	10	18	1	0	100	0.75	0.25	1	0	1	100	1	0	4	1	0	2	0	1	1	1	1	0	0	1	24
86	3	1	100	4900	2	5	4	5	10	18	1	0	100	0.75	0.25	1	1	0	100	1	1	4	1	1	1	0	0	0	1	0	0	0	1	25
86	4	1	0	6800	2	5	4	5	10	18	1	0	100	0.75	0.25	1	1	0	100	1	1	4	1	0	1	0	0	0	1	0	0	0	1	26
86	5	1	0	4600	2	5	4	5	10	18	1	0	100	0.75	0.25	1	1	0	100	1	0	4	1	0	1	0	0	0	1	0	0	0	1	27
86	6	1	0	4300	2	5	4	5	10	18	1	0	100	0.75	0.25	1	1	0	100	1	0	4	1	0	1	0	0	0	1	0	0	0	1	28
86	7	1	0	4100	2	5	4	5	10	18	0	0	100	0.75	0.25	1	0	1	100	-99	0	4	1	-99	2	1	1	1	1	1	0	0	1	29
86	8	1	100	5300	2	5	4	5	10	18	1	0	100	0.75	0.25	1	0	1	100	1	0	4	1	1	2	0	1	1	1	1	0	0	1	30
86	9	1	0	6300	2	5	4	5	10	18	0	0	100	0.75	0.25	1	0	1	100	-99	0	4	1	-99	2	1	1	1	1	1	0	0	1	31
86	10	1	0	6600	2	5	4	5	10	18	0	0	100	0.75	0.25	1	0	1	100	-99	1	4	1	-99	2	1	1	1	1	1	0	0	1	32
86	11	1	0	4600	2	5	4	5	10	18	1	0	100	0.75	0.25	1	0	1	100	1	1	4	1	0	2	0	1	1	1	1	0	0	1	33
86	12	1	0	5600	2	5	4	5	10	18	1	0	100	0.75	0.25	1	0	1	100	0	1	4	1	0	2	0	1	1	1	1	0	0	1	34
86	13	1	0	5600	2	5	4	5	10	18	0	0	100	0.75	0.25	1	1	0	100	-99	0	4	1	-99	1	1	0	0	1	1	0	0	1	35
86	14	1	0	5100	2	5	4	5	10	18	0	0	100	0.75	0.25	1	1	0	100	-99	0	4	1	-99	1	1	0	0	1	1	0	0	1	36
86	15	1	0	5700	2	5	4	5	10	18	0	0	100	0.75	0.25	1	1	0	100	-99	1	4	1	-99	1	1	0	0	1	1	0	0	1	37
86	16	1	0	5100	2	5	4	5	10	18	1	0	100	0.75	0.25	1	1	0	100	0	0	4	1	0	1	0	0	0	1	0	0	0	1	38
86	17	1	0	5800	2	5	4	5	10	18	0	0	100	0.75	0.25	1	0	1	100	-99	0	4	1	-99	2	1	1	1	1	1	0	0	1	39
86	18	1	0	4700	2	5	4	5	10	18	0	0	100	0.75	0.25	1	1	0	100	-99	1	4	1	-99	1	1	0	0	1	1	0	0	1	40
87	1	1	0	5000	2	5	4	5	10	18	1	0	100	0.75	0.25	1	0	1	100	0	0	4	1	0	2	0	1	1	1	1	0	0	1	23
87	2	1	100	5600	2	5	4	5	10	18	1	0	100	0.75	0.25	1	0	1	100	1	1	4	1	1	2	0	1	1	1	1	0	0	1	24
87	3	1	0	4900	2	5	4	5	10	18	1	0	100	0.75	0.25	1	1	0	100	1	1	3	2	0	1	0	0	0	1	0	0	0	1	25
87	4	1	0	6800	2	5	4	5	10	18	1	0	100	0.75	0.25	1	1	0	100	0	1	3	2	0	1	0	0	0	1	0	0	0	1	26
87	5	1	0	4600	2	5	4	5	10	18	1	0	100	0.75	0.25	1	1	0	100	1	0	3	2	0	1	0	0	0	1	0	0	0	1	27
87	6	1	100	4400	2	5	4	5	10	18	1	0	100	0.75	0.25	1	1	0	100	0	0	3	2	1	1	0	0	0	1	0	0	0	1	28
87	7	1	0	4100	2	5	4	5	10	18	0	0	100	0.75	0.25	1	0	1	100	-99	0	4	1	-99	2	1	1	1	1	1	0	0	1	29
87	8	1	100	5400	2	5	4	5	10	18	1	0	100	0.75	0.25	1	0	1	100	1	0	4	1	1	2	0	1	1	1	1	0	0	1	30
87	9	1	0	6300	2	5	4	5	10	18	0	0	100	0.75	0.25	1	0	1	100	-99	1	4	1	-99	2	1	1	1	1	1	0	0	1	31
87	10	1	0	6600	2	5	4	5	10	18	0	0	100	0.75	0.25	1	0	1	100	-99	1	4	1	-99	2	1	1	1	1	1	0	0	1	32
87	11	1	100	4700	2	5	4	5	10	18	1	0	100	0.75	0.25	1	0	1	100	1	1	4	1	1	2	0	1	1	1	1	0	0	1	33
87	12	1	100	5700	2	5	4	5	10	18	1	0	100	0.75	0.25	1	0	1	100	1	0	4	1	1	2	0	1	1	1	1	0	0	1	34
87	13	1	0	5600	2	5	4	5	10	18	0	0	100	0.75	0.25	1	1	0	100	-99	1	3	2	-99	1	1	0	0	1	1	0	0	1	35
87	14	1	0	5100	2	5	4	5	10	18	0	0	100	0.75	0.25	1	1	0	100	-99	0	3	2	-99	1	1	0	0	1	1	0	0	1	36
87	15	1	0	5700	2	5	4	5	10	18	0	0	100	0.75	0.25	1	1	0	100	-99	0	3	2	-99	1	1	0	0	1	1	0	0	1	37
87	16	1	100	5200	2	5	4	5	10	18	1	0	100	0.75	0.25	1	1	0	100	1	1	3	2	1	1	0	0	0	1	0	0	0	1	38
87	17	1	0	5800	2	5	4	5	10	18	0	0	100	0.75	0.25	1	0	1	100	-99	1	4	1	-99	2	1	1	1	1	1	0	0	1	39
87	18	1	0	4700	2	5	4	5	10	18	0	0	100	0.75	0.25	1	1	0	100	-99	0	3	2	-99	1	1	0	0	1	1	0	0	1	40
88	1	1	0	5000	2	5	4	5	10	18	1	0	100	0.75	0.25	1	0	1	100	0	0	4	1	0	2	0	1	1	1	1	0	0	1	23
88	2	1	100	5700	2	5	4	5	10	18	1	0	100	0.75	0.25	1	0	1	100	1	1	4	1	1	2	0	1	1	1	1	0	0	1	24
88	3	1	100	5000	2	5	4	5	10	18	1	0	100	0.75	0.25	1	1	0	100	1	0	3	2	1	1	0	0	0	1	0	0	0	1	25
88	4	1	0	6800	2	5	4	5	10	18	1	0	100	0.75	0.25	1	1	0	100	1	0	3	2	0	1	0	0	0	1	0	0	0	1	26
88	5	1	0	4600	2	5	4	5	10	18	1	0	100	0.75	0.25	1	1	0	100	0	0	3	2	0	1	0	0	0	1	0	0	0	1	27
88	6	1	0	4400	2	5	4	5	10	18	1	0	100	0.75	0.25	1	1	0	100	0	0	3	2	0	1	0	0	0	1	0	0	0	1	28
88	7	1	0	4100	2	5	4	5	10	18	0	0	100	0.75	0.25	1	0	1	100	-99	0	4	1	-99	2	1	1	1	1	1	0	0	1	29
88	8	1	100	5500	2	5	4	5	10	18	1	0	100	0.75	0.25	1	0	1	100	1	1	4	1	1	2	0	1	1	1	1	0	0	1	30
88	9	1	0	6300	2	5	4	5	10	18	0	0	100	0.75	0.25	1	0	1	100	-99	0	4	1	-99	2	1	1	1	1	1	0	0	1	31
88	10	1	0	6600	2	5	4	5	10	18	0	0	100	0.75	0.25	1	0	1	100	-99	1	4	1	-99	2	1	1	1	1	1	0	0	1	32
88	11	1	0	4700	2	5	4	5	10	18	1	0	100	0.75	0.25	1	0	1	100	1	0	4	1	0	2	0	1	1	1	1	0	0	1	33
88	12	1	100	5800	2	5	4	5	10	18	1	0	100	0.75	0.25	1	0	1	100	1	1	4	1	1	2	0	1	1	1	1	0	0	1	34
88	13	1	0	5600	2	5	4	5	10	18	0	0	100	0.75	0.25	1	1	0	100	-99	0	3	2	-99	1	1	0	0	1	1	0	0	1	35
88	14	1	0	5100	2	5	4	5	10	18	0	0	100	0.75	0.25	1	1	0	100	-99	1	3	2	-99	1	1	0	0	1	1	0	0	1	36
88	15	1	0	5700	2	5	4	5	10	18	0	0	100	0.75	0.25	1	1	0	100	-99	1	3	2	-99	1	1	0	0	1	1	0	0	1	37
88	16	1	100	5300	2	5	4	5	10	18	1	0	100	0.75	0.25	1	1	0	100	1	0	3	2	1	1	0	0	0	1	0	0	0	1	38
88	17	1	0	5800	2	5	4	5	10	18	0	0	100	0.75	0.25	1	0	1	100	-99	0	4	1	-99	2	1	1	1	1	1	0	0	1	39
88	18	1	0	4700	2	5	4	5	10	18	0	0	100	0.75	0.25	1	1	0	100	-99	1	3	2	-99	1	1	0	0	1	1	0	0	1	40
89	1	1	100	5100	2	5	4	5	10	18	1	0	100	0.75	0.25	1	0	1	100	1	0	4	1	1	2	0	1	1	1	1	0	0	1	23
89	2	1	100	5800	2	5	4	5	10	18	1	0	100	0.75	0.25	1	0	1	100	1	0	4	1	1	2	0	1	1	1	1	0	0	1	24
89	3	1	100	5100	2	5	4	5	10	18	1	0	100	0.75	0.25	1	1	0	100	1	1	2	3	1	1	0	0	0	1	0	0	0	1	25
89	4	1	100	6900	2	5	4	5	10	18	1	0	100	0.75	0.25	1	1	0	100	0	0	2	3	1	1	0	0	0	1	0	0	0	1	26
89	5	1	100	4700	2	5	4	5	10	18	1	0	100	0.75	0.25	1	1	0	100	0	0	2	3	1	1	0	0	0	1	0	0	0	1	27
89	6	1	100	4500	2	5	4	5	10	18	1	0	100	0.75	0.25	1	1	0	100	0	1	2	3	1	1	0	0	0	1	0	0	0	1	28
89	7	1	0	4100	2	5	4	5	10	18	0	0	100	0.75	0.25	1	0	1	100	-99	0	4	1	-99	2	1	1	1	1	1	0	0	1	29
89	8	1	100	5600	2	5	4	5	10	18	1	0	100	0.75	0.25	1	0	1	100	1	1	4	1	1	2	0	1	1	1	1	0	0	1	30
89	9	1	0	6300	2	5	4	5	10	18	0	0	100	0.75	0.25	1	0	1	100	-99	0	4	1	-99	2	1	1	1	1	1	0	0	1	31
89	10	1	0	6600	2	5	4	5	10	18	0	0	100	0.75	0.25	1	0	1	100	-99	1	4	1	-99	2	1	1	1	1	1	0	0	1	32
89	11	1	0	4700	2	5	4	5	10	18	1	0	100	0.75	0.25	1	0	1	100	0	1	4	1	0	2	0	1	1	1	1	0	0	1	33
89	12	1	0	5800	2	5	4	5	10	18	1	0	100	0.75	0.25	1	0	1	100	1	1	4	1	0	2	0	1	1	1	1	0	0	1	34
89	13	1	0	5600	2	5	4	5	10	18	0	0	100	0.75	0.25	1	1	0	100	-99	1	2	3	-99	1	1	0	0	1	1	0	0	1	35
89	14	1	0	5100	2	5	4	5	10	18	0	0	100	0.75	0.25	1	1	0	100	-99	0	2	3	-99	1	1	0	0	1	1	0	0	1	36
89	15	1	0	5700	2	5	4	5	10	18	0	0	100	0.75	0.25	1	1	0	100	-99	1	2	3	-99	1	1	0	0	1	1	0	0	1	37
89	16	1	0	5300	2	5	4	5	10	18	1	0	100	0.75	0.25	1	1	0	100	1	1	2	3	0	1	0	0	0	1	0	0	0	1	38
89	17	1	0	5800	2	5	4	5	10	18	0	0	100	0.75	0.25	1	0	1	100	-99	0	4	1	-99	2	1	1	1	1	1	0	0	1	39
89	18	1	0	4700	2	5	4	5	10	18	0	0	100	0.75	0.25	1	1	0	100	-99	0	2	3	-99	1	1	0	0	1	1	0	0	1	40
90	1	1	100	5200	2	5	4	5	10	18	1	0	100	0.75	0.25	1	0	1	100	1	0	4	1	1	2	0	1	1	1	1	0	0	1	23
90	2	1	100	5900	2	5	4	5	10	18	1	0	100	0.75	0.25	1	0	1	100	1	1	4	1	1	2	0	1	1	1	1	0	0	1	24
90	3	1	0	5100	2	5	4	5	10	18	1	0	100	0.75	0.25	1	1	0	100	1	1	2	3	0	1	0	0	0	1	0	0	0	1	25
90	4	1	100	7000	2	5	4	5	10	18	1	0	100	0.75	0.25	1	1	0	100	0	0	2	3	1	1	0	0	0	1	0	0	0	1	26
90	5	1	100	4800	2	5	4	5	10	18	1	0	100	0.75	0.25	1	1	0	100	0	1	2	3	1	1	0	0	0	1	0	0	0	1	27
90	6	1	100	4600	2	5	4	5	10	18	1	0	100	0.75	0.25	1	1	0	100	0	0	2	3	1	1	0	0	0	1	0	0	0	1	28
90	7	1	400	4500	2	5	4	5	10	18	0	0	100	0.75	0.25	1	0	1	100	1	1	4	1	-99	2	1	1	1	1	1	0	0	1	29
90	8	1	100	5700	2	5	4	5	10	18	1	0	100	0.75	0.25	1	0	1	100	1	0	4	1	1	2	0	1	1	1	1	0	0	1	30
90	9	1	400	6700	2	5	4	5	10	18	0	0	100	0.75	0.25	1	0	1	100	1	1	4	1	-99	2	1	1	1	1	1	0	0	1	31
90	10	1	300	6900	2	5	4	5	10	18	0	0	100	0.75	0.25	1	0	1	100	1	1	4	1	-99	2	1	1	1	1	1	0	0	1	32
90	11	1	100	4800	2	5	4	5	10	18	1	0	100	0.75	0.25	1	0	1	100	0	1	4	1	1	2	0	1	1	1	1	0	0	1	33
90	12	1	100	5900	2	5	4	5	10	18	1	0	100	0.75	0.25	1	0	1	100	1	0	4	1	1	2	0	1	1	1	1	0	0	1	34
90	13	1	400	6000	2	5	4	5	10	18	0	0	100	0.75	0.25	1	1	0	100	1	0	2	3	-99	1	1	0	0	1	1	0	0	1	35
90	14	1	300	5400	2	5	4	5	10	18	0	0	100	0.75	0.25	1	1	0	100	1	1	2	3	-99	1	1	0	0	1	1	0	0	1	36
90	15	1	500	6200	2	5	4	5	10	18	0	0	100	0.75	0.25	1	1	0	100	1	1	2	3	-99	1	1	0	0	1	1	0	0	1	37
90	16	1	0	5300	2	5	4	5	10	18	1	0	100	0.75	0.25	1	1	0	100	1	0	2	3	0	1	0	0	0	1	0	0	0	1	38
90	17	1	400	6200	2	5	4	5	10	18	0	0	100	0.75	0.25	1	0	1	100	1	1	4	1	-99	2	1	1	1	1	1	0	0	1	39
90	18	1	400	5100	2	5	4	5	10	18	0	0	100	0.75	0.25	1	1	0	100	1	1	2	3	-99	1	1	0	0	1	1	0	0	1	40
91	1	1	100	5300	2	5	4	5	10	18	1	0	100	0.75	0.25	1	0	0	100	1	1	3	2	1	2	0	0	0	1	0	0	0	1	23
91	2	1	100	6000	2	5	4	5	10	18	1	0	100	0.75	0.25	1	0	0	100	0	0	3	2	1	2	0	0	0	1	0	0	0	1	24
91	3	1	100	5200	2	5	4	5	10	18	1	0	100	0.75	0.25	1	1	1	100	1	1	4	1	1	1	0	1	1	1	1	0	0	1	25
91	4	1	100	7100	2	5	4	5	10	18	1	0	100	0.75	0.25	1	1	1	100	1	0	4	1	1	1	0	1	1	1	1	0	0	1	26
91	5	1	100	4900	2	5	4	5	10	18	1	0	100	0.75	0.25	1	1	1	100	1	1	4	1	1	1	0	1	1	1	1	0	0	1	27
91	6	1	100	4700	2	5	4	5	10	18	1	0	100	0.75	0.25	1	1	1	100	1	1	4	1	1	1	0	1	1	1	1	0	0	1	28
91	7	1	0	4500	2	5	4	5	10	18	0	0	100	0.75	0.25	1	0	0	100	-99	0	3	2	-99	2	1	0	0	1	1	0	0	1	29
91	8	1	100	5800	2	5	4	5	10	18	1	0	100	0.75	0.25	1	0	0	100	0	0	3	2	1	2	0	0	0	1	0	0	0	1	30
91	9	1	0	6700	2	5	4	5	10	18	0	0	100	0.75	0.25	1	0	0	100	-99	0	3	2	-99	2	1	0	0	1	1	0	0	1	31
91	10	1	0	6900	2	5	4	5	10	18	0	0	100	0.75	0.25	1	0	0	100	-99	0	3	2	-99	2	1	0	0	1	1	0	0	1	32
91	11	1	100	4900	2	5	4	5	10	18	1	0	100	0.75	0.25	1	0	0	100	1	1	3	2	1	2	0	0	0	1	0	0	0	1	33
91	12	1	0	5900	2	5	4	5	10	18	1	0	100	0.75	0.25	1	0	0	100	1	0	3	2	0	2	0	0	0	1	0	0	0	1	34
91	13	1	0	6000	2	5	4	5	10	18	0	0	100	0.75	0.25	1	1	1	100	-99	0	4	1	-99	1	1	1	1	1	1	0	0	1	35
91	14	1	0	5400	2	5	4	5	10	18	0	0	100	0.75	0.25	1	1	1	100	-99	0	4	1	-99	1	1	1	1	1	1	0	0	1	36
91	15	1	0	6200	2	5	4	5	10	18	0	0	100	0.75	0.25	1	1	1	100	-99	0	4	1	-99	1	1	1	1	1	1	0	0	1	37
91	16	1	0	5300	2	5	4	5	10	18	1	0	100	0.75	0.25	1	1	1	100	0	0	4	1	0	1	0	1	1	1	1	0	0	1	38
91	17	1	0	6200	2	5	4	5	10	18	0	0	100	0.75	0.25	1	0	0	100	-99	1	3	2	-99	2	1	0	0	1	1	0	0	1	39
91	18	1	0	5100	2	5	4	5	10	18	0	0	100	0.75	0.25	1	1	1	100	-99	1	4	1	-99	1	1	1	1	1	1	0	0	1	40
92	1	1	0	5300	2	5	4	5	10	18	1	0	100	0.75	0.25	1	0	0	100	1	1	2	3	0	2	0	0	0	1	0	0	0	1	23
92	2	1	100	6100	2	5	4	5	10	18	1	0	100	0.75	0.25	1	0	0	100	0	0	2	3	1	2	0	0	0	1	0	0	0	1	24
92	3	1	100	5300	2	5	4	5	10	18	1	0	100	0.75	0.25	1	1	1	100	1	1	4	1	1	1	0	1	1	1	1	0	0	1	25
92	4	1	100	7200	2	5	4	5	10	18	1	0	100	0.75	0.25	1	1	1	100	1	1	4	1	1	1	0	1	1	1	1	0	0	1	26
92	5	1	100	5000	2	5	4	5	10	18	1	0	100	0.75	0.25	1	1	1	100	0	0	4	1	1	1	0	1	1	1	1	0	0	1	27
92	6	1	100	4800	2	5	4	5	10	18	1	0	100	0.75	0.25	1	1	1	100	1	0	4	1	1	1	0	1	1	1	1	0	0	1	28
92	7	1	0	4500	2	5	4	5	10	18	0	0	100	0.75	0.25	1	0	0	100	-99	0	2	3	-99	2	1	0	0	1	1	0	0	1	29
92	8	1	100	5900	2	5	4	5	10	18	1	0	100	0.75	0.25	1	0	0	100	0	1	2	3	1	2	0	0	0	1	0	0	0	1	30
92	9	1	0	6700	2	5	4	5	10	18	0	0	100	0.75	0.25	1	0	0	100	-99	1	2	3	-99	2	1	0	0	1	1	0	0	1	31
92	10	1	0	6900	2	5	4	5	10	18	0	0	100	0.75	0.25	1	0	0	100	-99	0	2	3	-99	2	1	0	0	1	1	0	0	1	32
92	11	1	0	4900	2	5	4	5	10	18	1	0	100	0.75	0.25	1	0	0	100	1	0	2	3	0	2	0	0	0	1	0	0	0	1	33
92	12	1	100	6000	2	5	4	5	10	18	1	0	100	0.75	0.25	1	0	0	100	0	0	2	3	1	2	0	0	0	1	0	0	0	1	34
92	13	1	0	6000	2	5	4	5	10	18	0	0	100	0.75	0.25	1	1	1	100	-99	1	4	1	-99	1	1	1	1	1	1	0	0	1	35
92	14	1	0	5400	2	5	4	5	10	18	0	0	100	0.75	0.25	1	1	1	100	-99	1	4	1	-99	1	1	1	1	1	1	0	0	1	36
92	15	1	0	6200	2	5	4	5	10	18	0	0	100	0.75	0.25	1	1	1	100	-99	1	4	1	-99	1	1	1	1	1	1	0	0	1	37
92	16	1	100	5400	2	5	4	5	10	18	1	0	100	0.75	0.25	1	1	1	100	1	1	4	1	1	1	0	1	1	1	1	0	0	1	38
92	17	1	0	6200	2	5	4	5	10	18	0	0	100	0.75	0.25	1	0	0	100	-99	1	2	3	-99	2	1	0	0	1	1	0	0	1	39
92	18	1	0	5100	2	5	4	5	10	18	0	0	100	0.75	0.25	1	1	1	100	-99	0	4	1	-99	1	1	1	1	1	1	0	0	1	40
93	1	1	0	5300	2	5	4	5	10	18	1	0	100	0.75	0.25	1	0	0	100	1	0	2	3	0	2	0	0	0	1	0	0	0	1	23
93	2	1	100	6200	2	5	4	5	10	18	1	0	100	0.75	0.25	1	0	0	100	0	0	2	3	1	2	0	0	0	1	0	0	0	1	24
93	3	1	100	5400	2	5	4	5	10	18	1	0	100	0.75	0.25	1	1	1	100	1	1	5	0	1	1	0	1	1	1	1	0	0	1	25
93	4	1	100	7300	2	5	4	5	10	18	1	0	100	0.75	0.25	1	1	1	100	1	0	5	0	1	1	0	1	1	1	1	0	0	1	26
93	5	1	0	5000	2	5	4	5	10	18	1	0	100	0.75	0.25	1	1	1	100	1	0	5	0	0	1	0	1	1	1	1	0	0	1	27
93	6	1	100	4900	2	5	4	5	10	18	1	0	100	0.75	0.25	1	1	1	100	1	1	5	0	1	1	0	1	1	1	1	0	0	1	28
93	7	1	0	4500	2	5	4	5	10	18	0	0	100	0.75	0.25	1	0	0	100	-99	1	2	3	-99	2	1	0	0	1	1	0	0	1	29
93	8	1	0	5900	2	5	4	5	10	18	1	0	100	0.75	0.25	1	0	0	100	0	0	2	3	0	2	0	0	0	1	0	0	0	1	30
93	9	1	0	6700	2	5	4	5	10	18	0	0	100	0.75	0.25	1	0	0	100	-99	1	2	3	-99	2	1	0	0	1	1	0	0	1	31
93	10	1	0	6900	2	5	4	5	10	18	0	0	100	0.75	0.25	1	0	0	100	-99	1	2	3	-99	2	1	0	0	1	1	0	0	1	32
93	11	1	100	5000	2	5	4	5	10	18	1	0	100	0.75	0.25	1	0	0	100	1	0	2	3	1	2	0	0	0	1	0	0	0	1	33
93	12	1	100	6100	2	5	4	5	10	18	1	0	100	0.75	0.25	1	0	0	100	0	0	2	3	1	2	0	0	0	1	0	0	0	1	34
93	13	1	0	6000	2	5	4	5	10	18	0	0	100	0.75	0.25	1	1	1	100	-99	0	5	0	-99	1	1	1	1	1	1	0	0	1	35
93	14	1	0	5400	2	5	4	5	10	18	0	0	100	0.75	0.25	1	1	1	100	-99	1	5	0	-99	1	1	1	1	1	1	0	0	1	36
93	15	1	0	6200	2	5	4	5	10	18	0	0	100	0.75	0.25	1	1	1	100	-99	1	5	0	-99	1	1	1	1	1	1	0	0	1	37
93	16	1	100	5500	2	5	4	5	10	18	1	0	100	0.75	0.25	1	1	1	100	1	0	5	0	1	1	0	1	1	1	1	0	0	1	38
93	17	1	0	6200	2	5	4	5	10	18	0	0	100	0.75	0.25	1	0	0	100	-99	1	2	3	-99	2	1	0	0	1	1	0	0	1	39
93	18	1	0	5100	2	5	4	5	10	18	0	0	100	0.75	0.25	1	1	1	100	-99	0	5	0	-99	1	1	1	1	1	1	0	0	1	40
94	1	1	100	5400	2	5	4	5	10	18	1	0	100	0.75	0.25	1	0	0	100	0	1	1	4	1	2	0	0	0	1	0	0	0	1	23
94	2	1	100	6300	2	5	4	5	10	18	1	0	100	0.75	0.25	1	0	0	100	0	0	1	4	1	2	0	0	0	1	0	0	0	1	24
94	3	1	0	5400	2	5	4	5	10	18	1	0	100	0.75	0.25	1	1	1	100	1	0	4	1	0	1	0	1	1	1	1	0	0	1	25
94	4	1	100	7400	2	5	4	5	10	18	1	0	100	0.75	0.25	1	1	1	100	1	0	4	1	1	1	0	1	1	1	1	0	0	1	26
94	5	1	0	5000	2	5	4	5	10	18	1	0	100	0.75	0.25	1	1	1	100	0	1	4	1	0	1	0	1	1	1	1	0	0	1	27
94	6	1	100	5000	2	5	4	5	10	18	1	0	100	0.75	0.25	1	1	1	100	1	1	4	1	1	1	0	1	1	1	1	0	0	1	28
94	7	1	0	4500	2	5	4	5	10	18	0	0	100	0.75	0.25	1	0	0	100	-99	1	1	4	-99	2	1	0	0	1	1	0	0	1	29
94	8	1	100	6000	2	5	4	5	10	18	1	0	100	0.75	0.25	1	0	0	100	0	1	1	4	1	2	0	0	0	1	0	0	0	1	30
94	9	1	0	6700	2	5	4	5	10	18	0	0	100	0.75	0.25	1	0	0	100	-99	1	1	4	-99	2	1	0	0	1	1	0	0	1	31
94	10	1	0	6900	2	5	4	5	10	18	0	0	100	0.75	0.25	1	0	0	100	-99	1	1	4	-99	2	1	0	0	1	1	0	0	1	32
94	11	1	0	5000	2	5	4	5	10	18	1	0	100	0.75	0.25	1	0	0	100	1	1	1	4	0	2	0	0	0	1	0	0	0	1	33
94	12	1	100	6200	2	5	4	5	10	18	1	0	100	0.75	0.25	1	0	0	100	0	0	1	4	1	2	0	0	0	1	0	0	0	1	34
94	13	1	0	6000	2	5	4	5	10	18	0	0	100	0.75	0.25	1	1	1	100	-99	1	4	1	-99	1	1	1	1	1	1	0	0	1	35
94	14	1	0	5400	2	5	4	5	10	18	0	0	100	0.75	0.25	1	1	1	100	-99	1	4	1	-99	1	1	1	1	1	1	0	0	1	36
94	15	1	0	6200	2	5	4	5	10	18	0	0	100	0.75	0.25	1	1	1	100	-99	0	4	1	-99	1	1	1	1	1	1	0	0	1	37
94	16	1	100	5600	2	5	4	5	10	18	1	0	100	0.75	0.25	1	1	1	100	1	1	4	1	1	1	0	1	1	1	1	0	0	1	38
94	17	1	0	6200	2	5	4	5	10	18	0	0	100	0.75	0.25	1	0	0	100	-99	1	1	4	-99	2	1	0	0	1	1	0	0	1	39
94	18	1	0	5100	2	5	4	5	10	18	0	0	100	0.75	0.25	1	1	1	100	-99	0	4	1	-99	1	1	1	1	1	1	0	0	1	40
95	1	1	0	5400	2	5	4	5	10	18	1	0	100	0.75	0.25	1	0	0	100	0	0	1	4	0	2	0	0	0	1	0	0	0	1	23
95	2	1	0	6300	2	5	4	5	10	18	1	0	100	0.75	0.25	1	0	0	100	0	0	1	4	0	2	0	0	0	1	0	0	0	1	24
95	3	1	0	5400	2	5	4	5	10	18	1	0	100	0.75	0.25	1	1	1	100	1	1	4	1	0	1	0	1	1	1	1	0	0	1	25
95	4	1	100	7500	2	5	4	5	10	18	1	0	100	0.75	0.25	1	1	1	100	1	1	4	1	1	1	0	1	1	1	1	0	0	1	26
95	5	1	0	5000	2	5	4	5	10	18	1	0	100	0.75	0.25	1	1	1	100	0	0	4	1	0	1	0	1	1	1	1	0	0	1	27
95	6	1	100	5100	2	5	4	5	10	18	1	0	100	0.75	0.25	1	1	1	100	1	1	4	1	1	1	0	1	1	1	1	0	0	1	28
95	7	1	400	4900	2	5	4	5	10	18	0	0	100	0.75	0.25	1	0	0	100	1	1	1	4	-99	2	1	0	0	1	1	0	0	1	29
95	8	1	0	6000	2	5	4	5	10	18	1	0	100	0.75	0.25	1	0	0	100	0	1	1	4	0	2	0	0	0	1	0	0	0	1	30
95	9	1	400	7100	2	5	4	5	10	18	0	0	100	0.75	0.25	1	0	0	100	1	0	1	4	-99	2	1	0	0	1	1	0	0	1	31
95	10	1	300	7200	2	5	4	5	10	18	0	0	100	0.75	0.25	1	0	0	100	1	0	1	4	-99	2	1	0	0	1	1	0	0	1	32
95	11	1	0	5000	2	5	4	5	10	18	1	0	100	0.75	0.25	1	0	0	100	1	1	1	4	0	2	0	0	0	1	0	0	0	1	33
95	12	1	100	6300	2	5	4	5	10	18	1	0	100	0.75	0.25	1	0	0	100	0	1	1	4	1	2	0	0	0	1	0	0	0	1	34
95	13	1	400	6400	2	5	4	5	10	18	0	0	100	0.75	0.25	1	1	1	100	1	1	4	1	-99	1	1	1	1	1	1	0	0	1	35
95	14	1	500	5900	2	5	4	5	10	18	0	0	100	0.75	0.25	1	1	1	100	1	0	4	1	-99	1	1	1	1	1	1	0	0	1	36
95	15	1	500	6700	2	5	4	5	10	18	0	0	100	0.75	0.25	1	1	1	100	1	0	4	1	-99	1	1	1	1	1	1	0	0	1	37
95	16	1	100	5700	2	5	4	5	10	18	1	0	100	0.75	0.25	1	1	1	100	1	1	4	1	1	1	0	1	1	1	1	0	0	1	38
95	17	1	400	6600	2	5	4	5	10	18	0	0	100	0.75	0.25	1	0	0	100	1	0	1	4	-99	2	1	0	0	1	1	0	0	1	39
95	18	1	400	5500	2	5	4	5	10	18	0	0	100	0.75	0.25	1	1	1	100	1	0	4	1	-99	1	1	1	1	1	1	0	0	1	40
96	1	1	100	5500	2	5	4	5	10	18	1	0	100	0.75	0.25	1	0	1	100	1	1	4	1	1	2	0	1	1	1	1	0	0	1	23
96	2	1	0	6300	2	5	4	5	10	18	1	0	100	0.75	0.25	1	0	1	100	1	1	4	1	0	2	0	1	1	1	1	0	0	1	24
96	3	1	100	5500	2	5	4	5	10	18	1	0	100	0.75	0.25	1	1	0	100	1	0	4	1	1	1	0	0	1	0	1	0	0	1	25
96	4	1	0	7500	2	5	4	5	10	18	1	0	100	0.75	0.25	1	1	0	100	1	0	4	1	0	1	0	0	1	0	1	0	0	1	26
96	5	1	0	5000	2	5	4	5	10	18	1	0	100	0.75	0.25	1	1	0	100	1	1	4	1	0	1	0	0	1	0	1	0	0	1	27
96	6	1	0	5100	2	5	4	5	10	18	1	0	100	0.75	0.25	1	1	0	100	1	1	4	1	0	1	0	0	1	0	1	0	0	1	28
96	7	1	0	4900	2	5	4	5	10	18	0	0	100	0.75	0.25	1	0	1	100	-99	1	4	1	-99	2	1	1	1	1	1	0	0	1	29
96	8	1	100	6100	2	5	4	5	10	18	1	0	100	0.75	0.25	1	0	1	100	1	1	4	1	1	2	0	1	1	1	1	0	0	1	30
96	9	1	0	7100	2	5	4	5	10	18	0	0	100	0.75	0.25	1	0	1	100	-99	0	4	1	-99	2	1	1	1	1	1	0	0	1	31
96	10	1	0	7200	2	5	4	5	10	18	0	0	100	0.75	0.25	1	0	1	100	-99	1	4	1	-99	2	1	1	1	1	1	0	0	1	32
96	11	1	100	5100	2	5	4	5	10	18	1	0	100	0.75	0.25	1	0	1	100	1	1	4	1	1	2	0	1	1	1	1	0	0	1	33
96	12	1	0	6300	2	5	4	5	10	18	1	0	100	0.75	0.25	1	0	1	100	0	0	4	1	0	2	0	1	1	1	1	0	0	1	34
96	13	1	0	6400	2	5	4	5	10	18	0	0	100	0.75	0.25	1	1	0	100	-99	1	4	1	-99	1	1	0	1	0	0	0	0	1	35
96	14	1	0	5900	2	5	4	5	10	18	0	0	100	0.75	0.25	1	1	0	100	-99	0	4	1	-99	1	1	0	1	0	0	0	0	1	36
96	15	1	0	6700	2	5	4	5	10	18	0	0	100	0.75	0.25	1	1	0	100	-99	0	4	1	-99	1	1	0	1	0	0	0	0	1	37
96	16	1	0	5700	2	5	4	5	10	18	1	0	100	0.75	0.25	1	1	0	100	0	0	4	1	0	1	0	0	1	0	1	0	0	1	38
96	17	1	0	6600	2	5	4	5	10	18	0	0	100	0.75	0.25	1	0	1	100	-99	1	4	1	-99	2	1	1	1	1	1	0	0	1	39
96	18	1	0	5500	2	5	4	5	10	18	0	0	100	0.75	0.25	1	1	0	100	-99	0	4	1	-99	1	1	0	1	0	0	0	0	1	40
97	1	1	100	5600	2	5	4	5	10	18	1	0	100	0.75	0.25	1	0	1	100	1	0	5	0	1	2	0	1	1	1	1	0	0	1	23
97	2	1	100	6400	2	5	4	5	10	18	1	0	100	0.75	0.25	1	0	1	100	1	0	5	0	1	2	0	1	1	1	1	0	0	1	24
97	3	1	100	5600	2	5	4	5	10	18	1	0	100	0.75	0.25	1	1	0	100	1	1	3	2	1	1	0	0	1	0	1	0	0	1	25
97	4	1	100	7600	2	5	4	5	10	18	1	0	100	0.75	0.25	1	1	0	100	0	1	3	2	1	1	0	0	1	0	1	0	0	1	26
97	5	1	0	5000	2	5	4	5	10	18	1	0	100	0.75	0.25	1	1	0	100	1	1	3	2	0	1	0	0	1	0	1	0	0	1	27
97	6	1	0	5100	2	5	4	5	10	18	1	0	100	0.75	0.25	1	1	0	100	0	1	3	2	0	1	0	0	1	0	1	0	0	1	28
97	7	1	0	4900	2	5	4	5	10	18	0	0	100	0.75	0.25	1	0	1	100	-99	1	5	0	-99	2	1	1	1	1	1	0	0	1	29
97	8	1	100	6200	2	5	4	5	10	18	1	0	100	0.75	0.25	1	0	1	100	1	1	5	0	1	2	0	1	1	1	1	0	0	1	30
97	9	1	0	7100	2	5	4	5	10	18	0	0	100	0.75	0.25	1	0	1	100	-99	0	5	0	-99	2	1	1	1	1	1	0	0	1	31
97	10	1	0	7200	2	5	4	5	10	18	0	0	100	0.75	0.25	1	0	1	100	-99	0	5	0	-99	2	1	1	1	1	1	0	0	1	32
97	11	1	100	5200	2	5	4	5	10	18	1	0	100	0.75	0.25	1	0	1	100	1	0	5	0	1	2	0	1	1	1	1	0	0	1	33
97	12	1	0	6300	2	5	4	5	10	18	1	0	100	0.75	0.25	1	0	1	100	1	0	5	0	0	2	0	1	1	1	1	0	0	1	34
97	13	1	0	6400	2	5	4	5	10	18	0	0	100	0.75	0.25	1	1	0	100	-99	0	3	2	-99	1	1	0	1	0	0	0	0	1	35
97	14	1	0	5900	2	5	4	5	10	18	0	0	100	0.75	0.25	1	1	0	100	-99	1	3	2	-99	1	1	0	1	0	0	0	0	1	36
97	15	1	0	6700	2	5	4	5	10	18	0	0	100	0.75	0.25	1	1	0	100	-99	0	3	2	-99	1	1	0	1	0	0	0	0	1	37
97	16	1	100	5800	2	5	4	5	10	18	1	0	100	0.75	0.25	1	1	0	100	1	0	3	2	1	1	0	0	1	0	1	0	0	1	38
97	17	1	0	6600	2	5	4	5	10	18	0	0	100	0.75	0.25	1	0	1	100	-99	0	5	0	-99	2	1	1	1	1	1	0	0	1	39
97	18	1	0	5500	2	5	4	5	10	18	0	0	100	0.75	0.25	1	1	0	100	-99	1	3	2	-99	1	1	0	1	0	0	0	0	1	40
98	1	1	100	5700	2	5	4	5	10	18	1	0	100	0.75	0.25	1	0	1	100	1	0	5	0	1	2	0	1	1	1	1	0	0	1	23
98	2	1	100	6500	2	5	4	5	10	18	1	0	100	0.75	0.25	1	0	1	100	1	1	5	0	1	2	0	1	1	1	1	0	0	1	24
98	3	1	100	5700	2	5	4	5	10	18	1	0	100	0.75	0.25	1	1	0	100	1	1	2	3	1	1	0	0	1	0	1	0	0	1	25
98	4	1	0	7600	2	5	4	5	10	18	1	0	100	0.75	0.25	1	1	0	100	0	0	2	3	0	1	0	0	1	0	1	0	0	1	26
98	5	1	0	5000	2	5	4	5	10	18	1	0	100	0.75	0.25	1	1	0	100	0	1	2	3	0	1	0	0	1	0	1	0	0	1	27
98	6	1	100	5200	2	5	4	5	10	18	1	0	100	0.75	0.25	1	1	0	100	0	1	2	3	1	1	0	0	1	0	1	0	0	1	28
98	7	1	0	4900	2	5	4	5	10	18	0	0	100	0.75	0.25	1	0	1	100	-99	0	5	0	-99	2	1	1	1	1	1	0	0	1	29
98	8	1	0	6200	2	5	4	5	10	18	1	0	100	0.75	0.25	1	0	1	100	1	0	5	0	0	2	0	1	1	1	1	0	0	1	30
98	9	1	0	7100	2	5	4	5	10	18	0	0	100	0.75	0.25	1	0	1	100	-99	1	5	0	-99	2	1	1	1	1	1	0	0	1	31
98	10	1	0	7200	2	5	4	5	10	18	0	0	100	0.75	0.25	1	0	1	100	-99	0	5	0	-99	2	1	1	1	1	1	0	0	1	32
98	11	1	100	5300	2	5	4	5	10	18	1	0	100	0.75	0.25	1	0	1	100	1	1	5	0	1	2	0	1	1	1	1	0	0	1	33
98	12	1	100	6400	2	5	4	5	10	18	1	0	100	0.75	0.25	1	0	1	100	1	0	5	0	1	2	0	1	1	1	1	0	0	1	34
98	13	1	0	6400	2	5	4	5	10	18	0	0	100	0.75	0.25	1	1	0	100	-99	0	2	3	-99	1	1	0	1	0	0	0	0	1	35
98	14	1	0	5900	2	5	4	5	10	18	0	0	100	0.75	0.25	1	1	0	100	-99	1	2	3	-99	1	1	0	1	0	0	0	0	1	36
98	15	1	0	6700	2	5	4	5	10	18	0	0	100	0.75	0.25	1	1	0	100	-99	1	2	3	-99	1	1	0	1	0	0	0	0	1	37
98	16	1	100	5900	2	5	4	5	10	18	1	0	100	0.75	0.25	1	1	0	100	1	1	2	3	1	1	0	0	1	0	1	0	0	1	38
98	17	1	0	6600	2	5	4	5	10	18	0	0	100	0.75	0.25	1	0	1	100	-99	1	5	0	-99	2	1	1	1	1	1	0	0	1	39
98	18	1	0	5500	2	5	4	5	10	18	0	0	100	0.75	0.25	1	1	0	100	-99	1	2	3	-99	1	1	0	1	0	0	0	0	1	40
99	1	1	100	5800	2	5	4	5	10	18	1	0	100	0.75	0.25	1	0	1	100	1	0	5	0	1	2	0	1	1	1	1	0	0	1	23
99	2	1	100	6600	2	5	4	5	10	18	1	0	100	0.75	0.25	1	0	1	100	1	0	5	0	1	2	0	1	1	1	1	0	0	1	24
99	3	1	100	5800	2	5	4	5	10	18	1	0	100	0.75	0.25	1	1	0	100	1	1	2	3	1	1	0	0	1	0	1	0	0	1	25
99	4	1	0	7600	2	5	4	5	10	18	1	0	100	0.75	0.25	1	1	0	100	0	1	2	3	0	1	0	0	1	0	1	0	0	1	26
99	5	1	100	5100	2	5	4	5	10	18	1	0	100	0.75	0.25	1	1	0	100	0	1	2	3	1	1	0	0	1	0	1	0	0	1	27
99	6	1	0	5200	2	5	4	5	10	18	1	0	100	0.75	0.25	1	1	0	100	0	1	2	3	0	1	0	0	1	0	1	0	0	1	28
99	7	1	0	4900	2	5	4	5	10	18	0	0	100	0.75	0.25	1	0	1	100	-99	0	5	0	-99	2	1	1	1	1	1	0	0	1	29
99	8	1	100	6300	2	5	4	5	10	18	1	0	100	0.75	0.25	1	0	1	100	1	0	5	0	1	2	0	1	1	1	1	0	0	1	30
99	9	1	0	7100	2	5	4	5	10	18	0	0	100	0.75	0.25	1	0	1	100	-99	1	5	0	-99	2	1	1	1	1	1	0	0	1	31
99	10	1	0	7200	2	5	4	5	10	18	0	0	100	0.75	0.25	1	0	1	100	-99	1	5	0	-99	2	1	1	1	1	1	0	0	1	32
99	11	1	100	5400	2	5	4	5	10	18	1	0	100	0.75	0.25	1	0	1	100	1	0	5	0	1	2	0	1	1	1	1	0	0	1	33
99	12	1	100	6500	2	5	4	5	10	18	1	0	100	0.75	0.25	1	0	1	100	1	0	5	0	1	2	0	1	1	1	1	0	0	1	34
99	13	1	0	6400	2	5	4	5	10	18	0	0	100	0.75	0.25	1	1	0	100	-99	0	2	3	-99	1	1	0	1	0	0	0	0	1	35
99	14	1	0	5900	2	5	4	5	10	18	0	0	100	0.75	0.25	1	1	0	100	-99	1	2	3	-99	1	1	0	1	0	0	0	0	1	36
99	15	1	0	6700	2	5	4	5	10	18	0	0	100	0.75	0.25	1	1	0	100	-99	0	2	3	-99	1	1	0	1	0	0	0	0	1	37
99	16	1	100	6000	2	5	4	5	10	18	1	0	100	0.75	0.25	1	1	0	100	1	0	2	3	1	1	0	0	1	0	1	0	0	1	38
99	17	1	0	6600	2	5	4	5	10	18	0	0	100	0.75	0.25	1	0	1	100	-99	1	5	0	-99	2	1	1	1	1	1	0	0	1	39
99	18	1	0	5500	2	5	4	5	10	18	0	0	100	0.75	0.25	1	1	0	100	-99	1	2	3	-99	1	1	0	1	0	0	0	0	1	40
100	1	1	100	5900	2	5	4	5	10	18	1	0	100	0.75	0.25	1	0	1	100	1	1	5	0	1	2	0	1	1	1	1	0	0	1	23
100	2	1	0	6600	2	5	4	5	10	18	1	0	100	0.75	0.25	1	0	1	100	1	1	5	0	0	2	0	1	1	1	1	0	0	1	24
100	3	1	0	5800	2	5	4	5	10	18	1	0	100	0.75	0.25	1	1	0	100	0	1	2	3	0	1	0	0	1	0	1	0	0	1	25
100	4	1	100	7700	2	5	4	5	10	18	1	0	100	0.75	0.25	1	1	0	100	1	1	2	3	1	1	0	0	1	0	1	0	0	1	26
100	5	1	100	5200	2	5	4	5	10	18	1	0	100	0.75	0.25	1	1	0	100	0	0	2	3	1	1	0	0	1	0	1	0	0	1	27
100	6	1	0	5200	2	5	4	5	10	18	1	0	100	0.75	0.25	1	1	0	100	0	0	2	3	0	1	0	0	1	0	1	0	0	1	28
100	7	1	400	5300	2	5	4	5	10	18	0	0	100	0.75	0.25	1	0	1	100	1	1	5	0	-99	2	1	1	1	1	1	0	0	1	29
100	8	1	0	6300	2	5	4	5	10	18	1	0	100	0.75	0.25	1	0	1	100	1	0	5	0	0	2	0	1	1	1	1	0	0	1	30
100	9	1	300	7400	2	5	4	5	10	18	0	0	100	0.75	0.25	1	0	1	100	1	0	5	0	-99	2	1	1	1	1	1	0	0	1	31
100	10	1	500	7700	2	5	4	5	10	18	0	0	100	0.75	0.25	1	0	1	100	1	0	5	0	-99	2	1	1	1	1	1	0	0	1	32
100	11	1	100	5500	2	5	4	5	10	18	1	0	100	0.75	0.25	1	0	1	100	1	0	5	0	1	2	0	1	1	1	1	0	0	1	33
100	12	1	100	6600	2	5	4	5	10	18	1	0	100	0.75	0.25	1	0	1	100	1	0	5	0	1	2	0	1	1	1	1	0	0	1	34
100	13	1	200	6600	2	5	4	5	10	18	0	0	100	0.75	0.25	1	1	0	100	1	0	2	3	-99	1	1	0	1	0	0	0	0	1	35
100	14	1	200	6100	2	5	4	5	10	18	0	0	100	0.75	0.25	1	1	0	100	1	1	2	3	-99	1	1	0	1	0	0	0	0	1	36
100	15	1	300	7000	2	5	4	5	10	18	0	0	100	0.75	0.25	1	1	0	100	1	1	2	3	-99	1	1	0	1	0	0	0	0	1	37
100	16	1	100	6100	2	5	4	5	10	18	1	0	100	0.75	0.25	1	1	0	100	1	0	2	3	1	1	0	0	1	0	1	0	0	1	38
100	17	1	400	7000	2	5	4	5	10	18	0	0	100	0.75	0.25	1	0	1	100	1	1	5	0	-99	2	1	1	1	1	1	0	0	1	39
100	18	1	200	5700	2	5	4	5	10	18	0	0	100	0.75	0.25	1	1	0	100	1	0	2	3	-99	1	1	0	1	0	0	0	0	1	40
1	1	1	0	0	2	5	6	5	10	22	0	0	100	0.75	0.25	1	1	1	100	-99	1	1	4	-99	1	1	1	0	0	0	0	0	1	41
1	2	1	0	0	2	5	6	5	10	22	0	0	100	0.75	0.25	1	0	0	100	-99	0	4	1	-99	2	1	0	0	1	1	0	0	1	42
1	3	1	0	0	2	5	6	5	10	22	1	0	100	0.75	0.25	1	1	1	100	0	1	1	4	0	1	0	1	0	0	0	0	0	1	43
1	4	1	0	0	2	5	6	5	10	22	0	0	100	0.75	0.25	1	0	0	100	-99	0	4	1	-99	2	1	0	0	1	1	0	0	1	44
1	5	1	0	0	2	5	6	5	10	22	1	0	100	0.75	0.25	1	0	0	100	1	1	4	1	0	2	0	0	0	1	0	0	0	1	45
1	6	1	100	100	2	5	6	5	10	22	1	0	100	0.75	0.25	1	1	1	100	0	1	1	4	1	1	0	1	0	0	0	0	0	1	46
1	7	1	0	0	2	5	6	5	10	22	1	0	100	0.75	0.25	1	1	1	100	1	0	1	4	0	1	0	1	0	0	0	0	0	1	47
1	8	1	100	100	2	5	6	5	10	22	1	0	100	0.75	0.25	1	1	1	100	0	0	1	4	1	1	0	1	0	0	0	0	0	1	48
1	9	1	100	100	2	5	6	5	10	22	1	0	100	0.75	0.25	1	0	0	100	1	0	4	1	1	2	0	0	0	1	0	0	0	1	49
1	10	1	0	0	2	5	6	5	10	22	1	0	100	0.75	0.25	1	1	1	100	0	0	1	4	0	1	0	1	0	0	0	0	0	1	50
1	11	1	0	0	2	5	6	5	10	22	0	0	100	0.75	0.25	1	0	0	100	-99	0	4	1	-99	2	1	0	0	1	1	0	0	1	51
1	12	1	0	0	2	5	6	5	10	22	0	0	100	0.75	0.25	1	1	1	100	-99	1	1	4	-99	1	1	1	0	0	0	0	0	1	52
1	13	1	0	0	2	5	6	5	10	22	0	0	100	0.75	0.25	1	1	1	100	-99	1	1	4	-99	1	1	1	0	0	0	0	0	1	53
1	14	1	0	0	2	5	6	5	10	22	0	0	100	0.75	0.25	1	1	1	100	-99	0	1	4	-99	1	1	1	0	0	0	0	0	1	54
1	15	1	0	0	2	5	6	5	10	22	0	0	100	0.75	0.25	1	0	0	100	-99	0	4	1	-99	2	1	0	0	1	1	0	0	1	55
1	16	1	0	0	2	5	6	5	10	22	0	0	100	0.75	0.25	1	1	1	100	-99	0	1	4	-99	1	1	1	0	0	0	0	0	1	56
1	17	1	0	0	2	5	6	5	10	22	0	0	100	0.75	0.25	1	0	0	100	-99	0	4	1	-99	2	1	0	0	1	1	0	0	1	57
1	18	1	0	0	2	5	6	5	10	22	1	0	100	0.75	0.25	1	0	0	100	0	0	4	1	0	2	0	0	0	1	0	0	0	1	58
1	19	1	0	0	2	5	6	5	10	22	0	0	100	0.75	0.25	1	0	0	100	-99	0	4	1	-99	2	1	0	0	1	1	0	0	1	59
1	20	1	0	0	2	5	6	5	10	22	0	0	100	0.75	0.25	1	1	1	100	-99	0	1	4	-99	1	1	1	0	0	0	0	0	1	60
1	21	1	0	0	2	5	6	5	10	22	1	0	100	0.75	0.25	1	0	0	100	1	0	4	1	0	2	0	0	0	1	0	0	0	1	61
1	22	1	0	0	2	5	6	5	10	22	1	0	100	0.75	0.25	1	0	0	100	1	0	4	1	0	2	0	0	0	1	0	0	0	1	62
2	1	1	0	0	2	5	6	5	10	22	0	0	100	0.75	0.25	1	1	1	100	-99	1	0	5	-99	1	1	1	0	0	0	0	0	1	41
2	2	1	0	0	2	5	6	5	10	22	0	0	100	0.75	0.25	1	0	0	100	-99	1	2	3	-99	2	1	0	0	1	1	0	0	1	42
2	3	1	100	100	2	5	6	5	10	22	1	0	100	0.75	0.25	1	1	1	100	0	1	0	5	1	1	0	1	0	0	0	0	0	1	43
2	4	1	0	0	2	5	6	5	10	22	0	0	100	0.75	0.25	1	0	0	100	-99	1	2	3	-99	2	1	0	0	1	1	0	0	1	44
2	5	1	100	100	2	5	6	5	10	22	1	0	100	0.75	0.25	1	0	0	100	0	0	2	3	1	2	0	0	0	1	0	0	0	1	45
2	6	1	100	200	2	5	6	5	10	22	1	0	100	0.75	0.25	1	1	1	100	0	1	0	5	1	1	0	1	0	0	0	0	0	1	46
2	7	1	100	100	2	5	6	5	10	22	1	0	100	0.75	0.25	1	1	1	100	0	0	0	5	1	1	0	1	0	0	0	0	0	1	47
2	8	1	100	200	2	5	6	5	10	22	1	0	100	0.75	0.25	1	1	1	100	0	0	0	5	1	1	0	1	0	0	0	0	0	1	48
2	9	1	0	100	2	5	6	5	10	22	1	0	100	0.75	0.25	1	0	0	100	1	0	2	3	0	2	0	0	0	1	0	0	0	1	49
2	10	1	0	0	2	5	6	5	10	22	1	0	100	0.75	0.25	1	1	1	100	0	0	0	5	0	1	0	1	0	0	0	0	0	1	50
2	11	1	0	0	2	5	6	5	10	22	0	0	100	0.75	0.25	1	0	0	100	-99	1	2	3	-99	2	1	0	0	1	1	0	0	1	51
2	12	1	0	0	2	5	6	5	10	22	0	0	100	0.75	0.25	1	1	1	100	-99	0	0	5	-99	1	1	1	0	0	0	0	0	1	52
2	13	1	0	0	2	5	6	5	10	22	0	0	100	0.75	0.25	1	1	1	100	-99	0	0	5	-99	1	1	1	0	0	0	0	0	1	53
2	14	1	0	0	2	5	6	5	10	22	0	0	100	0.75	0.25	1	1	1	100	-99	1	0	5	-99	1	1	1	0	0	0	0	0	1	54
2	15	1	0	0	2	5	6	5	10	22	0	0	100	0.75	0.25	1	0	0	100	-99	1	2	3	-99	2	1	0	0	1	1	0	0	1	55
2	16	1	0	0	2	5	6	5	10	22	0	0	100	0.75	0.25	1	1	1	100	-99	0	0	5	-99	1	1	1	0	0	0	0	0	1	56
2	17	1	0	0	2	5	6	5	10	22	0	0	100	0.75	0.25	1	0	0	100	-99	1	2	3	-99	2	1	0	0	1	1	0	0	1	57
2	18	1	100	100	2	5	6	5	10	22	1	0	100	0.75	0.25	1	0	0	100	0	0	2	3	1	2	0	0	0	1	0	0	0	1	58
2	19	1	0	0	2	5	6	5	10	22	0	0	100	0.75	0.25	1	0	0	100	-99	1	2	3	-99	2	1	0	0	1	1	0	0	1	59
2	20	1	0	0	2	5	6	5	10	22	0	0	100	0.75	0.25	1	1	1	100	-99	1	0	5	-99	1	1	1	0	0	0	0	0	1	60
2	21	1	0	0	2	5	6	5	10	22	1	0	100	0.75	0.25	1	0	0	100	1	1	2	3	0	2	0	0	0	1	0	0	0	1	61
2	22	1	100	100	2	5	6	5	10	22	1	0	100	0.75	0.25	1	0	0	100	0	0	2	3	1	2	0	0	0	1	0	0	0	1	62
3	1	1	0	0	2	5	6	5	10	22	0	0	100	0.75	0.25	1	1	1	100	-99	1	1	4	-99	1	1	1	0	0	0	0	0	1	41
3	2	1	0	0	2	5	6	5	10	22	0	0	100	0.75	0.25	1	0	0	100	-99	1	1	4	-99	2	1	0	0	1	1	0	0	1	42
3	3	1	0	100	2	5	6	5	10	22	1	0	100	0.75	0.25	1	1	1	100	1	0	1	4	0	1	0	1	0	0	0	0	0	1	43
3	4	1	0	0	2	5	6	5	10	22	0	0	100	0.75	0.25	1	0	0	100	-99	0	1	4	-99	2	1	0	0	1	1	0	0	1	44
3	5	1	100	200	2	5	6	5	10	22	1	0	100	0.75	0.25	1	0	0	100	0	0	1	4	1	2	0	0	0	1	0	0	0	1	45
3	6	1	0	200	2	5	6	5	10	22	1	0	100	0.75	0.25	1	1	1	100	0	0	1	4	0	1	0	1	0	0	0	0	0	1	46
3	7	1	100	200	2	5	6	5	10	22	1	0	100	0.75	0.25	1	1	1	100	0	0	1	4	1	1	0	1	0	0	0	0	0	1	47
3	8	1	100	300	2	5	6	5	10	22	1	0	100	0.75	0.25	1	1	1	100	0	0	1	4	1	1	0	1	0	0	0	0	0	1	48
3	9	1	0	100	2	5	6	5	10	22	1	0	100	0.75	0.25	1	0	0	100	1	0	1	4	0	2	0	0	0	1	0	0	0	1	49
3	10	1	0	0	2	5	6	5	10	22	1	0	100	0.75	0.25	1	1	1	100	0	1	1	4	0	1	0	1	0	0	0	0	0	1	50
3	11	1	0	0	2	5	6	5	10	22	0	0	100	0.75	0.25	1	0	0	100	-99	0	1	4	-99	2	1	0	0	1	1	0	0	1	51
3	12	1	0	0	2	5	6	5	10	22	0	0	100	0.75	0.25	1	1	1	100	-99	0	1	4	-99	1	1	1	0	0	0	0	0	1	52
3	13	1	0	0	2	5	6	5	10	22	0	0	100	0.75	0.25	1	1	1	100	-99	0	1	4	-99	1	1	1	0	0	0	0	0	1	53
3	14	1	0	0	2	5	6	5	10	22	0	0	100	0.75	0.25	1	1	1	100	-99	1	1	4	-99	1	1	1	0	0	0	0	0	1	54
3	15	1	0	0	2	5	6	5	10	22	0	0	100	0.75	0.25	1	0	0	100	-99	1	1	4	-99	2	1	0	0	1	1	0	0	1	55
3	16	1	0	0	2	5	6	5	10	22	0	0	100	0.75	0.25	1	1	1	100	-99	0	1	4	-99	1	1	1	0	0	0	0	0	1	56
3	17	1	0	0	2	5	6	5	10	22	0	0	100	0.75	0.25	1	0	0	100	-99	0	1	4	-99	2	1	0	0	1	1	0	0	1	57
3	18	1	100	200	2	5	6	5	10	22	1	0	100	0.75	0.25	1	0	0	100	0	0	1	4	1	2	0	0	0	1	0	0	0	1	58
3	19	1	0	0	2	5	6	5	10	22	0	0	100	0.75	0.25	1	0	0	100	-99	1	1	4	-99	2	1	0	0	1	1	0	0	1	59
3	20	1	0	0	2	5	6	5	10	22	0	0	100	0.75	0.25	1	1	1	100	-99	1	1	4	-99	1	1	1	0	0	0	0	0	1	60
3	21	1	100	100	2	5	6	5	10	22	1	0	100	0.75	0.25	1	0	0	100	0	0	1	4	1	2	0	0	0	1	0	0	0	1	61
3	22	1	100	200	2	5	6	5	10	22	1	0	100	0.75	0.25	1	0	0	100	0	1	1	4	1	2	0	0	0	1	0	0	0	1	62
4	1	1	0	0	2	5	6	5	10	22	0	0	100	0.75	0.25	1	1	1	100	-99	0	1	4	-99	1	1	1	0	0	0	0	0	1	41
4	2	1	0	0	2	5	6	5	10	22	0	0	100	0.75	0.25	1	0	0	100	-99	1	1	4	-99	2	1	0	0	1	1	0	0	1	42
4	3	1	0	100	2	5	6	5	10	22	1	0	100	0.75	0.25	1	1	1	100	1	1	1	4	0	1	0	1	0	0	0	0	0	1	43
4	4	1	0	0	2	5	6	5	10	22	0	0	100	0.75	0.25	1	0	0	100	-99	1	1	4	-99	2	1	0	0	1	1	0	0	1	44
4	5	1	100	300	2	5	6	5	10	22	1	0	100	0.75	0.25	1	0	0	100	0	1	1	4	1	2	0	0	0	1	0	0	0	1	45
4	6	1	0	200	2	5	6	5	10	22	1	0	100	0.75	0.25	1	1	1	100	0	1	1	4	0	1	0	1	0	0	0	0	0	1	46
4	7	1	100	300	2	5	6	5	10	22	1	0	100	0.75	0.25	1	1	1	100	0	1	1	4	1	1	0	1	0	0	0	0	0	1	47
4	8	1	100	400	2	5	6	5	10	22	1	0	100	0.75	0.25	1	1	1	100	0	0	1	4	1	1	0	1	0	0	0	0	0	1	48
4	9	1	0	100	2	5	6	5	10	22	1	0	100	0.75	0.25	1	0	0	100	1	1	1	4	0	2	0	0	0	1	0	0	0	1	49
4	10	1	100	100	2	5	6	5	10	22	1	0	100	0.75	0.25	1	1	1	100	0	0	1	4	1	1	0	1	0	0	0	0	0	1	50
4	11	1	0	0	2	5	6	5	10	22	0	0	100	0.75	0.25	1	0	0	100	-99	1	1	4	-99	2	1	0	0	1	1	0	0	1	51
4	12	1	0	0	2	5	6	5	10	22	0	0	100	0.75	0.25	1	1	1	100	-99	0	1	4	-99	1	1	1	0	0	0	0	0	1	52
4	13	1	0	0	2	5	6	5	10	22	0	0	100	0.75	0.25	1	1	1	100	-99	1	1	4	-99	1	1	1	0	0	0	0	0	1	53
4	14	1	0	0	2	5	6	5	10	22	0	0	100	0.75	0.25	1	1	1	100	-99	0	1	4	-99	1	1	1	0	0	0	0	0	1	54
4	15	1	0	0	2	5	6	5	10	22	0	0	100	0.75	0.25	1	0	0	100	-99	0	1	4	-99	2	1	0	0	1	1	0	0	1	55
4	16	1	0	0	2	5	6	5	10	22	0	0	100	0.75	0.25	1	1	1	100	-99	1	1	4	-99	1	1	1	0	0	0	0	0	1	56
4	17	1	0	0	2	5	6	5	10	22	0	0	100	0.75	0.25	1	0	0	100	-99	0	1	4	-99	2	1	0	0	1	1	0	0	1	57
4	18	1	100	300	2	5	6	5	10	22	1	0	100	0.75	0.25	1	0	0	100	0	0	1	4	1	2	0	0	0	1	0	0	0	1	58
4	19	1	0	0	2	5	6	5	10	22	0	0	100	0.75	0.25	1	0	0	100	-99	0	1	4	-99	2	1	0	0	1	1	0	0	1	59
4	20	1	0	0	2	5	6	5	10	22	0	0	100	0.75	0.25	1	1	1	100	-99	0	1	4	-99	1	1	1	0	0	0	0	0	1	60
4	21	1	100	200	2	5	6	5	10	22	1	0	100	0.75	0.25	1	0	0	100	0	0	1	4	1	2	0	0	0	1	0	0	0	1	61
4	22	1	100	300	2	5	6	5	10	22	1	0	100	0.75	0.25	1	0	0	100	0	0	1	4	1	2	0	0	0	1	0	0	0	1	62
5	1	1	300	300	2	5	6	5	10	22	0	0	100	0.75	0.25	1	1	1	100	0	0	1	4	-99	1	1	1	0	0	0	0	0	1	41
5	2	1	300	300	2	5	6	5	10	22	0	0	100	0.75	0.25	1	0	0	100	1	1	1	4	-99	2	1	0	0	1	1	0	0	1	42
5	3	1	0	100	2	5	6	5	10	22	1	0	100	0.75	0.25	1	1	1	100	1	0	1	4	0	1	0	1	0	0	0	0	0	1	43
5	4	1	500	500	2	5	6	5	10	22	0	0	100	0.75	0.25	1	0	0	100	1	1	1	4	-99	2	1	0	0	1	1	0	0	1	44
5	5	1	100	400	2	5	6	5	10	22	1	0	100	0.75	0.25	1	0	0	100	0	0	1	4	1	2	0	0	0	1	0	0	0	1	45
5	6	1	100	300	2	5	6	5	10	22	1	0	100	0.75	0.25	1	1	1	100	0	1	1	4	1	1	0	1	0	0	0	0	0	1	46
5	7	1	100	400	2	5	6	5	10	22	1	0	100	0.75	0.25	1	1	1	100	0	0	1	4	1	1	0	1	0	0	0	0	0	1	47
5	8	1	100	500	2	5	6	5	10	22	1	0	100	0.75	0.25	1	1	1	100	0	0	1	4	1	1	0	1	0	0	0	0	0	1	48
5	9	1	100	200	2	5	6	5	10	22	1	0	100	0.75	0.25	1	0	0	100	1	0	1	4	1	2	0	0	0	1	0	0	0	1	49
5	10	1	0	100	2	5	6	5	10	22	1	0	100	0.75	0.25	1	1	1	100	0	0	1	4	0	1	0	1	0	0	0	0	0	1	50
5	11	1	200	200	2	5	6	5	10	22	0	0	100	0.75	0.25	1	0	0	100	0	1	1	4	-99	2	1	0	0	1	1	0	0	1	51
5	12	1	200	200	2	5	6	5	10	22	0	0	100	0.75	0.25	1	1	1	100	0	0	1	4	-99	1	1	1	0	0	0	0	0	1	52
5	13	1	400	400	2	5	6	5	10	22	0	0	100	0.75	0.25	1	1	1	100	0	1	1	4	-99	1	1	1	0	0	0	0	0	1	53
5	14	1	200	200	2	5	6	5	10	22	0	0	100	0.75	0.25	1	1	1	100	0	1	1	4	-99	1	1	1	0	0	0	0	0	1	54
5	15	1	500	500	2	5	6	5	10	22	0	0	100	0.75	0.25	1	0	0	100	1	1	1	4	-99	2	1	0	0	1	1	0	0	1	55
5	16	1	300	300	2	5	6	5	10	22	0	0	100	0.75	0.25	1	1	1	100	0	1	1	4	-99	1	1	1	0	0	0	0	0	1	56
5	17	1	100	100	2	5	6	5	10	22	0	0	100	0.75	0.25	1	0	0	100	0	1	1	4	-99	2	1	0	0	1	1	0	0	1	57
5	18	1	100	400	2	5	6	5	10	22	1	0	100	0.75	0.25	1	0	0	100	0	0	1	4	1	2	0	0	0	1	0	0	0	1	58
5	19	1	0	0	2	5	6	5	10	22	0	0	100	0.75	0.25	1	0	0	100	0	1	1	4	-99	2	1	0	0	1	1	0	0	1	59
5	20	1	400	400	2	5	6	5	10	22	0	0	100	0.75	0.25	1	1	1	100	0	1	1	4	-99	1	1	1	0	0	0	0	0	1	60
5	21	1	100	300	2	5	6	5	10	22	1	0	100	0.75	0.25	1	0	0	100	0	1	1	4	1	2	0	0	0	1	0	0	0	1	61
5	22	1	100	400	2	5	6	5	10	22	1	0	100	0.75	0.25	1	0	0	100	0	0	1	4	1	2	0	0	0	1	0	0	0	1	62
6	1	1	0	300	2	5	6	5	10	22	0	0	100	0.75	0.25	1	1	0	100	-99	0	2	3	-99	1	1	0	1	0	0	0	0	1	41
6	2	1	0	300	2	5	6	5	10	22	0	0	100	0.75	0.25	1	0	1	100	-99	0	4	1	-99	2	1	1	0	0	0	0	0	1	42
6	3	1	0	100	2	5	6	5	10	22	1	0	100	0.75	0.25	1	1	0	100	1	1	2	3	0	1	0	0	1	0	1	0	0	1	43
6	4	1	0	500	2	5	6	5	10	22	0	0	100	0.75	0.25	1	0	1	100	-99	1	4	1	-99	2	1	1	0	0	0	0	0	1	44
6	5	1	100	500	2	5	6	5	10	22	1	0	100	0.75	0.25	1	0	1	100	1	0	4	1	1	2	0	1	0	0	0	0	0	1	45
6	6	1	0	300	2	5	6	5	10	22	1	0	100	0.75	0.25	1	1	0	100	0	0	2	3	0	1	0	0	1	0	1	0	0	1	46
6	7	1	100	500	2	5	6	5	10	22	1	0	100	0.75	0.25	1	1	0	100	0	1	2	3	1	1	0	0	1	0	1	0	0	1	47
6	8	1	0	500	2	5	6	5	10	22	1	0	100	0.75	0.25	1	1	0	100	0	0	2	3	0	1	0	0	1	0	1	0	0	1	48
6	9	1	0	200	2	5	6	5	10	22	1	0	100	0.75	0.25	1	0	1	100	1	1	4	1	0	2	0	1	0	0	0	0	0	1	49
6	10	1	100	200	2	5	6	5	10	22	1	0	100	0.75	0.25	1	1	0	100	1	0	2	3	1	1	0	0	1	0	1	0	0	1	50
6	11	1	0	200	2	5	6	5	10	22	0	0	100	0.75	0.25	1	0	1	100	-99	1	4	1	-99	2	1	1	0	0	0	0	0	1	51
6	12	1	0	200	2	5	6	5	10	22	0	0	100	0.75	0.25	1	1	0	100	-99	0	2	3	-99	1	1	0	1	0	0	0	0	1	52
6	13	1	0	400	2	5	6	5	10	22	0	0	100	0.75	0.25	1	1	0	100	-99	1	2	3	-99	1	1	0	1	0	0	0	0	1	53
6	14	1	0	200	2	5	6	5	10	22	0	0	100	0.75	0.25	1	1	0	100	-99	0	2	3	-99	1	1	0	1	0	0	0	0	1	54
6	15	1	0	500	2	5	6	5	10	22	0	0	100	0.75	0.25	1	0	1	100	-99	0	4	1	-99	2	1	1	0	0	0	0	0	1	55
6	16	1	0	300	2	5	6	5	10	22	0	0	100	0.75	0.25	1	1	0	100	-99	0	2	3	-99	1	1	0	1	0	0	0	0	1	56
6	17	1	0	100	2	5	6	5	10	22	0	0	100	0.75	0.25	1	0	1	100	-99	0	4	1	-99	2	1	1	0	0	0	0	0	1	57
6	18	1	100	500	2	5	6	5	10	22	1	0	100	0.75	0.25	1	0	1	100	0	1	4	1	1	2	0	1	0	0	0	0	0	1	58
6	19	1	0	0	2	5	6	5	10	22	0	0	100	0.75	0.25	1	0	1	100	-99	1	4	1	-99	2	1	1	0	0	0	0	0	1	59
6	20	1	0	400	2	5	6	5	10	22	0	0	100	0.75	0.25	1	1	0	100	-99	1	2	3	-99	1	1	0	1	0	0	0	0	1	60
6	21	1	0	300	2	5	6	5	10	22	1	0	100	0.75	0.25	1	0	1	100	1	1	4	1	0	2	0	1	0	0	0	0	0	1	61
6	22	1	0	400	2	5	6	5	10	22	1	0	100	0.75	0.25	1	0	1	100	1	0	4	1	0	2	0	1	0	0	0	0	0	1	62
7	1	1	0	300	2	5	6	5	10	22	0	0	100	0.75	0.25	1	1	0	100	-99	1	2	3	-99	1	1	0	1	0	0	0	0	1	41
7	2	1	0	300	2	5	6	5	10	22	0	0	100	0.75	0.25	1	0	1	100	-99	1	2	3	-99	2	1	1	0	0	0	0	0	1	42
7	3	1	0	100	2	5	6	5	10	22	1	0	100	0.75	0.25	1	1	0	100	0	1	2	3	0	1	0	0	1	0	1	0	0	1	43
7	4	1	0	500	2	5	6	5	10	22	0	0	100	0.75	0.25	1	0	1	100	-99	1	2	3	-99	2	1	1	0	0	0	0	0	1	44
7	5	1	100	600	2	5	6	5	10	22	1	0	100	0.75	0.25	1	0	1	100	1	1	2	3	1	2	0	1	0	0	0	0	0	1	45
7	6	1	100	400	2	5	6	5	10	22	1	0	100	0.75	0.25	1	1	0	100	1	1	2	3	1	1	0	0	1	0	1	0	0	1	46
7	7	1	0	500	2	5	6	5	10	22	1	0	100	0.75	0.25	1	1	0	100	0	0	2	3	0	1	0	0	1	0	1	0	0	1	47
7	8	1	100	600	2	5	6	5	10	22	1	0	100	0.75	0.25	1	1	0	100	1	0	2	3	1	1	0	0	1	0	1	0	0	1	48
7	9	1	0	200	2	5	6	5	10	22	1	0	100	0.75	0.25	1	0	1	100	1	1	2	3	0	2	0	1	0	0	0	0	0	1	49
7	10	1	0	200	2	5	6	5	10	22	1	0	100	0.75	0.25	1	1	0	100	0	0	2	3	0	1	0	0	1	0	1	0	0	1	50
7	11	1	0	200	2	5	6	5	10	22	0	0	100	0.75	0.25	1	0	1	100	-99	1	2	3	-99	2	1	1	0	0	0	0	0	1	51
7	12	1	0	200	2	5	6	5	10	22	0	0	100	0.75	0.25	1	1	0	100	-99	0	2	3	-99	1	1	0	1	0	0	0	0	1	52
7	13	1	0	400	2	5	6	5	10	22	0	0	100	0.75	0.25	1	1	0	100	-99	1	2	3	-99	1	1	0	1	0	0	0	0	1	53
7	14	1	0	200	2	5	6	5	10	22	0	0	100	0.75	0.25	1	1	0	100	-99	1	2	3	-99	1	1	0	1	0	0	0	0	1	54
7	15	1	0	500	2	5	6	5	10	22	0	0	100	0.75	0.25	1	0	1	100	-99	0	2	3	-99	2	1	1	0	0	0	0	0	1	55
7	16	1	0	300	2	5	6	5	10	22	0	0	100	0.75	0.25	1	1	0	100	-99	1	2	3	-99	1	1	0	1	0	0	0	0	1	56
7	17	1	0	100	2	5	6	5	10	22	0	0	100	0.75	0.25	1	0	1	100	-99	0	2	3	-99	2	1	1	0	0	0	0	0	1	57
7	18	1	100	600	2	5	6	5	10	22	1	0	100	0.75	0.25	1	0	1	100	0	1	2	3	1	2	0	1	0	0	0	0	0	1	58
7	19	1	0	0	2	5	6	5	10	22	0	0	100	0.75	0.25	1	0	1	100	-99	1	2	3	-99	2	1	1	0	0	0	0	0	1	59
7	20	1	0	400	2	5	6	5	10	22	0	0	100	0.75	0.25	1	1	0	100	-99	1	2	3	-99	1	1	0	1	0	0	0	0	1	60
7	21	1	100	400	2	5	6	5	10	22	1	0	100	0.75	0.25	1	0	1	100	0	0	2	3	1	2	0	1	0	0	0	0	0	1	61
7	22	1	100	500	2	5	6	5	10	22	1	0	100	0.75	0.25	1	0	1	100	0	1	2	3	1	2	0	1	0	0	0	0	0	1	62
8	1	1	0	300	2	5	6	5	10	22	0	0	100	0.75	0.25	1	1	0	100	-99	0	3	2	-99	1	1	0	1	0	0	0	0	1	41
8	2	1	0	300	2	5	6	5	10	22	0	0	100	0.75	0.25	1	0	1	100	-99	1	2	3	-99	2	1	1	0	0	0	0	0	1	42
8	3	1	0	100	2	5	6	5	10	22	1	0	100	0.75	0.25	1	1	0	100	0	1	3	2	0	1	0	0	1	0	1	0	0	1	43
8	4	1	0	500	2	5	6	5	10	22	0	0	100	0.75	0.25	1	0	1	100	-99	1	2	3	-99	2	1	1	0	0	0	0	0	1	44
8	5	1	0	600	2	5	6	5	10	22	1	0	100	0.75	0.25	1	0	1	100	1	1	2	3	0	2	0	1	0	0	0	0	0	1	45
8	6	1	100	500	2	5	6	5	10	22	1	0	100	0.75	0.25	1	1	0	100	1	1	3	2	1	1	0	0	1	0	1	0	0	1	46
8	7	1	0	500	2	5	6	5	10	22	1	0	100	0.75	0.25	1	1	0	100	0	1	3	2	0	1	0	0	1	0	1	0	0	1	47
8	8	1	100	700	2	5	6	5	10	22	1	0	100	0.75	0.25	1	1	0	100	1	0	3	2	1	1	0	0	1	0	1	0	0	1	48
8	9	1	0	200	2	5	6	5	10	22	1	0	100	0.75	0.25	1	0	1	100	1	1	2	3	0	2	0	1	0	0	0	0	0	1	49
8	10	1	100	300	2	5	6	5	10	22	1	0	100	0.75	0.25	1	1	0	100	1	1	3	2	1	1	0	0	1	0	1	0	0	1	50
8	11	1	0	200	2	5	6	5	10	22	0	0	100	0.75	0.25	1	0	1	100	-99	1	2	3	-99	2	1	1	0	0	0	0	0	1	51
8	12	1	0	200	2	5	6	5	10	22	0	0	100	0.75	0.25	1	1	0	100	-99	0	3	2	-99	1	1	0	1	0	0	0	0	1	52
8	13	1	0	400	2	5	6	5	10	22	0	0	100	0.75	0.25	1	1	0	100	-99	1	3	2	-99	1	1	0	1	0	0	0	0	1	53
8	14	1	0	200	2	5	6	5	10	22	0	0	100	0.75	0.25	1	1	0	100	-99	1	3	2	-99	1	1	0	1	0	0	0	0	1	54
8	15	1	0	500	2	5	6	5	10	22	0	0	100	0.75	0.25	1	0	1	100	-99	0	2	3	-99	2	1	1	0	0	0	0	0	1	55
8	16	1	0	300	2	5	6	5	10	22	0	0	100	0.75	0.25	1	1	0	100	-99	1	3	2	-99	1	1	0	1	0	0	0	0	1	56
8	17	1	0	100	2	5	6	5	10	22	0	0	100	0.75	0.25	1	0	1	100	-99	1	2	3	-99	2	1	1	0	0	0	0	0	1	57
8	18	1	100	700	2	5	6	5	10	22	1	0	100	0.75	0.25	1	0	1	100	0	0	2	3	1	2	0	1	0	0	0	0	0	1	58
8	19	1	0	0	2	5	6	5	10	22	0	0	100	0.75	0.25	1	0	1	100	-99	1	2	3	-99	2	1	1	0	0	0	0	0	1	59
8	20	1	0	400	2	5	6	5	10	22	0	0	100	0.75	0.25	1	1	0	100	-99	0	3	2	-99	1	1	0	1	0	0	0	0	1	60
8	21	1	0	400	2	5	6	5	10	22	1	0	100	0.75	0.25	1	0	1	100	0	1	2	3	0	2	0	1	0	0	0	0	0	1	61
8	22	1	100	600	2	5	6	5	10	22	1	0	100	0.75	0.25	1	0	1	100	0	1	2	3	1	2	0	1	0	0	0	0	0	1	62
9	1	1	0	300	2	5	6	5	10	22	0	0	100	0.75	0.25	1	1	0	100	-99	0	3	2	-99	1	1	0	1	0	0	0	0	1	41
9	2	1	0	300	2	5	6	5	10	22	0	0	100	0.75	0.25	1	0	1	100	-99	0	2	3	-99	2	1	1	0	0	0	0	0	1	42
9	3	1	0	100	2	5	6	5	10	22	1	0	100	0.75	0.25	1	1	0	100	0	0	3	2	0	1	0	0	1	0	1	0	0	1	43
9	4	1	0	500	2	5	6	5	10	22	0	0	100	0.75	0.25	1	0	1	100	-99	0	2	3	-99	2	1	1	0	0	0	0	0	1	44
9	5	1	100	700	2	5	6	5	10	22	1	0	100	0.75	0.25	1	0	1	100	1	1	2	3	1	2	0	1	0	0	0	0	0	1	45
9	6	1	100	600	2	5	6	5	10	22	1	0	100	0.75	0.25	1	1	0	100	1	0	3	2	1	1	0	0	1	0	1	0	0	1	46
9	7	1	100	600	2	5	6	5	10	22	1	0	100	0.75	0.25	1	1	0	100	1	1	3	2	1	1	0	0	1	0	1	0	0	1	47
9	8	1	0	700	2	5	6	5	10	22	1	0	100	0.75	0.25	1	1	0	100	1	0	3	2	0	1	0	0	1	0	1	0	0	1	48
9	9	1	100	300	2	5	6	5	10	22	1	0	100	0.75	0.25	1	0	1	100	1	0	2	3	1	2	0	1	0	0	0	0	0	1	49
9	10	1	0	300	2	5	6	5	10	22	1	0	100	0.75	0.25	1	1	0	100	0	0	3	2	0	1	0	0	1	0	1	0	0	1	50
9	11	1	0	200	2	5	6	5	10	22	0	0	100	0.75	0.25	1	0	1	100	-99	0	2	3	-99	2	1	1	0	0	0	0	0	1	51
9	12	1	0	200	2	5	6	5	10	22	0	0	100	0.75	0.25	1	1	0	100	-99	0	3	2	-99	1	1	0	1	0	0	0	0	1	52
9	13	1	0	400	2	5	6	5	10	22	0	0	100	0.75	0.25	1	1	0	100	-99	0	3	2	-99	1	1	0	1	0	0	0	0	1	53
9	14	1	0	200	2	5	6	5	10	22	0	0	100	0.75	0.25	1	1	0	100	-99	1	3	2	-99	1	1	0	1	0	0	0	0	1	54
9	15	1	0	500	2	5	6	5	10	22	0	0	100	0.75	0.25	1	0	1	100	-99	1	2	3	-99	2	1	1	0	0	0	0	0	1	55
9	16	1	0	300	2	5	6	5	10	22	0	0	100	0.75	0.25	1	1	0	100	-99	0	3	2	-99	1	1	0	1	0	0	0	0	1	56
9	17	1	0	100	2	5	6	5	10	22	0	0	100	0.75	0.25	1	0	1	100	-99	0	2	3	-99	2	1	1	0	0	0	0	0	1	57
9	18	1	100	800	2	5	6	5	10	22	1	0	100	0.75	0.25	1	0	1	100	0	0	2	3	1	2	0	1	0	0	0	0	0	1	58
9	19	1	0	0	2	5	6	5	10	22	0	0	100	0.75	0.25	1	0	1	100	-99	1	2	3	-99	2	1	1	0	0	0	0	0	1	59
9	20	1	0	400	2	5	6	5	10	22	0	0	100	0.75	0.25	1	1	0	100	-99	0	3	2	-99	1	1	0	1	0	0	0	0	1	60
9	21	1	100	500	2	5	6	5	10	22	1	0	100	0.75	0.25	1	0	1	100	0	0	2	3	1	2	0	1	0	0	0	0	0	1	61
9	22	1	100	700	2	5	6	5	10	22	1	0	100	0.75	0.25	1	0	1	100	0	1	2	3	1	2	0	1	0	0	0	0	0	1	62
10	1	1	0	300	2	5	6	5	10	22	0	0	100	0.75	0.25	1	1	0	100	1	0	5	0	-99	1	1	0	1	0	0	0	0	1	41
10	2	1	400	700	2	5	6	5	10	22	0	0	100	0.75	0.25	1	0	1	100	0	0	2	3	-99	2	1	1	0	0	0	0	0	1	42
10	3	1	100	200	2	5	6	5	10	22	1	0	100	0.75	0.25	1	1	0	100	1	1	5	0	1	1	0	0	1	0	1	0	0	1	43
10	4	1	300	800	2	5	6	5	10	22	0	0	100	0.75	0.25	1	0	1	100	0	1	2	3	-99	2	1	1	0	0	0	0	0	1	44
10	5	1	0	700	2	5	6	5	10	22	1	0	100	0.75	0.25	1	0	1	100	1	0	2	3	0	2	0	1	0	0	0	0	0	1	45
10	6	1	100	700	2	5	6	5	10	22	1	0	100	0.75	0.25	1	1	0	100	1	0	5	0	1	1	0	0	1	0	1	0	0	1	46
10	7	1	100	700	2	5	6	5	10	22	1	0	100	0.75	0.25	1	1	0	100	1	0	5	0	1	1	0	0	1	0	1	0	0	1	47
10	8	1	100	800	2	5	6	5	10	22	1	0	100	0.75	0.25	1	1	0	100	1	1	5	0	1	1	0	0	1	0	1	0	0	1	48
10	9	1	0	300	2	5	6	5	10	22	1	0	100	0.75	0.25	1	0	1	100	1	0	2	3	0	2	0	1	0	0	0	0	0	1	49
10	10	1	100	400	2	5	6	5	10	22	1	0	100	0.75	0.25	1	1	0	100	1	0	5	0	1	1	0	0	1	0	1	0	0	1	50
10	11	1	200	400	2	5	6	5	10	22	0	0	100	0.75	0.25	1	0	1	100	1	0	2	3	-99	2	1	1	0	0	0	0	0	1	51
10	12	1	300	500	2	5	6	5	10	22	0	0	100	0.75	0.25	1	1	0	100	0	0	5	0	-99	1	1	0	1	0	0	0	0	1	52
10	13	1	300	700	2	5	6	5	10	22	0	0	100	0.75	0.25	1	1	0	100	0	1	5	0	-99	1	1	0	1	0	0	0	0	1	53
10	14	1	100	300	2	5	6	5	10	22	0	0	100	0.75	0.25	1	1	0	100	1	0	5	0	-99	1	1	0	1	0	0	0	0	1	54
10	15	1	500	1000	2	5	6	5	10	22	0	0	100	0.75	0.25	1	0	1	100	0	0	2	3	-99	2	1	1	0	0	0	0	0	1	55
10	16	1	400	700	2	5	6	5	10	22	0	0	100	0.75	0.25	1	1	0	100	0	0	5	0	-99	1	1	0	1	0	0	0	0	1	56
10	17	1	400	500	2	5	6	5	10	22	0	0	100	0.75	0.25	1	0	1	100	0	0	2	3	-99	2	1	1	0	0	0	0	0	1	57
10	18	1	100	900	2	5	6	5	10	22	1	0	100	0.75	0.25	1	0	1	100	0	1	2	3	1	2	0	1	0	0	0	0	0	1	58
10	19	1	300	300	2	5	6	5	10	22	0	0	100	0.75	0.25	1	0	1	100	1	0	2	3	-99	2	1	1	0	0	0	0	0	1	59
10	20	1	500	900	2	5	6	5	10	22	0	0	100	0.75	0.25	1	1	0	100	0	0	5	0	-99	1	1	0	1	0	0	0	0	1	60
10	21	1	0	500	2	5	6	5	10	22	1	0	100	0.75	0.25	1	0	1	100	0	1	2	3	0	2	0	1	0	0	0	0	0	1	61
10	22	1	0	700	2	5	6	5	10	22	1	0	100	0.75	0.25	1	0	1	100	0	0	2	3	0	2	0	1	0	0	0	0	0	1	62
11	1	1	0	300	2	5	6	5	10	22	0	0	100	0.75	0.25	1	1	1	100	-99	1	1	4	-99	1	1	1	0	0	0	0	0	1	41
11	2	1	0	700	2	5	6	5	10	22	0	0	100	0.75	0.25	1	0	0	100	-99	0	3	2	-99	2	1	0	0	1	1	0	0	1	42
11	3	1	100	300	2	5	6	5	10	22	1	0	100	0.75	0.25	1	1	1	100	0	0	1	4	1	1	0	1	0	0	0	0	0	1	43
11	4	1	0	800	2	5	6	5	10	22	0	0	100	0.75	0.25	1	0	0	100	-99	0	3	2	-99	2	1	0	0	1	1	0	0	1	44
11	5	1	0	700	2	5	6	5	10	22	1	0	100	0.75	0.25	1	0	0	100	1	1	3	2	0	2	0	0	0	1	0	0	0	1	45
11	6	1	0	700	2	5	6	5	10	22	1	0	100	0.75	0.25	1	1	1	100	1	1	1	4	0	1	0	1	0	0	0	0	0	1	46
11	7	1	100	800	2	5	6	5	10	22	1	0	100	0.75	0.25	1	1	1	100	0	0	1	4	1	1	0	1	0	0	0	0	0	1	47
11	8	1	100	900	2	5	6	5	10	22	1	0	100	0.75	0.25	1	1	1	100	0	0	1	4	1	1	0	1	0	0	0	0	0	1	48
11	9	1	0	300	2	5	6	5	10	22	1	0	100	0.75	0.25	1	0	0	100	1	0	3	2	0	2	0	0	0	1	0	0	0	1	49
11	10	1	100	500	2	5	6	5	10	22	1	0	100	0.75	0.25	1	1	1	100	0	0	1	4	1	1	0	1	0	0	0	0	0	1	50
11	11	1	0	400	2	5	6	5	10	22	0	0	100	0.75	0.25	1	0	0	100	-99	0	3	2	-99	2	1	0	0	1	1	0	0	1	51
11	12	1	0	500	2	5	6	5	10	22	0	0	100	0.75	0.25	1	1	1	100	-99	1	1	4	-99	1	1	1	0	0	0	0	0	1	52
11	13	1	0	700	2	5	6	5	10	22	0	0	100	0.75	0.25	1	1	1	100	-99	1	1	4	-99	1	1	1	0	0	0	0	0	1	53
11	14	1	0	300	2	5	6	5	10	22	0	0	100	0.75	0.25	1	1	1	100	-99	1	1	4	-99	1	1	1	0	0	0	0	0	1	54
11	15	1	0	1000	2	5	6	5	10	22	0	0	100	0.75	0.25	1	0	0	100	-99	1	3	2	-99	2	1	0	0	1	1	0	0	1	55
11	16	1	0	700	2	5	6	5	10	22	0	0	100	0.75	0.25	1	1	1	100	-99	0	1	4	-99	1	1	1	0	0	0	0	0	1	56
11	17	1	0	500	2	5	6	5	10	22	0	0	100	0.75	0.25	1	0	0	100	-99	1	3	2	-99	2	1	0	0	1	1	0	0	1	57
11	18	1	100	1000	2	5	6	5	10	22	1	0	100	0.75	0.25	1	0	0	100	0	1	3	2	1	2	0	0	0	1	0	0	0	1	58
11	19	1	0	300	2	5	6	5	10	22	0	0	100	0.75	0.25	1	0	0	100	-99	0	3	2	-99	2	1	0	0	1	1	0	0	1	59
11	20	1	0	900	2	5	6	5	10	22	0	0	100	0.75	0.25	1	1	1	100	-99	0	1	4	-99	1	1	1	0	0	0	0	0	1	60
11	21	1	0	500	2	5	6	5	10	22	1	0	100	0.75	0.25	1	0	0	100	0	0	3	2	0	2	0	0	0	1	0	0	0	1	61
11	22	1	100	800	2	5	6	5	10	22	1	0	100	0.75	0.25	1	0	0	100	1	1	3	2	1	2	0	0	0	1	0	0	0	1	62
12	1	1	0	300	2	5	6	5	10	22	0	0	100	0.75	0.25	1	1	1	100	-99	1	0	5	-99	1	1	1	0	0	0	0	0	1	41
12	2	1	0	700	2	5	6	5	10	22	0	0	100	0.75	0.25	1	0	0	100	-99	1	3	2	-99	2	1	0	0	1	1	0	0	1	42
12	3	1	100	400	2	5	6	5	10	22	1	0	100	0.75	0.25	1	1	1	100	0	1	0	5	1	1	0	1	0	0	0	0	0	1	43
12	4	1	0	800	2	5	6	5	10	22	0	0	100	0.75	0.25	1	0	0	100	-99	0	3	2	-99	2	1	0	0	1	1	0	0	1	44
12	5	1	100	800	2	5	6	5	10	22	1	0	100	0.75	0.25	1	0	0	100	0	0	3	2	1	2	0	0	0	1	0	0	0	1	45
12	6	1	100	800	2	5	6	5	10	22	1	0	100	0.75	0.25	1	1	1	100	0	0	0	5	1	1	0	1	0	0	0	0	0	1	46
12	7	1	100	900	2	5	6	5	10	22	1	0	100	0.75	0.25	1	1	1	100	0	0	0	5	1	1	0	1	0	0	0	0	0	1	47
12	8	1	100	1000	2	5	6	5	10	22	1	0	100	0.75	0.25	1	1	1	100	0	1	0	5	1	1	0	1	0	0	0	0	0	1	48
12	9	1	0	300	2	5	6	5	10	22	1	0	100	0.75	0.25	1	0	0	100	1	1	3	2	0	2	0	0	0	1	0	0	0	1	49
12	10	1	100	600	2	5	6	5	10	22	1	0	100	0.75	0.25	1	1	1	100	0	1	0	5	1	1	0	1	0	0	0	0	0	1	50
12	11	1	0	400	2	5	6	5	10	22	0	0	100	0.75	0.25	1	0	0	100	-99	0	3	2	-99	2	1	0	0	1	1	0	0	1	51
12	12	1	0	500	2	5	6	5	10	22	0	0	100	0.75	0.25	1	1	1	100	-99	0	0	5	-99	1	1	1	0	0	0	0	0	1	52
12	13	1	0	700	2	5	6	5	10	22	0	0	100	0.75	0.25	1	1	1	100	-99	1	0	5	-99	1	1	1	0	0	0	0	0	1	53
12	14	1	0	300	2	5	6	5	10	22	0	0	100	0.75	0.25	1	1	1	100	-99	1	0	5	-99	1	1	1	0	0	0	0	0	1	54
12	15	1	0	1000	2	5	6	5	10	22	0	0	100	0.75	0.25	1	0	0	100	-99	0	3	2	-99	2	1	0	0	1	1	0	0	1	55
12	16	1	0	700	2	5	6	5	10	22	0	0	100	0.75	0.25	1	1	1	100	-99	0	0	5	-99	1	1	1	0	0	0	0	0	1	56
12	17	1	0	500	2	5	6	5	10	22	0	0	100	0.75	0.25	1	0	0	100	-99	1	3	2	-99	2	1	0	0	1	1	0	0	1	57
12	18	1	100	1100	2	5	6	5	10	22	1	0	100	0.75	0.25	1	0	0	100	0	1	3	2	1	2	0	0	0	1	0	0	0	1	58
12	19	1	0	300	2	5	6	5	10	22	0	0	100	0.75	0.25	1	0	0	100	-99	1	3	2	-99	2	1	0	0	1	1	0	0	1	59
12	20	1	0	900	2	5	6	5	10	22	0	0	100	0.75	0.25	1	1	1	100	-99	0	0	5	-99	1	1	1	0	0	0	0	0	1	60
12	21	1	0	500	2	5	6	5	10	22	1	0	100	0.75	0.25	1	0	0	100	1	0	3	2	0	2	0	0	0	1	0	0	0	1	61
12	22	1	0	800	2	5	6	5	10	22	1	0	100	0.75	0.25	1	0	0	100	1	0	3	2	0	2	0	0	0	1	0	0	0	1	62
13	1	1	0	300	2	5	6	5	10	22	0	0	100	0.75	0.25	1	1	1	100	-99	0	1	4	-99	1	1	1	0	0	0	0	0	1	41
13	2	1	0	700	2	5	6	5	10	22	0	0	100	0.75	0.25	1	0	0	100	-99	1	1	4	-99	2	1	0	0	1	1	0	0	1	42
13	3	1	0	400	2	5	6	5	10	22	1	0	100	0.75	0.25	1	1	1	100	0	0	1	4	0	1	0	1	0	0	0	0	0	1	43
13	4	1	0	800	2	5	6	5	10	22	0	0	100	0.75	0.25	1	0	0	100	-99	1	1	4	-99	2	1	0	0	1	1	0	0	1	44
13	5	1	100	900	2	5	6	5	10	22	1	0	100	0.75	0.25	1	0	0	100	0	0	1	4	1	2	0	0	0	1	0	0	0	1	45
13	6	1	100	900	2	5	6	5	10	22	1	0	100	0.75	0.25	1	1	1	100	0	1	1	4	1	1	0	1	0	0	0	0	0	1	46
13	7	1	100	1000	2	5	6	5	10	22	1	0	100	0.75	0.25	1	1	1	100	0	1	1	4	1	1	0	1	0	0	0	0	0	1	47
13	8	1	0	1000	2	5	6	5	10	22	1	0	100	0.75	0.25	1	1	1	100	0	0	1	4	0	1	0	1	0	0	0	0	0	1	48
13	9	1	100	400	2	5	6	5	10	22	1	0	100	0.75	0.25	1	0	0	100	0	1	1	4	1	2	0	0	0	1	0	0	0	1	49
13	10	1	100	700	2	5	6	5	10	22	1	0	100	0.75	0.25	1	1	1	100	1	0	1	4	1	1	0	1	0	0	0	0	0	1	50
13	11	1	0	400	2	5	6	5	10	22	0	0	100	0.75	0.25	1	0	0	100	-99	0	1	4	-99	2	1	0	0	1	1	0	0	1	51
13	12	1	0	500	2	5	6	5	10	22	0	0	100	0.75	0.25	1	1	1	100	-99	0	1	4	-99	1	1	1	0	0	0	0	0	1	52
13	13	1	0	700	2	5	6	5	10	22	0	0	100	0.75	0.25	1	1	1	100	-99	1	1	4	-99	1	1	1	0	0	0	0	0	1	53
13	14	1	0	300	2	5	6	5	10	22	0	0	100	0.75	0.25	1	1	1	100	-99	0	1	4	-99	1	1	1	0	0	0	0	0	1	54
13	15	1	0	1000	2	5	6	5	10	22	0	0	100	0.75	0.25	1	0	0	100	-99	1	1	4	-99	2	1	0	0	1	1	0	0	1	55
13	16	1	0	700	2	5	6	5	10	22	0	0	100	0.75	0.25	1	1	1	100	-99	0	1	4	-99	1	1	1	0	0	0	0	0	1	56
13	17	1	0	500	2	5	6	5	10	22	0	0	100	0.75	0.25	1	0	0	100	-99	1	1	4	-99	2	1	0	0	1	1	0	0	1	57
13	18	1	100	1200	2	5	6	5	10	22	1	0	100	0.75	0.25	1	0	0	100	0	0	1	4	1	2	0	0	0	1	0	0	0	1	58
13	19	1	0	300	2	5	6	5	10	22	0	0	100	0.75	0.25	1	0	0	100	-99	1	1	4	-99	2	1	0	0	1	1	0	0	1	59
13	20	1	0	900	2	5	6	5	10	22	0	0	100	0.75	0.25	1	1	1	100	-99	0	1	4	-99	1	1	1	0	0	0	0	0	1	60
13	21	1	0	500	2	5	6	5	10	22	1	0	100	0.75	0.25	1	0	0	100	0	1	1	4	0	2	0	0	0	1	0	0	0	1	61
13	22	1	100	900	2	5	6	5	10	22	1	0	100	0.75	0.25	1	0	0	100	1	0	1	4	1	2	0	0	0	1	0	0	0	1	62
14	1	1	0	300	2	5	6	5	10	22	0	0	100	0.75	0.25	1	1	1	100	-99	1	2	3	-99	1	1	1	0	0	0	0	0	1	41
14	2	1	0	700	2	5	6	5	10	22	0	0	100	0.75	0.25	1	0	0	100	-99	0	1	4	-99	2	1	0	0	1	1	0	0	1	42
14	3	1	0	400	2	5	6	5	10	22	1	0	100	0.75	0.25	1	1	1	100	1	1	2	3	0	1	0	1	0	0	0	0	0	1	43
14	4	1	0	800	2	5	6	5	10	22	0	0	100	0.75	0.25	1	0	0	100	-99	1	1	4	-99	2	1	0	0	1	1	0	0	1	44
14	5	1	100	1000	2	5	6	5	10	22	1	0	100	0.75	0.25	1	0	0	100	0	1	1	4	1	2	0	0	0	1	0	0	0	1	45
14	6	1	0	900	2	5	6	5	10	22	1	0	100	0.75	0.25	1	1	1	100	0	0	2	3	0	1	0	1	0	0	0	0	0	1	46
14	7	1	0	1000	2	5	6	5	10	22	1	0	100	0.75	0.25	1	1	1	100	0	1	2	3	0	1	0	1	0	0	0	0	0	1	47
14	8	1	100	1100	2	5	6	5	10	22	1	0	100	0.75	0.25	1	1	1	100	0	0	2	3	1	1	0	1	0	0	0	0	0	1	48
14	9	1	100	500	2	5	6	5	10	22	1	0	100	0.75	0.25	1	0	0	100	0	1	1	4	1	2	0	0	0	1	0	0	0	1	49
14	10	1	0	700	2	5	6	5	10	22	1	0	100	0.75	0.25	1	1	1	100	1	1	2	3	0	1	0	1	0	0	0	0	0	1	50
14	11	1	0	400	2	5	6	5	10	22	0	0	100	0.75	0.25	1	0	0	100	-99	1	1	4	-99	2	1	0	0	1	1	0	0	1	51
14	12	1	0	500	2	5	6	5	10	22	0	0	100	0.75	0.25	1	1	1	100	-99	0	2	3	-99	1	1	1	0	0	0	0	0	1	52
14	13	1	0	700	2	5	6	5	10	22	0	0	100	0.75	0.25	1	1	1	100	-99	1	2	3	-99	1	1	1	0	0	0	0	0	1	53
14	14	1	0	300	2	5	6	5	10	22	0	0	100	0.75	0.25	1	1	1	100	-99	0	2	3	-99	1	1	1	0	0	0	0	0	1	54
14	15	1	0	1000	2	5	6	5	10	22	0	0	100	0.75	0.25	1	0	0	100	-99	0	1	4	-99	2	1	0	0	1	1	0	0	1	55
14	16	1	0	700	2	5	6	5	10	22	0	0	100	0.75	0.25	1	1	1	100	-99	1	2	3	-99	1	1	1	0	0	0	0	0	1	56
14	17	1	0	500	2	5	6	5	10	22	0	0	100	0.75	0.25	1	0	0	100	-99	0	1	4	-99	2	1	0	0	1	1	0	0	1	57
14	18	1	100	1300	2	5	6	5	10	22	1	0	100	0.75	0.25	1	0	0	100	0	1	1	4	1	2	0	0	0	1	0	0	0	1	58
14	19	1	0	300	2	5	6	5	10	22	0	0	100	0.75	0.25	1	0	0	100	-99	1	1	4	-99	2	1	0	0	1	1	0	0	1	59
14	20	1	0	900	2	5	6	5	10	22	0	0	100	0.75	0.25	1	1	1	100	-99	1	2	3	-99	1	1	1	0	0	0	0	0	1	60
14	21	1	100	600	2	5	6	5	10	22	1	0	100	0.75	0.25	1	0	0	100	0	0	1	4	1	2	0	0	0	1	0	0	0	1	61
14	22	1	0	900	2	5	6	5	10	22	1	0	100	0.75	0.25	1	0	0	100	1	1	1	4	0	2	0	0	0	1	0	0	0	1	62
15	1	1	0	300	2	5	6	5	10	22	0	0	100	0.75	0.25	1	1	1	100	1	1	1	4	-99	1	1	1	0	0	0	0	0	1	41
15	2	1	200	900	2	5	6	5	10	22	0	0	100	0.75	0.25	1	0	0	100	1	0	1	4	-99	2	1	0	0	1	1	0	0	1	42
15	3	1	0	400	2	5	6	5	10	22	1	0	100	0.75	0.25	1	1	1	100	0	0	1	4	0	1	0	1	0	0	0	0	0	1	43
15	4	1	500	1300	2	5	6	5	10	22	0	0	100	0.75	0.25	1	0	0	100	1	1	1	4	-99	2	1	0	0	1	1	0	0	1	44
15	5	1	100	1100	2	5	6	5	10	22	1	0	100	0.75	0.25	1	0	0	100	0	0	1	4	1	2	0	0	0	1	0	0	0	1	45
15	6	1	100	1000	2	5	6	5	10	22	1	0	100	0.75	0.25	1	1	1	100	0	0	1	4	1	1	0	1	0	0	0	0	0	1	46
15	7	1	100	1100	2	5	6	5	10	22	1	0	100	0.75	0.25	1	1	1	100	0	0	1	4	1	1	0	1	0	0	0	0	0	1	47
15	8	1	0	1100	2	5	6	5	10	22	1	0	100	0.75	0.25	1	1	1	100	0	1	1	4	0	1	0	1	0	0	0	0	0	1	48
15	9	1	0	500	2	5	6	5	10	22	1	0	100	0.75	0.25	1	0	0	100	0	0	1	4	0	2	0	0	0	1	0	0	0	1	49
15	10	1	100	800	2	5	6	5	10	22	1	0	100	0.75	0.25	1	1	1	100	1	0	1	4	1	1	0	1	0	0	0	0	0	1	50
15	11	1	500	900	2	5	6	5	10	22	0	0	100	0.75	0.25	1	0	0	100	1	1	1	4	-99	2	1	0	0	1	1	0	0	1	51
15	12	1	300	800	2	5	6	5	10	22	0	0	100	0.75	0.25	1	1	1	100	0	1	1	4	-99	1	1	1	0	0	0	0	0	1	52
15	13	1	400	1100	2	5	6	5	10	22	0	0	100	0.75	0.25	1	1	1	100	0	0	1	4	-99	1	1	1	0	0	0	0	0	1	53
15	14	1	500	800	2	5	6	5	10	22	0	0	100	0.75	0.25	1	1	1	100	0	1	1	4	-99	1	1	1	0	0	0	0	0	1	54
15	15	1	500	1500	2	5	6	5	10	22	0	0	100	0.75	0.25	1	0	0	100	1	0	1	4	-99	2	1	0	0	1	1	0	0	1	55
15	16	1	400	1100	2	5	6	5	10	22	0	0	100	0.75	0.25	1	1	1	100	0	0	1	4	-99	1	1	1	0	0	0	0	0	1	56
15	17	1	400	900	2	5	6	5	10	22	0	0	100	0.75	0.25	1	0	0	100	1	1	1	4	-99	2	1	0	0	1	1	0	0	1	57
15	18	1	100	1400	2	5	6	5	10	22	1	0	100	0.75	0.25	1	0	0	100	0	0	1	4	1	2	0	0	0	1	0	0	0	1	58
15	19	1	300	600	2	5	6	5	10	22	0	0	100	0.75	0.25	1	0	0	100	1	0	1	4	-99	2	1	0	0	1	1	0	0	1	59
15	20	1	300	1200	2	5	6	5	10	22	0	0	100	0.75	0.25	1	1	1	100	0	1	1	4	-99	1	1	1	0	0	0	0	0	1	60
15	21	1	100	700	2	5	6	5	10	22	1	0	100	0.75	0.25	1	0	0	100	0	1	1	4	1	2	0	0	0	1	0	0	0	1	61
15	22	1	0	900	2	5	6	5	10	22	1	0	100	0.75	0.25	1	0	0	100	1	0	1	4	0	2	0	0	0	1	0	0	0	1	62
16	1	1	0	300	2	5	6	5	10	22	0	0	100	0.75	0.25	1	1	0	100	-99	1	4	1	-99	1	1	0	0	1	1	0	0	1	41
16	2	1	0	900	2	5	6	5	10	22	0	0	100	0.75	0.25	1	0	1	100	-99	1	3	2	-99	2	1	1	1	1	1	0	0	1	42
16	3	1	100	500	2	5	6	5	10	22	1	0	100	0.75	0.25	1	1	0	100	0	1	4	1	1	1	0	0	0	1	0	0	0	1	43
16	4	1	0	1300	2	5	6	5	10	22	0	0	100	0.75	0.25	1	0	1	100	-99	1	3	2	-99	2	1	1	1	1	1	0	0	1	44
16	5	1	0	1100	2	5	6	5	10	22	1	0	100	0.75	0.25	1	0	1	100	1	0	3	2	0	2	0	1	1	1	1	0	0	1	45
16	6	1	100	1100	2	5	6	5	10	22	1	0	100	0.75	0.25	1	1	0	100	1	1	4	1	1	1	0	0	0	1	0	0	0	1	46
16	7	1	0	1100	2	5	6	5	10	22	1	0	100	0.75	0.25	1	1	0	100	1	1	4	1	0	1	0	0	0	1	0	0	0	1	47
16	8	1	0	1100	2	5	6	5	10	22	1	0	100	0.75	0.25	1	1	0	100	1	0	4	1	0	1	0	0	0	1	0	0	0	1	48
16	9	1	0	500	2	5	6	5	10	22	1	0	100	0.75	0.25	1	0	1	100	1	0	3	2	0	2	0	1	1	1	1	0	0	1	49
16	10	1	0	800	2	5	6	5	10	22	1	0	100	0.75	0.25	1	1	0	100	1	1	4	1	0	1	0	0	0	1	0	0	0	1	50
16	11	1	0	900	2	5	6	5	10	22	0	0	100	0.75	0.25	1	0	1	100	-99	0	3	2	-99	2	1	1	1	1	1	0	0	1	51
16	12	1	0	800	2	5	6	5	10	22	0	0	100	0.75	0.25	1	1	0	100	-99	1	4	1	-99	1	1	0	0	1	1	0	0	1	52
16	13	1	0	1100	2	5	6	5	10	22	0	0	100	0.75	0.25	1	1	0	100	-99	1	4	1	-99	1	1	0	0	1	1	0	0	1	53
16	14	1	0	800	2	5	6	5	10	22	0	0	100	0.75	0.25	1	1	0	100	-99	1	4	1	-99	1	1	0	0	1	1	0	0	1	54
16	15	1	0	1500	2	5	6	5	10	22	0	0	100	0.75	0.25	1	0	1	100	-99	1	3	2	-99	2	1	1	1	1	1	0	0	1	55
16	16	1	0	1100	2	5	6	5	10	22	0	0	100	0.75	0.25	1	1	0	100	-99	0	4	1	-99	1	1	0	0	1	1	0	0	1	56
16	17	1	0	900	2	5	6	5	10	22	0	0	100	0.75	0.25	1	0	1	100	-99	1	3	2	-99	2	1	1	1	1	1	0	0	1	57
16	18	1	0	1400	2	5	6	5	10	22	1	0	100	0.75	0.25	1	0	1	100	0	1	3	2	0	2	0	1	1	1	1	0	0	1	58
16	19	1	0	600	2	5	6	5	10	22	0	0	100	0.75	0.25	1	0	1	100	-99	1	3	2	-99	2	1	1	1	1	1	0	0	1	59
16	20	1	0	1200	2	5	6	5	10	22	0	0	100	0.75	0.25	1	1	0	100	-99	1	4	1	-99	1	1	0	0	1	1	0	0	1	60
16	21	1	0	700	2	5	6	5	10	22	1	0	100	0.75	0.25	1	0	1	100	0	1	3	2	0	2	0	1	1	1	1	0	0	1	61
16	22	1	0	900	2	5	6	5	10	22	1	0	100	0.75	0.25	1	0	1	100	1	1	3	2	0	2	0	1	1	1	1	0	0	1	62
17	1	1	0	300	2	5	6	5	10	22	0	0	100	0.75	0.25	1	1	0	100	-99	0	2	3	-99	1	1	0	0	1	1	0	0	1	41
17	2	1	0	900	2	5	6	5	10	22	0	0	100	0.75	0.25	1	0	1	100	-99	1	0	5	-99	2	1	1	1	1	1	0	0	1	42
17	3	1	100	600	2	5	6	5	10	22	1	0	100	0.75	0.25	1	1	0	100	0	1	2	3	1	1	0	0	0	1	0	0	0	1	43
17	4	1	0	1300	2	5	6	5	10	22	0	0	100	0.75	0.25	1	0	1	100	-99	0	0	5	-99	2	1	1	1	1	1	0	0	1	44
17	5	1	0	1100	2	5	6	5	10	22	1	0	100	0.75	0.25	1	0	1	100	0	0	0	5	0	2	0	1	1	1	1	0	0	1	45
17	6	1	0	1100	2	5	6	5	10	22	1	0	100	0.75	0.25	1	1	0	100	1	1	2	3	0	1	0	0	0	1	0	0	0	1	46
17	7	1	100	1200	2	5	6	5	10	22	1	0	100	0.75	0.25	1	1	0	100	0	0	2	3	1	1	0	0	0	1	0	0	0	1	47
17	8	1	100	1200	2	5	6	5	10	22	1	0	100	0.75	0.25	1	1	0	100	0	1	2	3	1	1	0	0	0	1	0	0	0	1	48
17	9	1	0	500	2	5	6	5	10	22	1	0	100	0.75	0.25	1	0	1	100	0	1	0	5	0	2	0	1	1	1	1	0	0	1	49
17	10	1	100	900	2	5	6	5	10	22	1	0	100	0.75	0.25	1	1	0	100	1	1	2	3	1	1	0	0	0	1	0	0	0	1	50
17	11	1	0	900	2	5	6	5	10	22	0	0	100	0.75	0.25	1	0	1	100	-99	1	0	5	-99	2	1	1	1	1	1	0	0	1	51
17	12	1	0	800	2	5	6	5	10	22	0	0	100	0.75	0.25	1	1	0	100	-99	0	2	3	-99	1	1	0	0	1	1	0	0	1	52
17	13	1	0	1100	2	5	6	5	10	22	0	0	100	0.75	0.25	1	1	0	100	-99	1	2	3	-99	1	1	0	0	1	1	0	0	1	53
17	14	1	0	800	2	5	6	5	10	22	0	0	100	0.75	0.25	1	1	0	100	-99	1	2	3	-99	1	1	0	0	1	1	0	0	1	54
17	15	1	0	1500	2	5	6	5	10	22	0	0	100	0.75	0.25	1	0	1	100	-99	1	0	5	-99	2	1	1	1	1	1	0	0	1	55
17	16	1	0	1100	2	5	6	5	10	22	0	0	100	0.75	0.25	1	1	0	100	-99	0	2	3	-99	1	1	0	0	1	1	0	0	1	56
17	17	1	0	900	2	5	6	5	10	22	0	0	100	0.75	0.25	1	0	1	100	-99	1	0	5	-99	2	1	1	1	1	1	0	0	1	57
17	18	1	100	1500	2	5	6	5	10	22	1	0	100	0.75	0.25	1	0	1	100	0	0	0	5	1	2	0	1	1	1	1	0	0	1	58
17	19	1	0	600	2	5	6	5	10	22	0	0	100	0.75	0.25	1	0	1	100	-99	1	0	5	-99	2	1	1	1	1	1	0	0	1	59
17	20	1	0	1200	2	5	6	5	10	22	0	0	100	0.75	0.25	1	1	0	100	-99	1	2	3	-99	1	1	0	0	1	1	0	0	1	60
17	21	1	0	700	2	5	6	5	10	22	1	0	100	0.75	0.25	1	0	1	100	0	1	0	5	0	2	0	1	1	1	1	0	0	1	61
17	22	1	0	900	2	5	6	5	10	22	1	0	100	0.75	0.25	1	0	1	100	0	1	0	5	0	2	0	1	1	1	1	0	0	1	62
18	1	1	0	300	2	5	6	5	10	22	0	0	100	0.75	0.25	1	1	0	100	-99	0	3	2	-99	1	1	0	0	1	1	0	0	1	41
18	2	1	0	900	2	5	6	5	10	22	0	0	100	0.75	0.25	1	0	1	100	-99	0	4	1	-99	2	1	1	1	1	1	0	0	1	42
18	3	1	0	600	2	5	6	5	10	22	1	0	100	0.75	0.25	1	1	0	100	1	1	3	2	0	1	0	0	0	1	0	0	0	1	43
18	4	1	0	1300	2	5	6	5	10	22	0	0	100	0.75	0.25	1	0	1	100	-99	1	4	1	-99	2	1	1	1	1	1	0	0	1	44
18	5	1	0	1100	2	5	6	5	10	22	1	0	100	0.75	0.25	1	0	1	100	1	0	4	1	0	2	0	1	1	1	1	0	0	1	45
18	6	1	0	1100	2	5	6	5	10	22	1	0	100	0.75	0.25	1	1	0	100	1	0	3	2	0	1	0	0	0	1	0	0	0	1	46
18	7	1	0	1200	2	5	6	5	10	22	1	0	100	0.75	0.25	1	1	0	100	0	0	3	2	0	1	0	0	0	1	0	0	0	1	47
18	8	1	100	1300	2	5	6	5	10	22	1	0	100	0.75	0.25	1	1	0	100	0	1	3	2	1	1	0	0	0	1	0	0	0	1	48
18	9	1	100	600	2	5	6	5	10	22	1	0	100	0.75	0.25	1	0	1	100	1	0	4	1	1	2	0	1	1	1	1	0	0	1	49
18	10	1	100	1000	2	5	6	5	10	22	1	0	100	0.75	0.25	1	1	0	100	1	0	3	2	1	1	0	0	0	1	0	0	0	1	50
18	11	1	0	900	2	5	6	5	10	22	0	0	100	0.75	0.25	1	0	1	100	-99	0	4	1	-99	2	1	1	1	1	1	0	0	1	51
18	12	1	0	800	2	5	6	5	10	22	0	0	100	0.75	0.25	1	1	0	100	-99	0	3	2	-99	1	1	0	0	1	1	0	0	1	52
18	13	1	0	1100	2	5	6	5	10	22	0	0	100	0.75	0.25	1	1	0	100	-99	0	3	2	-99	1	1	0	0	1	1	0	0	1	53
18	14	1	0	800	2	5	6	5	10	22	0	0	100	0.75	0.25	1	1	0	100	-99	0	3	2	-99	1	1	0	0	1	1	0	0	1	54
18	15	1	0	1500	2	5	6	5	10	22	0	0	100	0.75	0.25	1	0	1	100	-99	0	4	1	-99	2	1	1	1	1	1	0	0	1	55
18	16	1	0	1100	2	5	6	5	10	22	0	0	100	0.75	0.25	1	1	0	100	-99	1	3	2	-99	1	1	0	0	1	1	0	0	1	56
18	17	1	0	900	2	5	6	5	10	22	0	0	100	0.75	0.25	1	0	1	100	-99	1	4	1	-99	2	1	1	1	1	1	0	0	1	57
18	18	1	0	1500	2	5	6	5	10	22	1	0	100	0.75	0.25	1	0	1	100	0	0	4	1	0	2	0	1	1	1	1	0	0	1	58
18	19	1	0	600	2	5	6	5	10	22	0	0	100	0.75	0.25	1	0	1	100	-99	1	4	1	-99	2	1	1	1	1	1	0	0	1	59
18	20	1	0	1200	2	5	6	5	10	22	0	0	100	0.75	0.25	1	1	0	100	-99	1	3	2	-99	1	1	0	0	1	1	0	0	1	60
18	21	1	0	700	2	5	6	5	10	22	1	0	100	0.75	0.25	1	0	1	100	1	1	4	1	0	2	0	1	1	1	1	0	0	1	61
18	22	1	100	1000	2	5	6	5	10	22	1	0	100	0.75	0.25	1	0	1	100	1	1	4	1	1	2	0	1	1	1	1	0	0	1	62
19	1	1	0	300	2	5	6	5	10	22	0	0	100	0.75	0.25	1	1	0	100	-99	0	3	2	-99	1	1	0	0	1	1	0	0	1	41
19	2	1	0	900	2	5	6	5	10	22	0	0	100	0.75	0.25	1	0	1	100	-99	0	4	1	-99	2	1	1	1	1	1	0	0	1	42
19	3	1	0	600	2	5	6	5	10	22	1	0	100	0.75	0.25	1	1	0	100	1	0	3	2	0	1	0	0	0	1	0	0	0	1	43
19	4	1	0	1300	2	5	6	5	10	22	0	0	100	0.75	0.25	1	0	1	100	-99	1	4	1	-99	2	1	1	1	1	1	0	0	1	44
19	5	1	100	1200	2	5	6	5	10	22	1	0	100	0.75	0.25	1	0	1	100	0	0	4	1	1	2	0	1	1	1	1	0	0	1	45
19	6	1	100	1200	2	5	6	5	10	22	1	0	100	0.75	0.25	1	1	0	100	0	0	3	2	1	1	0	0	0	1	0	0	0	1	46
19	7	1	0	1200	2	5	6	5	10	22	1	0	100	0.75	0.25	1	1	0	100	1	1	3	2	0	1	0	0	0	1	0	0	0	1	47
19	8	1	100	1400	2	5	6	5	10	22	1	0	100	0.75	0.25	1	1	0	100	0	0	3	2	1	1	0	0	0	1	0	0	0	1	48
19	9	1	0	600	2	5	6	5	10	22	1	0	100	0.75	0.25	1	0	1	100	1	1	4	1	0	2	0	1	1	1	1	0	0	1	49
19	10	1	0	1000	2	5	6	5	10	22	1	0	100	0.75	0.25	1	1	0	100	1	1	3	2	0	1	0	0	0	1	0	0	0	1	50
19	11	1	0	900	2	5	6	5	10	22	0	0	100	0.75	0.25	1	0	1	100	-99	0	4	1	-99	2	1	1	1	1	1	0	0	1	51
19	12	1	0	800	2	5	6	5	10	22	0	0	100	0.75	0.25	1	1	0	100	-99	0	3	2	-99	1	1	0	0	1	1	0	0	1	52
19	13	1	0	1100	2	5	6	5	10	22	0	0	100	0.75	0.25	1	1	0	100	-99	1	3	2	-99	1	1	0	0	1	1	0	0	1	53
19	14	1	0	800	2	5	6	5	10	22	0	0	100	0.75	0.25	1	1	0	100	-99	0	3	2	-99	1	1	0	0	1	1	0	0	1	54
19	15	1	0	1500	2	5	6	5	10	22	0	0	100	0.75	0.25	1	0	1	100	-99	1	4	1	-99	2	1	1	1	1	1	0	0	1	55
19	16	1	0	1100	2	5	6	5	10	22	0	0	100	0.75	0.25	1	1	0	100	-99	0	3	2	-99	1	1	0	0	1	1	0	0	1	56
19	17	1	0	900	2	5	6	5	10	22	0	0	100	0.75	0.25	1	0	1	100	-99	1	4	1	-99	2	1	1	1	1	1	0	0	1	57
19	18	1	0	1500	2	5	6	5	10	22	1	0	100	0.75	0.25	1	0	1	100	1	1	4	1	0	2	0	1	1	1	1	0	0	1	58
19	19	1	0	600	2	5	6	5	10	22	0	0	100	0.75	0.25	1	0	1	100	-99	1	4	1	-99	2	1	1	1	1	1	0	0	1	59
19	20	1	0	1200	2	5	6	5	10	22	0	0	100	0.75	0.25	1	1	0	100	-99	0	3	2	-99	1	1	0	0	1	1	0	0	1	60
19	21	1	0	700	2	5	6	5	10	22	1	0	100	0.75	0.25	1	0	1	100	1	1	4	1	0	2	0	1	1	1	1	0	0	1	61
19	22	1	100	1100	2	5	6	5	10	22	1	0	100	0.75	0.25	1	0	1	100	1	1	4	1	1	2	0	1	1	1	1	0	0	1	62
20	1	1	200	500	2	5	6	5	10	22	0	0	100	0.75	0.25	1	1	0	100	0	0	1	4	-99	1	1	0	0	1	1	0	0	1	41
20	2	1	200	1100	2	5	6	5	10	22	0	0	100	0.75	0.25	1	0	1	100	0	0	3	2	-99	2	1	1	1	1	1	0	0	1	42
20	3	1	0	600	2	5	6	5	10	22	1	0	100	0.75	0.25	1	1	0	100	0	0	1	4	0	1	0	0	0	1	0	0	0	1	43
20	4	1	500	1800	2	5	6	5	10	22	0	0	100	0.75	0.25	1	0	1	100	1	1	3	2	-99	2	1	1	1	1	1	0	0	1	44
20	5	1	100	1300	2	5	6	5	10	22	1	0	100	0.75	0.25	1	0	1	100	0	1	3	2	1	2	0	1	1	1	1	0	0	1	45
20	6	1	0	1200	2	5	6	5	10	22	1	0	100	0.75	0.25	1	1	0	100	0	0	1	4	0	1	0	0	0	1	0	0	0	1	46
20	7	1	100	1300	2	5	6	5	10	22	1	0	100	0.75	0.25	1	1	0	100	0	1	1	4	1	1	0	0	0	1	0	0	0	1	47
20	8	1	100	1500	2	5	6	5	10	22	1	0	100	0.75	0.25	1	1	0	100	0	0	1	4	1	1	0	0	0	1	0	0	0	1	48
20	9	1	100	700	2	5	6	5	10	22	1	0	100	0.75	0.25	1	0	1	100	1	0	3	2	1	2	0	1	1	1	1	0	0	1	49
20	10	1	100	1100	2	5	6	5	10	22	1	0	100	0.75	0.25	1	1	0	100	1	0	1	4	1	1	0	0	0	1	0	0	0	1	50
20	11	1	0	900	2	5	6	5	10	22	0	0	100	0.75	0.25	1	0	1	100	0	1	3	2	-99	2	1	1	1	1	1	0	0	1	51
20	12	1	400	1200	2	5	6	5	10	22	0	0	100	0.75	0.25	1	1	0	100	1	0	1	4	-99	1	1	0	0	1	1	0	0	1	52
20	13	1	400	1500	2	5	6	5	10	22	0	0	100	0.75	0.25	1	1	0	100	1	0	1	4	-99	1	1	0	0	1	1	0	0	1	53
20	14	1	300	1100	2	5	6	5	10	22	0	0	100	0.75	0.25	1	1	0	100	1	1	1	4	-99	1	1	0	0	1	1	0	0	1	54
20	15	1	300	1800	2	5	6	5	10	22	0	0	100	0.75	0.25	1	0	1	100	1	1	3	2	-99	2	1	1	1	1	1	0	0	1	55
20	16	1	300	1400	2	5	6	5	10	22	0	0	100	0.75	0.25	1	1	0	100	1	1	1	4	-99	1	1	0	0	1	1	0	0	1	56
20	17	1	400	1300	2	5	6	5	10	22	0	0	100	0.75	0.25	1	0	1	100	1	0	3	2	-99	2	1	1	1	1	1	0	0	1	57
20	18	1	100	1600	2	5	6	5	10	22	1	0	100	0.75	0.25	1	0	1	100	1	1	3	2	1	2	0	1	1	1	1	0	0	1	58
20	19	1	500	1100	2	5	6	5	10	22	0	0	100	0.75	0.25	1	0	1	100	1	0	3	2	-99	2	1	1	1	1	1	0	0	1	59
20	20	1	400	1600	2	5	6	5	10	22	0	0	100	0.75	0.25	1	1	0	100	1	0	1	4	-99	1	1	0	0	1	1	0	0	1	60
20	21	1	0	700	2	5	6	5	10	22	1	0	100	0.75	0.25	1	0	1	100	0	1	3	2	0	2	0	1	1	1	1	0	0	1	61
20	22	1	100	1200	2	5	6	5	10	22	1	0	100	0.75	0.25	1	0	1	100	1	0	3	2	1	2	0	1	1	1	1	0	0	1	62
21	1	1	0	500	2	5	6	5	10	22	0	0	100	0.75	0.25	1	1	1	100	-99	1	2	3	-99	1	1	1	0	0	0	0	0	1	41
21	2	1	0	1100	2	5	6	5	10	22	0	0	100	0.75	0.25	1	0	0	100	-99	1	3	2	-99	2	1	0	0	1	1	0	0	1	42
21	3	1	100	700	2	5	6	5	10	22	1	0	100	0.75	0.25	1	1	1	100	0	0	2	3	1	1	0	1	0	0	0	0	0	1	43
21	4	1	0	1800	2	5	6	5	10	22	0	0	100	0.75	0.25	1	0	0	100	-99	1	3	2	-99	2	1	0	0	1	1	0	0	1	44
21	5	1	0	1300	2	5	6	5	10	22	1	0	100	0.75	0.25	1	0	0	100	1	1	3	2	0	2	0	0	0	1	0	0	0	1	45
21	6	1	100	1300	2	5	6	5	10	22	1	0	100	0.75	0.25	1	1	1	100	0	0	2	3	1	1	0	1	0	0	0	0	0	1	46
21	7	1	100	1400	2	5	6	5	10	22	1	0	100	0.75	0.25	1	1	1	100	0	1	2	3	1	1	0	1	0	0	0	0	0	1	47
21	8	1	0	1500	2	5	6	5	10	22	1	0	100	0.75	0.25	1	1	1	100	1	0	2	3	0	1	0	1	0	0	0	0	0	1	48
21	9	1	0	700	2	5	6	5	10	22	1	0	100	0.75	0.25	1	0	0	100	1	0	3	2	0	2	0	0	0	1	0	0	0	1	49
21	10	1	0	1100	2	5	6	5	10	22	1	0	100	0.75	0.25	1	1	1	100	1	1	2	3	0	1	0	1	0	0	0	0	0	1	50
21	11	1	0	900	2	5	6	5	10	22	0	0	100	0.75	0.25	1	0	0	100	-99	0	3	2	-99	2	1	0	0	1	1	0	0	1	51
21	12	1	0	1200	2	5	6	5	10	22	0	0	100	0.75	0.25	1	1	1	100	-99	0	2	3	-99	1	1	1	0	0	0	0	0	1	52
21	13	1	0	1500	2	5	6	5	10	22	0	0	100	0.75	0.25	1	1	1	100	-99	0	2	3	-99	1	1	1	0	0	0	0	0	1	53
21	14	1	0	1100	2	5	6	5	10	22	0	0	100	0.75	0.25	1	1	1	100	-99	1	2	3	-99	1	1	1	0	0	0	0	0	1	54
21	15	1	0	1800	2	5	6	5	10	22	0	0	100	0.75	0.25	1	0	0	100	-99	1	3	2	-99	2	1	0	0	1	1	0	0	1	55
21	16	1	0	1400	2	5	6	5	10	22	0	0	100	0.75	0.25	1	1	1	100	-99	0	2	3	-99	1	1	1	0	0	0	0	0	1	56
21	17	1	0	1300	2	5	6	5	10	22	0	0	100	0.75	0.25	1	0	0	100	-99	1	3	2	-99	2	1	0	0	1	1	0	0	1	57
21	18	1	100	1700	2	5	6	5	10	22	1	0	100	0.75	0.25	1	0	0	100	0	0	3	2	1	2	0	0	0	1	0	0	0	1	58
21	19	1	0	1100	2	5	6	5	10	22	0	0	100	0.75	0.25	1	0	0	100	-99	0	3	2	-99	2	1	0	0	1	1	0	0	1	59
21	20	1	0	1600	2	5	6	5	10	22	0	0	100	0.75	0.25	1	1	1	100	-99	1	2	3	-99	1	1	1	0	0	0	0	0	1	60
21	21	1	100	800	2	5	6	5	10	22	1	0	100	0.75	0.25	1	0	0	100	0	1	3	2	1	2	0	0	0	1	0	0	0	1	61
21	22	1	0	1200	2	5	6	5	10	22	1	0	100	0.75	0.25	1	0	0	100	1	1	3	2	0	2	0	0	0	1	0	0	0	1	62
22	1	1	0	500	2	5	6	5	10	22	0	0	100	0.75	0.25	1	1	1	100	-99	1	0	5	-99	1	1	1	0	0	0	0	0	1	41
[truncated: 2,217,724 more chars]
